# Supplementary material for: Genetic and behavioral analyses suggest that larval and adult stages of Lucilia cuprina employ different sensory systems to detect rotten beef
Source: Parasit Vectors. 2025 Jul 9;18:270. doi: 10.1186/s13071-025-06804-0 (PMC12239484; doi:10.1186/s13071-025-06804-0)
Supplement: Supplementary file 2 — Additional file 2: Data S1. TPM transcript expression for L. cuprina larval stages. A–C compile all libraries from each stage, namely L1, 2, and 3, showing the average expression for each transcript, only for transcripts with TPM expression ≥ 5. D–S show the expression of all transcripts for all libraries. [file 13071_2025_6804_MOESM2_ESM.xlsx]

## Sheet: A. L1_Compiled
Only sequences with an average TPM value ≥ 5 are shown; 6,330 sequences were arranged from highest average expression (top) to lowest expression (bottom)
Gene_ID	Protein_ID	TPM_L1_1	TPM_L1_2	TPM_L1_3	TPM_L1_4	TPM_L1_5	AVG-TPM	NCBI Annotation
LOC111677779	XP_023294736.1	16610.8	16610.8	10939.8	10762.7	10859.6	13156.7	larval cuticle protein 65Ag1-like
LOC111676083	XP_023292736.1	13297.3	13297.3	10345.9	11096.2	11250.6	11857.4	40S ribosomal protein S29
LOC111690677	XP_023308975.1	11394.7	11394.7	9627.91	13678.5	12083.2	11635.8	myosin regulatory light chain 2
LOC111678444	XP_023295560.1	10804	10804	10029.9	9776.74	10303.9	10343.7	40S ribosomal protein S16
LOC111678531	XP_023295681.1	10197.5	10197.5	8726.67	9843.84	10359.5	9865	60S ribosomal protein L23
LOC111690722	XP_023309033.1	11905	11905	7239.06	8445.45	7847.67	9468.46	larval cuticle protein 65Ag1
LOC111682502	XP_023300237.1	8642.69	8642.69	11058.3	8931.12	9883.17	9431.6	elongation factor 1-alpha 1
LOC111690206	XP_023308415.2	10119.1	10119.1	8089.15	9182.98	9230.1	9348.11	40S ribosomal protein S25
LOC111690386	XP_023308622.1	10092.8	10092.8	8915.86	8174	8951.96	9245.49	40S ribosomal protein S20
LOC111676731	XP_023293473.1	9534.31	9534.31	8782.55	8532.68	9197.41	9116.25	60S acidic ribosomal protein P1
LOC111679560	XP_023296905.1	8874.05	8874.05	8482.51	9362.76	9636.82	9046.04	40S ribosomal protein S9
LOC111678160	XP_023295187.1	9275.73	9275.73	8381.46	8721.65	9291.73	8989.26	60S ribosomal protein L27a
LOC111677003	XP_023293794.1	9428.05	9428.05	7760.15	8728.1	8923.64	8853.6	40S ribosomal protein S26
LOC111681161	XP_023298654.2	9112.9	9112.9	8248.64	8169.14	8661.15	8660.95	60S acidic ribosomal protein P2
LOC111688114	XP_046808068.1	8181.24	8181.24	8359.43	8441.96	9004.39	8433.65	40S ribosomal protein S4
LOC111690227	XP_023308445.1	8602.51	8602.51	7278.17	8408.1	8004.06	8179.07	actin-57B
LOC111687772	XP_023306016.1	7675.37	7675.37	8182.71	8179.87	8451.66	8033	60S ribosomal protein L7a
LOC111678023	XP_023295023.1	8517.28	8517.28	7033.6	7628.66	7835.69	7906.5	60S ribosomal protein L39
LOC111675297	XP_023291803.1	7682.99	7682.99	7325.35	7870.83	8399.4	7792.31	40S ribosomal protein S8
LOC111680578	XP_023298014.1	7658.46	7658.46	7116.68	7983.63	8488.02	7781.05	60S ribosomal protein L10
LOC111684266	XP_023302169.1	7714.57	7714.57	7561.79	7690.76	8121.41	7760.62	40S ribosomal protein S17
LOC111678049	XP_023295051.1	7931.27	7931.27	7215.07	7265.89	7721.96	7613.09	60S ribosomal protein L12
LOC111680240	XP_023297634.1	7372.62	7372.62	6593.23	7418.39	7843.45	7320.06	60S ribosomal protein L35
LOC111675490	XP_023292026.1	7298.44	7298.44	7046.95	7036.11	7486.97	7233.38	60S ribosomal protein L18a
LOC111685246	XP_023303269.1	7176.09	7176.09	6825.22	7183.51	7771.57	7226.5	60S ribosomal protein L13
LOC111685092	XP_023303099.1	7429.65	7429.65	6820.13	7018.93	7356.36	7210.94	40S ribosomal protein S15
LOC111685301	XP_023303326.1	7137.04	7137.04	6336.06	7072.34	7247.67	6986.03	60S ribosomal protein L37a
LOC111677818	XP_023294781.1	7737.43	7737.43	6361.16	6304.32	6293.29	6886.73	probable 60S ribosomal protein L37-A
LOC111685946	XP_023303997.1	7803.09	7803.09	5963.37	6112.12	6670.94	6870.52	40S ribosomal protein S21
LOC111682115	XP_023299792.1	6566.47	6566.47	6370.28	6937.65	7257.91	6739.76	60S ribosomal protein L18
LOC111689191	XP_023307453.1	6998.68	6998.68	5617.02	6638.71	7221.11	6694.84	ubiquitin-40S ribosomal protein S27a
LOC111682659	XP_023300418.1	6788.63	6788.63	6542.84	6388.04	6727.06	6647.04	40S ribosomal protein S12
LOC111681900	XP_023299568.1	6747.15	6747.15	6265.88	6550.93	6775.83	6617.39	60S ribosomal protein L11
LOC111687502	XP_023305711.1	6502.96	6502.96	5960.4	6688.32	7014.87	6533.9	40S ribosomal protein S7
LOC111686570	XP_023304708.1	6741.24	6741.24	5962.95	6426.97	6731.31	6520.74	60S ribosomal protein L36
LOC111675298	XP_023291804.1	6653.92	6653.92	5744.6	6368.61	6702.34	6424.68	40S ribosomal protein S5a
LOC111683305	XP_023301130.1	6511.44	6511.44	6033.97	6157.85	6618.55	6366.65	60S ribosomal protein L14
LOC111682588	XP_023300332.1	6137.93	6137.93	6063.24	6403.78	6881.77	6324.93	60S ribosomal protein L17
LOC111677411	XP_023294295.1	6412.56	6412.56	5817.92	6008.96	6691.6	6268.72	40S ribosomal protein S14a
LOC111680326	XP_023297728.1	6387.72	6387.72	6202.68	5639.78	6345.39	6192.66	60S ribosomal protein L15
LOC111678292	XP_023295364.1	6289.98	6289.98	6071.99	5994.08	6219.82	6173.17	60S ribosomal protein L31
LOC111684186	XP_023302079.1	6316.84	6316.84	5544.49	6139.05	6364.26	6136.3	60S ribosomal protein L28
LOC111690695	XP_023309000.1	7763.54	7763.54	6172.19	4332.39	4313.43	6069.02	larval cuticle protein 65Ag1-like
LOC111678951	XP_023296177.2	6453.57	6453.57	6195.86	5245.87	5963.73	6062.52	40S ribosomal protein SA
LOC111686577	XP_023304715.1	5762.91	5762.91	5692.41	6308.6	6774.22	6060.21	40S ribosomal protein S6
LOC111690696	XP_023309002.1	7819.65	7819.65	5333.68	4202.03	4645.53	5964.11	larval cuticle protein 65Ag1-like
LOC111684776	XP_023302746.1	5859.43	5859.43	5764.55	5949.74	6186.65	5923.96	60S ribosomal protein L13a
LOC111686960	XP_023305132.1	5869.52	5869.52	5698.38	5760.84	6171.52	5873.96	60S ribosomal protein L23a
LOC111685834	XP_023303886.1	5912.01	5912.01	5801.69	5713.86	6022.38	5872.39	60S ribosomal protein L24
LOC111676417	XP_023293105.1	6096.88	6096.88	5936.48	5122.16	5812.33	5812.95	40S ribosomal protein S2
LOC111675121	XP_023291623.1	5688.15	5688.15	5727.77	5747.64	6132.98	5796.94	40S ribosomal protein S3a
LOC111678475	XP_023295613.1	6060.96	6060.96	5462.36	5535.14	5715.42	5766.97	40S ribosomal protein S27
LOC111680758	XP_023298232.1	5943.32	5943.32	5242.44	5719.41	5729.6	5715.62	60S ribosomal protein L44
LOC111676763	XP_023293508.1	5458.24	5458.24	5555.21	5702.85	6387.37	5712.38	60S ribosomal protein L3 isoform X1
LOC111689147	XP_023307408.1	5628.97	5628.97	4938.79	5547.83	5935.82	5536.08	60S ribosomal protein L9
LOC111683777	XP_023301648.1	5292.49	5292.49	5500.75	5514.95	5862.57	5492.65	60S ribosomal protein L8
LOC111685135	XP_023303139.1	5503.79	5503.79	4986.06	5158.88	5612.78	5353.06	40S ribosomal protein S18
LOC111685681	XP_023303714.1	5733.39	5733.39	5205.05	4956.18	5114.46	5348.49	40S ribosomal protein S23
LOC111687303	XP_023305502.1	5840.5	5840.5	4731.84	4919.16	5335.06	5333.41	60S ribosomal protein L30
LOC111678040	XP_023295041.1	5137.7	5137.7	5015.24	5407.39	5831.9	5305.99	60S ribosomal protein L19
LOC111675186	XP_023291677.1	5541.36	5541.36	5052.13	4816.74	4922.94	5174.91	40S ribosomal protein S13
LOC111678812	XP_023295991.1	4949.71	4949.71	4937.72	5276.36	5552.99	5133.3	60S ribosomal protein L34
LOC111678069	XP_023295073.1	5031.55	5031.55	4739.17	5010.06	5397.67	5042	40S ribosomal protein S3
LOC111685072	XP_023303075.1	5113.77	5113.77	4749.04	5084.1	5089.83	5030.1	60S ribosomal protein L29
LOC111675486	XP_023292022.1	4743.96	4743.96	4855.63	5159.49	5633.45	5027.3	60S ribosomal protein L4
LOC111682974	XP_023300745.1	5137.01	5137.01	4738.82	4771.32	5090.73	4974.98	60S ribosomal protein L35a
LOC111682296	XP_023299976.1	4836.81	4836.81	4769.49	4932.05	5154.7	4905.97	60S ribosomal protein L27
LOC111680721	XP_023298183.1	4645.14	4645.14	4629.45	4950.82	5221.38	4818.39	guanine nucleotide-binding protein subunit beta-like protein
LOC111680917	XP_023298397.1	4633.36	4633.36	4246.34	4583.96	4986.23	4616.65	40S ribosomal protein S10b
LOC111691218	XP_023309645.1	4588.96	4588.96	4432.4	4559.64	4538.06	4541.6	60S ribosomal protein L26
LOC111685076	XP_023303079.1	4359.88	4359.88	4750.26	3867.72	4197.95	4307.14	60S ribosomal protein L38
LOC111686969	XP_023305141.1	4310.99	4310.99	3907.6	4090.32	4326.99	4189.38	ubiquitin-60S ribosomal protein L40
LOC111690358	XP_023308596.1	4346.07	4346.07	3792.39	4024.22	4163.13	4134.38	40S ribosomal protein S28
LOC111675462	XP_023291997.1	4221.75	4221.75	3876.78	4049.73	4275.47	4129.1	40S ribosomal protein S24
LOC111690682	XP_023308989.1	4139.36	4139.36	3887.15	4087.56	4151.8	4081.05	uncharacterized protein LOC111690682
LOC111678966	XP_023296204.1	4114.8	4114.8	3551.68	4051.1	4229.93	4012.46	40S ribosomal protein S15Aa
LOC111679187	XP_023296477.1	4006.09	4006.09	3819.64	3944.14	4018.84	3958.96	60S ribosomal protein L21
LOC111684705	XP_023302687.1	3949.03	3949.03	3630.4	4049.01	3888.69	3893.23	60S ribosomal protein L22
LOC111675017	XP_023291485.1	4132.49	4132.49	3792.04	3532.45	3682.56	3854.41	40S ribosomal protein S19a
LOC111675328	XP_023291832.1	4285.13	4285.13	3542.75	3406.96	3700.55	3844.1	60S ribosomal protein L32
LOC111676530	XP_023293257.1	3595.53	3595.53	4104.53	3831.51	4058.02	3837.02	60S ribosomal protein L6
LOC111684017	XP_023301903.1	3877.84	3877.84	3868.64	3286.26	3573.63	3696.84	60S ribosomal protein L10a-2
LOC111682739	XP_023300504.1	3415.05	3415.05	3739.14	2982.43	3388.39	3388.01	60S acidic ribosomal protein P0
LOC111679241	XP_023296537.2	3314.06	3314.06	3355.42	3327.15	3173.12	3296.76	60S ribosomal protein L5
LOC111689135	XP_023307398.1	4100.34	4100.34	2781.64	2677.04	2731.67	3278.21	cuticular protein 47Eg
LOC111680172	XP_023297569.1	3183.07	3183.07	3911.54	2749.95	2994.28	3204.38	heat shock 70 kDa protein cognate 4
LOC111688407	XP_023306680.1	3862.97	3862.97	3312.87	2288.09	2556.59	3176.7	nucleoside diphosphate kinase
LOC111688156	XP_023306404.2	2560.77	2560.77	2912.43	3656.07	3540.24	3046.06	uncharacterized protein LOC111688156
LOC111685996	XP_023304058.1	2758.21	2758.21	2651.5	3527.24	3456.96	3030.42	glyceraldehyde-3-phosphate dehydrogenase 2
LOC111674546	XP_023290942.2	2768.25	2768.25	3258.23	2836.71	3105.58	2947.4	eukaryotic translation elongation factor 2
LOC111677160	XP_023294007.2	2806	2806	3739.32	2654.73	2600.86	2921.38	ADP,ATP carrier protein
LOC111677160	XP_023294005.2	2806	2806	3739.32	2654.73	2600.86	2921.38	ADP,ATP carrier protein
LOC111677848	XP_023294816.1	3042.77	3042.77	3063.93	2419.3	2702.78	2854.31	eukaryotic translation initiation factor 5A
LOC111681589	XP_023299207.1	2712.95	2712.95	2862.8	2691.08	2596.14	2715.18	ATP synthase lipid-binding protein, mitochondrial
LOC111681589	XP_023299206.1	2712.95	2712.95	2862.8	2691.08	2596.14	2715.18	ATP synthase lipid-binding protein, mitochondrial
LOC111681589	XP_023299205.1	2712.95	2712.95	2862.8	2691.08	2596.14	2715.18	ATP synthase lipid-binding protein, mitochondrial
LOC111680648	XP_023298090.1	2610.44	2610.44	2547.48	2426.68	2622	2563.41	40S ribosomal protein S11 isoform X1
LOC111688320	XP_023306578.1	2351.46	2351.46	2760.05	2221.44	2194.38	2375.76	cytochrome c
LOC124419617	XP_046805751.1	2125.26	2125.26	2316.18	2389.29	2885.97	2368.39	60S ribosomal protein L5-like
LOC111676763	XP_046804429.1	2014.61	2014.61	2464.87	2138.01	2455.81	2217.58	60S ribosomal protein L3 isoform X2
LOC124418433	XP_023294737.1	1861.67	1861.67	1579.54	2948.43	2382.77	2126.82	larval cuticle protein 65Ag1-like
LOC111688761	XP_023307042.1	2239.96	2239.96	1516.35	2326.34	2292.75	2123.07	troponin C
LOC111681977	XP_023299654.1	2065.86	2065.86	1683.67	2428.43	2328.44	2114.45	myosin light chain alkali isoform X3
LOC111681977	XP_046804856.1	2035.63	2035.63	1627.46	2379.98	2333.73	2082.49	myosin light chain alkali isoform X2
LOC111680648	XP_023298092.2	2100.39	2100.39	2051.51	1951.05	2107.49	2062.17	40S ribosomal protein S11 isoform X3
LOC111678415	XP_023295531.1	2189.96	2189.96	2324	1679.96	1924.9	2061.76	tubulin alpha-1 chain
LOC111680648	XP_023298091.2	2085.75	2085.75	2035.4	1953.46	2093	2050.67	40S ribosomal protein S11 isoform X2
LOC111682306	XP_023299991.1	2069.66	2069.66	1882.61	1766.54	2155.1	1988.71	probable elongation factor 1-beta
LOC111677218	XP_023294075.1	1961.37	1961.37	1734.72	2082.37	2188.99	1985.76	muscle-specific protein 20
LOC111675636	XP_023292192.1	1949.47	1949.47	1959.17	1977.46	1778.34	1922.78	protein stunted
LOC111681410	XP_023298947.1	1587.7	1587.7	2394.84	1986.19	1917.38	1894.76	ATP synthase subunit alpha, mitochondrial
LOC111687912	XP_023306162.2	1866.15	1866.15	2062.51	1636.99	1869.38	1860.24	elongation factor 1-gamma
LOC111682741	XP_023300506.2	1854.16	1854.16	1906.61	1777.83	1568.95	1792.34	uncharacterized protein LOC111682741
LOC124419904	XP_046806853.1	1733.29	1733.29	1132.79	2247.02	1969.54	1763.19	larval cuticle protein 65Ag1-like
LOC111677506	XP_023294411.1	1662.35	1662.35	1972.9	1764.79	1703.76	1753.23	cytochrome c oxidase subunit 5B, mitochondrial-like
LOC111689482	XP_023307723.1	1998.05	1998.05	1554.61	1640.66	1497.39	1737.75	cytochrome c oxidase subunit NDUFA4
LOC111681977	XP_046804855.1	1644.37	1644.37	1340.15	1932.93	1853.53	1683.07	myosin light chain alkali isoform X1
LOC111680673	XP_046809076.1	1999.38	1999.38	1910.92	1023.9	1412.86	1669.29	early nodulin-75 isoform X2
LOC111687651	XP_023305874.2	1286.46	1286.46	2006.3	1808.77	1660.24	1609.65	phosphate carrier protein, mitochondrial
LOC111677781	XP_023294740.1	1998.33	1998.33	1395.94	1405.62	1218.5	1603.34	larval cuticle protein 65Ag1-like
LOC111690715	XP_023309022.1	1801.34	1801.34	1437.54	1339.84	1360.83	1548.18	larval cuticle protein 65Ag1-like
LOC111680673	XP_023298131.2	1837.88	1837.88	1788.16	942.84	1302.05	1541.76	fibrous sheath CABYR-binding protein isoform X1
LOC111678820	XP_023296005.1	1476.19	1476.19	1228.45	1793.43	1669.5	1528.75	tropomyosin-2 isoform X2
LOC111680295	XP_023297699.1	1736.43	1736.43	1705.89	1160.43	1302.25	1528.29	peptidyl-prolyl cis-trans isomerase isoform X1
LOC111681895	XP_023299562.1	1519.19	1519.19	1359.07	1382.31	1611.53	1478.26	tubulin beta-1 chain
LOC111677021	XP_023293814.1	1715.62	1715.62	1276.91	1373.89	1277.02	1471.81	cofilin/actin-depolymerizing factor homolog
LOC111683089	XP_023300892.1	807.86	807.86	2155.33	2033.78	1480.48	1457.06	V-type proton ATPase subunit G
LOC111681051	XP_023298535.1	918.38	918.38	761.47	2368.37	2271.91	1447.7	uncharacterized protein LOC111681051
LOC111690727	XP_023309038.1	1617.52	1617.52	1195.21	1404.79	1308.83	1428.77	larval cuticle protein 65Ag1-like
LOC111676926	XP_023293702.2	1512.71	1512.71	1722.96	1078.66	1314.39	1428.29	translationally-controlled tumor protein homolog
LOC111680201	XP_023297602.1	1317.38	1317.38	844.5	1657.56	1964.51	1420.27	uncharacterized protein LOC111680201
LOC111682851	XP_023300609.1	1574.18	1574.18	1353.87	1323.19	1243.86	1413.86	uncharacterized protein LOC111682851
LOC111683950	XP_023301828.1	1469.59	1469.59	1381.21	1339.76	1284.21	1388.87	putative ATP synthase subunit f, mitochondrial
LOC111685698	XP_023303733.2	1172.37	1172.37	1527.78	1304.04	1255.77	1286.47	ATP synthase subunit beta, mitochondrial
LOC111681398	XP_023298931.2	1256.8	1256.8	1278.13	1390.66	1231.24	1282.73	cytochrome c oxidase subunit 6C
LOC111679647	XP_023297000.1	1405.48	1405.48	1444.68	1092.13	1050.22	1279.6	thioredoxin-2
LOC111690556	XP_023308829.1	1381.39	1381.39	1253.29	1246.3	1119.39	1276.35	uncharacterized protein LOC111690556
LOC111675224	XP_023291718.1	1329.11	1329.11	1221.2	1270.62	1194.56	1268.92	cytochrome c oxidase subunit 6A, mitochondrial
LOC111690728	XP_023309040.1	1462.36	1462.36	1180.91	1060.98	1171.4	1267.6	larval cuticle protein 65Ag1-like
LOC111688876	XP_023307150.1	1158.1	1158.1	1543.5	1126.37	1214.59	1240.13	transcription factor BTF3 homolog 4
LOC111679437	XP_023296784.1	1206.37	1206.37	1316.31	1258.92	1187.64	1235.12	ATP synthase subunit delta, mitochondrial
LOC111679147	XP_023296426.2	1072.86	1072.86	1160.21	1212.95	1140.85	1131.95	ATP synthase subunit g, mitochondrial
LOC111679259	XP_023296562.2	1073.47	1073.47	814.14	1389.96	1149.53	1100.11	uncharacterized protein LOC111679259
LOC111675788	XP_023292397.1	1198.28	1198.28	1130.86	961.27	951.4	1088.02	cytochrome c oxidase subunit 7A, mitochondrial
LOC111678820	XP_023296006.1	1045.23	1045.23	894.2	1261.62	1174.37	1084.13	tropomyosin-2 isoform X1
LOC111686968	XP_023305140.2	581.2	581.2	358.62	1950.64	1900.65	1074.46	uncharacterized protein LOC111686968
LOC111686834	XP_023304985.2	402.43	402.43	699.23	2444.99	1412.49	1072.31	peroxiredoxin-6-like
LOC111675670	XP_023292241.1	929.23	929.23	857.27	1491.77	1065.62	1054.62	actin-87E
LOC124419903	XP_046806851.1	1054.03	1054.03	719.38	1257.7	1151.01	1047.23	larval cuticle protein 65Ag1-like
LOC111683996	XP_023301883.2	1000.24	1000.24	701.95	1139.4	1309.98	1030.36	glycine-rich protein DOT1-like
LOC111680821	XP_023298309.2	553.15	553.15	383.85	2216.67	1426.4	1026.64	glycine-rich cell wall structural protein-like
LOC111679387	XP_023296730.1	1015.69	1015.69	1084.22	1020.4	972.11	1021.62	ATP synthase subunit b, mitochondrial
LOC111678010	XP_023295004.1	984.9	984.9	1089.09	1036.35	962.45	1011.54	cytochrome c oxidase subunit 5A, mitochondrial
LOC111677424	XP_023294310.2	895.25	895.25	617.25	1389.88	1233.04	1006.13	signal transducer and activator of transcriptionC-like
LOC111687555	XP_023305765.1	598.68	598.68	596.63	2009.76	1206.63	1002.08	male accessory gland serine protease inhibitor-like
LOC111680265	XP_023297667.1	867.77	867.77	530.39	1439.87	1210.34	983.228	myophilin
LOC111689167	XP_023307430.1	669.41	669.41	1127.61	1408.59	964.39	967.882	V-type proton ATPase subunit F 1
LOC111675829	XP_023292438.1	928.38	928.38	1063.54	928.11	899.14	949.51	ATP synthase-coupling factor 6, mitochondrial
LOC111680182	XP_023297581.1	953.67	953.67	971.79	954.71	876.8	942.128	ATP synthase subunit O, mitochondrial
LOC111678284	XP_023295353.2	693.68	693.68	1296.75	1037.81	896.53	923.69	trypsin-like
LOC111676831	XP_023293586.1	956.19	956.19	982.24	859.42	813.7	913.548	cytochrome b-c1 complex subunit 8
LOC111683482	XP_023301323.2	803.6	803.6	1069.11	983.15	891.5	910.192	cytochrome c1, heme protein, mitochondrial
LOC111681702	XP_023299358.1	892.28	892.28	1002.51	893.8	861.51	908.476	voltage-dependent anion-selective channel
LOC111681702	XP_023299357.1	892.28	892.28	1002.51	893.8	861.51	908.476	voltage-dependent anion-selective channel
LOC111679661	XP_023297017.1	869.59	869.59	911.53	916.22	945	902.386	eukaryotic initiation factor 4A isoform X1
LOC111682815	XP_023300574.2	1026.15	1026.15	816.11	852.74	750.48	894.326	uncharacterized protein LOC111682815
LOC111682815	XP_023300573.2	1026.15	1026.15	816.11	852.74	750.48	894.326	uncharacterized protein LOC111682815
LOC111679661	XP_023297018.1	837.16	837.16	875.12	886.29	913.31	869.808	eukaryotic initiation factor 4A isoform X2
LOC111681648	XP_023299298.1	852.18	852.18	896.1	892.66	773.94	853.412	cytochrome b-c1 complex subunit 7
LOC111688203	XP_023306455.1	830.87	830.87	1029.9	725.4	764.43	836.294	14-3-3 protein epsilon
LOC111683691	XP_023301559.2	783.04	783.04	1088.74	720.76	793.21	833.758	Y-box factor homolog
LOC111683057	XP_023300855.2	643.62	643.62	470.22	1593.8	797.27	829.706	glycine-rich cell wall structural protein-like
LOC111676488	XP_023293217.1	711.46	711.46	1346.59	805.05	506.84	816.28	serine protease 1-like
LOC124418465	XP_046809929.1	696.97	696.97	1363.45	822.91	421.41	800.342	trypsin alpha-4-like
LOC111682074	XP_023299752.1	799.39	799.39	905.38	728.56	703.85	787.314	probable 3-hydroxyisobutyrate dehydrogenase, mitochondrial
LOC111681487	XP_023299049.1	651.89	651.89	731.34	1071.28	823.89	786.058	peritrophin-55
LOC111683283	XP_023301098.1	800.11	800.11	828.27	762.42	725.66	783.314	ATP synthase subunit e, mitochondrial
LOC111678239	XP_046803942.1	654.5	654.5	637.1	1066.15	874.56	777.362	uncharacterized protein LOC111678239
LOC111678058	XP_023295063.1	797.03	797.03	760.89	687.04	831	774.598	nucleosome assembly protein 1-like 1
LOC111676477	XP_023293203.2	612.23	612.23	1300.99	758.14	574.81	771.68	serine protease 1-like
LOC111689334	XP_023307574.2	779.81	779.81	751.47	756.96	753.51	764.312	enolase
LOC111687512	XP_023305717.1	783.26	783.26	876.23	695.42	667.21	761.076	ubiquitin-conjugating enzyme E2-17 kDa
LOC111677649	XP_023294579.1	996.68	996.68	962.87	384.61	458.45	759.858	10 kDa heat shock protein, mitochondrial
LOC111680289	XP_023297692.1	1024.36	1024.36	1078.52	244.58	395.6	753.484	NHP2-like protein 1 homolog
LOC111689264	XP_046810892.1	723.2	723.2	773.34	724.22	784.31	745.654	nascent polypeptide-associated complex subunit alpha
LOC111689264	XP_023307506.1	723.2	723.2	773.34	724.22	784.31	745.654	nascent polypeptide-associated complex subunit alpha
LOC111680200	XP_023297601.1	704.81	704.81	389.32	851.43	980.72	726.218	uncharacterized protein LOC111680200
LOC111677338	XP_023294206.1	659.95	659.95	843.08	743.23	711.87	723.616	mitochondrial-processing peptidase subunit beta
LOC111682731	XP_023300495.1	476.18	476.18	860.95	967.64	830.12	722.214	V-type proton ATPase subunit e
LOC111689818	XP_046802550.1	629.96	629.96	914.6	722.14	712.03	721.738	probable methylmalonate-semialdehyde dehydrogenase [acylating], mitochondrial
LOC111690292	XP_023308521.1	763.56	763.56	748.03	634.18	649.26	711.718	probable fatty acid-binding protein
LOC111681478	XP_023299036.2	604.06	604.06	607.98	776.61	875.23	693.588	extensin
LOC111686261	XP_023304382.1	782.98	782.98	956.59	399.2	499.21	684.192	nucleoplasmin-like protein
LOC111690780	XP_023309110.1	211.54	211.54	1535.6	883.99	541.31	676.796	V-type proton ATPase 16 kDa proteolipid subunit
LOC111690780	XP_023309109.1	211.54	211.54	1535.6	883.99	541.31	676.796	V-type proton ATPase 16 kDa proteolipid subunit
LOC111679400	XP_023296742.2	884.95	884.95	1042.72	207.44	278.76	659.764	heat shock protein 83
LOC111681537	XP_023299141.1	510.24	510.24	815.17	721.57	718.08	655.06	glutamate dehydrogenase, mitochondrial isoform X2
LOC111681537	XP_023299140.1	509.51	509.51	813.36	720.18	718.55	654.222	glutamate dehydrogenase, mitochondrial isoform X1
LOC111685783	XP_023303829.2	747.66	747.66	620.56	562.46	589.55	653.578	trehalose-phosphate phosphatase
LOC111685782	XP_046808280.1	736.22	736.22	593.27	621.98	564.21	650.38	trehalose-phosphate phosphatase B
LOC111677571	XP_023294490.1	650.14	650.14	789.89	515.86	592.96	639.798	peptidyl-prolyl cis-trans isomerase Fkbp12
LOC111686724	XP_023304872.2	647.99	647.99	476.67	663.66	750.76	637.414	general odorant-binding protein 99a
LOC111686219	XP_046808196.1	597.75	597.75	491.38	688.75	792.16	633.558	adenylate kinase isoenzyme 1
LOC111687306	XP_023305505.1	804.45	804.45	725.47	346.82	446.39	625.516	small ubiquitin-related modifier 3
LOC111678630	XP_023295804.2	464.99	464.99	622.96	816.22	750.15	623.862	adenosylhomocysteinase
LOC124419095	XP_046803374.1	503.54	503.54	826.38	663.28	619.1	623.168	probable citrate synthase, mitochondrial
LOC111677417	XP_046803385.1	242.85	242.85	272.21	1426.63	925.69	622.046	cuticle protein 16.5-like isoform X1
LOC111689141	XP_023307404.2	589.89	589.89	485.34	760.34	627.57	610.606	cuticular protein 47Eg-like
LOC111690279	XP_023308505.1	577.26	577.26	574.36	663.81	636.25	605.788	fructose-bisphosphate aldolase isoform X1
LOC111690279	XP_023308504.1	577.26	577.26	574.36	663.81	636.25	605.788	fructose-bisphosphate aldolase isoform X1
LOC111690279	XP_023308502.1	577.26	577.26	574.36	663.81	636.25	605.788	fructose-bisphosphate aldolase isoform X1
LOC111675257	XP_023291756.2	613.12	613.12	516.43	688.28	587.33	603.656	YTH domain-containing protein 1-like
LOC111678180	XP_023295213.1	460.08	460.08	852.2	609.94	634.06	603.272	14-3-3 protein zeta isoform X1
LOC111678180	XP_023295211.1	460.08	460.08	852.2	609.94	634.06	603.272	14-3-3 protein zeta isoform X1
LOC111690279	XP_046804767.1	562.79	562.79	606.94	664.6	618.27	603.078	fructose-bisphosphate aldolase isoform X2
LOC111681346	XP_023298862.1	465.58	465.58	523.22	915.11	640.38	601.974	uncharacterized protein LOC111681346
LOC111688676	XP_023306943.2	672.55	672.55	669.77	430.14	550.39	599.08	mitochondrial import receptor subunit TOM20 homolog
LOC111687791	XP_046809332.1	499.69	499.69	908.33	528.45	558.12	598.856	polyadenylate-binding protein
LOC111678903	XP_023296115.1	445.95	445.95	887.52	699.34	484.65	592.682	actin-5C
LOC111678903	XP_023296114.1	445.95	445.95	887.52	699.34	484.65	592.682	actin-5C
LOC111679138	XP_023296414.1	629.11	629.11	594.72	595.88	500.47	589.858	cytochrome b-c1 complex subunit 9
LOC111675978	XP_023292631.2	799.1	799.1	403.18	414.68	450.39	573.29	pupal cuticle protein G1A-like
LOC111686074	XP_023304142.1	690.1	690.1	519.29	437.18	513.71	570.076	4-hydroxyphenylpyruvate dioxygenase
LOC111691069	XP_023309464.1	674.47	674.47	619.38	418.15	443.94	566.082	uncharacterized protein LOC111691069
LOC111676607	XP_023293336.2	555.84	555.84	523.43	608.65	579.22	564.596	malate dehydrogenase, cytoplasmic
LOC111674531	XP_023290920.1	572.63	572.63	711.44	427.29	536.49	564.096	cytochrome c1
LOC111677334	XP_023294202.2	580.54	580.54	512.95	557.21	565.13	559.274	triosephosphate isomerase
LOC111679040	XP_023296294.1	95.33	95.33	83.33	1153.81	1363.6	558.28	nuclear protein 1
LOC111682673	XP_046809297.1	469.34	469.34	512.83	683.87	629.34	552.944	paramyosin, long form isoform X1
LOC111686685	XP_023304819.2	495.56	495.56	644.14	581.84	543.33	552.086	cytochrome b-c1 complex subunit 2, mitochondrial
LOC111691204	XP_023309624.1	492.47	492.47	599.38	592.88	531.82	541.804	cytochrome b-c1 complex subunit Rieske, mitochondrial isoform X2
LOC111686114	XP_023304188.1	674.55	674.55	689.25	331.92	316.31	537.316	nucleoplasmin-like protein
LOC111678328	XP_023295406.1	476.52	476.52	908.04	529.7	295.03	537.162	trypsin alpha-4
LOC111675048	XP_023291514.1	442.49	442.49	419.68	629.81	739.28	534.75	acyl-CoA-binding protein-like
LOC111686717	XP_046809712.1	419	419	660.31	573.32	600.32	534.39	calmodulin
LOC111690232	XP_023308451.2	278.91	278.91	743.33	726.39	639.93	533.494	V-type proton ATPase 21 kDa proteolipid subunit
LOC111681711	XP_023299367.1	308.99	308.99	226.64	781.7	1036.26	532.516	eukaryotic translation initiation factor 4E-binding protein
LOC111690635	XP_023308930.1	535.46	535.46	464.22	550.81	575.02	532.194	phosphoglycerate mutase 1
LOC111680769	XP_023298243.2	507.18	507.18	416.98	568.46	655.07	530.974	bacchus
LOC111691204	XP_023309623.1	479.85	479.85	588.46	579.92	518.36	529.288	cytochrome b-c1 complex subunit Rieske, mitochondrial isoform X1
LOC111686735	XP_023304883.1	343.59	343.59	600.76	785.56	557.5	526.2	rutC family protein UK114
LOC111675770	XP_023292369.2	603.61	603.61	683.42	304.33	434.5	525.894	39 kDa FK506-binding nuclear protein
LOC111679464	XP_023296806.1	534.91	534.91	527.66	532.84	496.44	525.352	cytochrome c oxidase subunit 6B2-like isoform X3
LOC111681434	XP_023298973.1	556.57	556.57	700.88	350.83	414.57	515.884	heat shock protein 60A
LOC111678819	XP_046806216.1	472.99	472.99	399.29	630.35	577.08	510.54	tropomyosin-2 isoform X9
LOC111676675	XP_023293413.1	520.09	520.09	438.15	566.3	506.32	510.19	L-lactate dehydrogenase
LOC111683443	XP_023301282.1	286.35	286.35	544.86	863.39	540.42	504.274	activity-regulated cytoskeleton associated protein 1
LOC111677723	XP_023294679.1	615.28	615.28	562.03	343.4	372.15	501.628	mitochondrial import inner membrane translocase subunit Tim13
LOC111678180	XP_023295214.1	387.72	387.72	688	499.41	526.87	497.944	14-3-3 protein zeta isoform X2
LOC111683516	XP_023301363.2	123.45	123.45	109.41	1253.6	842.15	490.412	U-Kazal-Dg21.2
LOC111683932	XP_023301820.2	507.69	507.69	488.08	456.25	487.79	489.5	NADH dehydrogenase [ubiquinone] 1 subunit C2
LOC111682711	XP_023300473.2	260.29	260.29	707.41	680.68	520.32	485.798	ATPase H(+)-transporting accessory protein 2
LOC111678017	XP_023295018.1	464.3	464.3	595.01	414.93	483.54	484.416	adenylate kinase
LOC111687640	XP_023305863.1	250.78	250.78	686.09	681.58	547.01	483.248	ribonuclease kappa
LOC111679269	XP_023296576.1	497.14	497.14	466.91	481.65	472.29	483.026	NADH dehydrogenase [ubiquinone] 1 alpha subcomplex subunit 13
LOC111682944	XP_023300713.1	447.85	447.85	415.5	588.34	495.69	479.046	arginine kinase isoform X3
LOC111687077	XP_023305259.2	228.19	228.19	792.43	653.48	492.48	478.954	V-type proton ATPase subunit S1
LOC111679464	XP_023296805.1	487.53	487.53	481.02	485.31	452.78	478.834	cytochrome c oxidase subunit 6B2-like isoform X2
LOC111675979	XP_023292632.1	593.22	593.22	320.07	398.23	476.87	476.322	larval/pupal cuticle protein H1C-like
LOC111690724	XP_023309039.1	515.05	515.05	601.04	366.79	381.71	475.928	short/branched chain specific acyl-CoA dehydrogenase, mitochondrial
LOC111678438	XP_023295555.1	413.14	413.14	597.56	464.84	490.4	475.816	eukaryotic translation initiation factor 1A, X-chromosomal
LOC111690669	XP_023308965.1	177.61	177.61	844.93	735.92	435	474.214	V-type proton ATPase subunit B
LOC111684593	XP_023302574.1	371.82	371.82	373.65	671.54	578.77	473.52	protein anoxia up-regulated-like isoform X5
LOC111685029	XP_023303031.1	409.08	409.08	533.07	516.63	477.22	469.016	ADP-ribosylation factor 1
LOC111690241	XP_023308461.1	429.04	429.04	449.7	482.44	552.32	468.508	probable ribosome biogenesis protein RLP24
LOC111680300	XP_023297706.1	553.54	553.54	493.2	358.38	382.02	468.136	enoyl-CoA hydratase, mitochondrial-like
LOC111677174	XP_046802954.1	616.94	616.94	434.63	293.44	377.45	467.88	translation machinery-associated protein 7 homolog
LOC111678546	XP_023295701.1	414.59	414.59	667.49	364.35	444.3	461.064	heat shock 70 kDa protein cognate 5
LOC111675977	XP_023292630.2	621.43	621.43	322.83	352.35	359.84	455.576	pupal cuticle protein G1A-like
LOC111681684	XP_023299338.1	125.37	125.37	118.66	822.81	1071.38	452.718	succinate dehydrogenase assembly factor 4, mitochondrial
LOC111686145	XP_023304218.2	440.58	440.58	594.34	389.65	386.79	450.388	prohibitin-2
LOC124419076	XP_046803293.1	249.07	249.07	592.79	596.35	557.83	449.022	collagen alpha-1(IV) chain-like
LOC111684528	XP_023302487.2	449.55	449.55	307.2	474.08	557.14	447.504	regucalcin
LOC111686537	XP_023304666.2	448.1	448.1	458.09	469.89	413.29	447.494	uncharacterized protein LOC111686537
LOC111680119	XP_023297509.2	505.72	505.72	425.32	380.43	416.18	446.674	loricrin
LOC111675368	XP_023291890.1	659.32	659.32	534.3	183.71	195.84	446.498	H/ACA ribonucleoprotein complex subunit 3
LOC111679206	XP_023296502.2	451.26	451.26	453.07	426.8	433.05	443.088	probable NADH dehydrogenase [ubiquinone] 1 alphasubcomplex subunit 12
LOC111678018	XP_023295019.2	512.88	512.88	582.78	275.4	330.61	442.91	uncharacterized protein CG16817
LOC111679286	XP_023296595.1	423.5	423.5	629.05	374.93	357.3	441.656	eukaryotic translation initiation factor eIF1
LOC111677661	XP_023294591.1	607.17	607.17	521.12	170.33	300.55	441.268	H/ACA ribonucleoprotein complex subunit 2-like protein
LOC111687313	XP_023305512.1	488.42	488.42	423.94	411.39	387.83	440	NADH dehydrogenase [ubiquinone] 1 beta subcomplex subunit 1
LOC111681947	XP_023299620.2	211.82	211.82	237.15	902.31	616.05	435.83	uncharacterized protein LOC111681947
LOC111677352	XP_023294222.2	313.25	313.25	578.48	616.68	353.82	435.096	lysozyme 2
LOC111675329	XP_023291839.1	422.43	422.43	342.8	529.57	455.09	434.464	troponin I isoform X12
LOC111675329	XP_023291835.1	420.75	420.75	338.45	526.06	453.43	431.888	troponin I isoform X8
LOC111684471	XP_023302414.2	491.19	491.19	433.87	349.08	391.6	431.386	mitochondrial import inner membrane translocase subunit Tim8
LOC111686908	XP_023305063.2	346.66	346.66	434.4	515.67	501.66	429.01	peritrophin-44
LOC111686909	XP_023305064.2	434.05	434.05	390.86	428.13	454.48	428.314	peritrophin-48-like
LOC111682604	XP_023300361.2	109.28	109.28	206.76	975.02	723.17	424.702	glycine N-methyltransferase
LOC124420581	XP_046809986.1	315.22	315.22	770.24	402.97	318.78	424.486	serine protease 1-like
LOC111682944	XP_023300712.1	394.2	394.2	371.63	519.39	439.85	423.854	arginine kinase isoform X2
LOC111679308	XP_023296624.1	407.08	407.08	533.8	383	383.86	422.964	malate dehydrogenase, mitochondrial
LOC111682944	XP_046806930.1	395.38	395.38	368.52	518.65	436.75	422.936	arginine kinase isoform X1
LOC111689835	XP_023308068.2	296.98	296.98	645.2	456	402.96	419.624	uncharacterized protein LOC111689835
LOC111678819	XP_046806217.1	388.45	388.45	329.82	513.89	471.66	418.454	tropomyosin-2 isoform X10
LOC111678445	XP_023295561.1	251.48	251.48	244.24	670.14	664.8	416.428	C3 and PZP-like alpha-2-macroglobulin domain-containing protein 8
LOC111680089	XP_023297478.2	393.29	393.29	448.4	436.24	404.46	415.136	succinate dehydrogenase [ubiquinone] cytochrome b small subunit, mitochondrial-like
LOC111686414	XP_023304542.1	422.99	422.99	392.78	408.55	402.48	409.958	NADH dehydrogenase [ubiquinone] 1 beta subcomplex subunit 9
LOC111675204	XP_023291697.2	210.91	210.91	179.49	785.37	657.63	408.862	keratin-associated protein 19-2
LOC111679202	XP_023296497.1	392.01	392.01	424.69	422.05	396.49	405.45	NADH dehydrogenase [ubiquinone] 1 alpha subcomplex subunit 8
LOC111675658	XP_023292217.1	413.43	413.43	487.12	342.3	368.6	404.976	dnaJ homolog subfamily A member 1
LOC111675329	XP_023291837.1	406.32	406.32	298.01	465.86	437.08	402.718	troponin I isoform X11
LOC111689554	XP_023307789.2	386.19	386.19	429.37	397.64	392.36	398.35	NADH dehydrogenase [ubiquinone] 1 alpha subcomplex subunit 7
LOC111681331	XP_023298846.2	526.93	526.93	347.43	231.97	326.74	392	uncharacterized protein LOC111681331
LOC111678965	XP_023296203.1	475.57	475.57	480.89	260.49	266.84	391.872	peroxiredoxin 1
LOC111685361	XP_023303387.1	395.1	395.1	395.92	392.3	352.44	386.172	NADH dehydrogenase [ubiquinone] 1 beta subcomplex subunit 5, mitochondrial
LOC111685364	XP_023303391.2	428.94	428.94	353.77	392.59	297.31	380.31	uncharacterized protein LOC111685364
LOC111677031	XP_023293827.1	341.23	341.23	412.36	427.34	374	379.232	muscle LIM protein Mlp84B isoform X2
LOC111686109	XP_023304180.1	449.68	449.68	395.61	293.54	297.52	377.206	protein transport protein Sec61 subunit beta
LOC111674778	XP_023291197.1	284.1	284.1	343.9	493.44	479.25	376.958	translation initiation factor IF-2
LOC111677351	XP_023294221.2	343.27	343.27	409.21	509.39	274.18	375.864	lysozyme 2-like
LOC111691131	XP_023309543.2	251.58	251.58	434.08	380.82	551.15	373.842	sepiapterin reductase
LOC111675628	XP_023292184.2	369.18	369.18	412.08	365.79	346.67	372.58	ATP synthase subunit gamma, mitochondrial
LOC111675628	XP_023292182.2	369.18	369.18	412.08	365.79	346.67	372.58	ATP synthase subunit gamma, mitochondrial
LOC111690768	XP_023309093.1	341.67	341.67	439.19	384.1	338.41	369.008	electron transfer flavoprotein subunit beta
LOC111687299	XP_046804942.1	394.04	394.04	325.72	359.67	337.76	362.246	NADH dehydrogenase [ubiquinone] 1 beta subcomplex subunit 2, mitochondrial-like
LOC111676514	XP_023293242.1	332.81	332.81	371.88	413.16	357.38	361.608	histone H4
LOC111680414	XP_023297823.2	472.69	472.69	256.35	328.16	276.15	361.208	general odorant-binding protein 56a-like
LOC111677417	XP_023294303.2	146.72	146.72	156.56	810.85	523.76	356.922	developmental and secondary metabolism regulatorVEL1-like isoform X2
LOC111683426	XP_023301265.1	147.22	147.22	131.81	535.42	813.83	355.1	uncharacterized protein LOC111683426
LOC111679395	XP_023296738.1	336.4	336.4	398.06	336.05	357.33	352.848	stress-associated endoplasmic reticulum protein 2
LOC111686133	XP_023304207.1	361.65	361.65	444.1	271.02	321.41	351.966	protein l(2)37Cc
LOC111674641	XP_023291069.2	424.13	424.13	533.39	134.47	239.92	351.208	H/ACA ribonucleoprotein complex subunit 4
LOC111680480	XP_023297899.1	409.16	409.16	354.46	289.33	291.95	350.812	mitochondrial import receptor subunit TOM7 homolog
LOC111687996	XP_023306254.2	308.88	308.88	420.99	328.99	367.68	347.084	glutathione S-transferase
LOC111690734	XP_023309045.2	380.9	380.9	338.6	309.83	321.57	346.36	glycogen phosphorylase
LOC111677001	XP_023293792.2	411.55	411.55	386.81	226.19	286.83	344.586	probable transaldolase
LOC111675890	XP_023292520.1	325.25	325.25	415.87	300.82	349.98	343.434	electron transfer flavoprotein subunit alpha, mitochondrial
LOC111677027	XP_023293822.1	354.63	354.63	307.06	357.72	336.29	342.066	calcium-transporting ATPase sarcoplasmic/endoplasmic reticulum type isoform X2
LOC111684345	XP_023302262.1	297.53	297.53	256.51	394.87	459.52	341.192	protein snakeskin
LOC111686290	XP_023304411.2	332.76	332.76	338.39	362.27	335.3	340.296	NADH dehydrogenase [ubiquinone] iron-sulfur protein 4, mitochondrial
LOC111678159	XP_023295186.1	366.41	366.41	337.5	329.85	295.79	339.192	NADH dehydrogenase [ubiquinone] 1 alpha subcomplex subunit 2
LOC111689592	XP_046804498.1	375.58	375.58	488.84	174.81	275.32	338.026	plasminogen activator inhibitor 1 RNA-binding protein
LOC111686254	XP_023304370.2	347.1	347.1	340.1	327.67	325.35	337.464	MICOS complex subunit MIC10-like
LOC111682673	XP_046809298.1	307.96	307.96	262.42	410.65	392.18	336.234	paramyosin, short form isoform X2
LOC111679596	XP_046809711.1	384.37	384.37	385.47	231.11	288.25	334.714	mitochondrial import inner membrane translocase subunit Tim10
LOC111680177	XP_023297575.1	340.89	340.89	419.16	256.67	314.34	334.39	eukaryotic translation initiation factor 2 subunit 3
LOC111681425	XP_023298967.1	396.99	396.99	213.7	324.7	339.43	334.362	uncharacterized protein LOC111681425
LOC111674880	XP_023291329.1	370	370	381.96	243.29	300.44	333.138	acetyl-CoA acetyltransferase, mitochondrial
LOC111686108	XP_023304179.1	144.92	144.92	527.27	528.93	317.54	332.716	V-type proton ATPase subunit C-like
LOC111677850	XP_023294819.1	269.11	269.11	386.34	396.01	341.01	332.316	succinate dehydrogenase [ubiquinone] iron-sulfursubunit, mitochondrial
LOC111676758	XP_023293503.1	323.77	323.77	433.96	308.71	269.61	331.964	HIG1 domain family member 1A, mitochondrial-like
LOC111690458	XP_023308705.1	208.82	208.82	415.69	358.91	458.22	330.092	uncharacterized protein LOC111690458
LOC111684337	XP_023302254.1	180.24	180.24	471.69	467.11	335.5	326.956	V-type proton ATPase subunit D 1
LOC111681339	XP_023298858.1	405.32	405.32	375.13	214.09	226.5	325.272	histone H2A.v
LOC111681706	XP_023299362.2	346	346	428.66	218.15	286.82	325.126	transketolase-like protein 2
LOC111680977	XP_023298465.1	317.57	317.57	252.88	376.86	360.12	325	endocuticle structural glycoprotein SgAbd-9-like
LOC111687034	XP_046807845.1	270.31	270.31	359.15	441.71	278.03	323.902	myophilin
LOC111680385	XP_023297787.1	346.71	346.71	331.17	288.37	305.69	323.73	cytochrome b-c1 complex subunit 10
LOC111677031	XP_023293826.1	293.93	293.93	343.84	361.58	323.16	323.288	muscle LIM protein Mlp84B isoform X1
LOC111685136	XP_046802805.1	347.12	347.12	380.29	238.27	303.07	323.174	GTP-binding nuclear protein Ran
LOC111685136	XP_023303140.1	347.12	347.12	380.29	238.27	303.07	323.174	GTP-binding nuclear protein Ran
LOC111677996	XP_046809672.1	364.29	364.29	270.62	352.55	261.49	322.648	ejaculatory bulb-specific protein 3
LOC111689108	XP_023307385.2	222.42	222.42	165.53	454.75	546.66	322.356	larval cuticle protein LCP-17
LOC111686323	XP_023304450.2	355.09	355.09	315.25	265.54	307.7	319.734	eukaryotic translation initiation factor 3 subunit K
LOC111678618	XP_023295792.1	317.08	317.08	338.31	304.4	318.56	319.086	NADH dehydrogenase [ubiquinone] flavoprotein 2, mitochondrial
LOC124418456	XP_046810231.1	285.22	285.22	296.87	350.06	375	318.474	myosin light chain kinase, smooth muscle-like
LOC111678955	XP_023296185.1	180.39	180.39	450.8	466.75	309.48	317.562	V-type proton ATPase subunit d 1
LOC111682392	XP_023300108.2	280.22	280.22	372.72	316.16	324.13	314.69	succinate dehydrogenase [ubiquinone] flavoprotein subunit, mitochondrial
LOC111678171	XP_023295200.2	306.53	306.53	311.46	334.38	313.33	314.446	uncharacterized protein LOC111678171
LOC111688083	XP_046807473.1	388.76	388.76	267.34	279.29	244.8	313.79	uncharacterized protein LOC111688083
LOC111689520	XP_023307756.2	343.21	343.21	371.15	242.49	262.87	312.586	eukaryotic translation initiation factor 2 subunit 2
LOC111675329	XP_023291827.2	303.68	303.68	244.19	379.48	327.46	311.698	troponin I isoform X2
LOC124420989	XP_046811572.1	300.46	300.46	424.34	369.53	162.8	311.518	inactive lysozyme 1A-like
LOC111683193	XP_023301011.2	189.26	189.26	284.18	484.95	398.8	309.29	chitinase-like protein Idgf4
LOC111683002	XP_023300792.1	357.9	357.9	360.46	201.27	253.27	306.16	ubiquitin-conjugating enzyme E2 G1
LOC111675050	XP_023291517.2	229.64	229.64	269.06	405.92	396.51	306.154	acyl-CoA-binding protein
LOC111680651	XP_023298097.1	274.33	274.33	362.33	247.84	370.19	305.804	protein obstructor-E
LOC111681728	XP_023299389.1	345.18	345.18	414.51	167.84	240.15	302.572	nucleolar protein 58
LOC111676910	XP_023293688.2	315.93	315.93	282.87	308.65	288.51	302.378	succinate dehydrogenase cytochrome b560 subunit,mitochondrial
LOC111690337	XP_023308575.1	198.12	198.12	148.07	526.35	434.86	301.104	uncharacterized protein LOC111690337
LOC111680540	XP_023297972.2	310.3	310.3	299.27	284.23	297.43	300.306	eukaryotic translation initiation factor 3 subunit I
LOC111677027	XP_023293821.1	308.24	308.24	278.06	307.35	297.56	299.89	calcium-transporting ATPase sarcoplasmic/endoplasmic reticulum type isoform X1
LOC111677027	XP_023293820.1	308.24	308.24	278.06	307.35	297.56	299.89	calcium-transporting ATPase sarcoplasmic/endoplasmic reticulum type isoform X1
LOC111681234	XP_023298752.2	254.43	254.43	332.51	333.97	319.29	298.926	dihydrolipoyl dehydrogenase, mitochondrial
LOC111678388	XP_023295501.1	294.88	294.88	292.2	309.07	290.34	296.274	NADH dehydrogenase (ubiquinone) 23 kDa subunit
LOC111681663	XP_023299315.2	128.23	128.23	463.46	464.1	296.61	296.126	V-type proton ATPase catalytic subunit A
LOC111681663	XP_023299314.2	128.23	128.23	463.46	464.1	296.61	296.126	V-type proton ATPase catalytic subunit A
LOC111689757	XP_023307985.2	372.9	372.9	358.52	179.72	196.38	296.084	calreticulin
LOC111687628	XP_023305849.2	289.79	289.79	300.69	314.2	284.76	295.846	NADH dehydrogenase [ubiquinone] 1 alpha subcomplex subunit 11
LOC111690382	XP_023308618.2	327.03	327.03	437	153.56	233.89	295.702	nucleolar protein 56
LOC111680988	XP_023298475.2	152.44	152.44	396.27	424.85	350.56	295.312	V-type proton ATPase 116 kDa subunit a1
LOC111690729	XP_046807184.1	314.81	314.81	420.45	190.92	232.86	294.77	proliferation-associated protein 2G4
LOC111690729	XP_023309042.1	314.81	314.81	420.45	190.92	232.86	294.77	proliferation-associated protein 2G4
LOC111679032	XP_023296284.1	307.87	307.87	245.87	299.36	310.42	294.278	phosphoglycerate kinase
LOC111684662	XP_023302645.1	280.82	280.82	314.55	305.64	285.71	293.508	NADH dehydrogenase [ubiquinone] 1 beta subcomplex subunit 10
LOC111686871	XP_023305032.2	190.9	190.9	268.8	512.05	300.7	292.67	uncharacterized protein LOC111686871
LOC111681322	XP_023298838.2	282.28	282.28	275.28	329.7	293.09	292.526	cuticle protein 16.5
LOC111685188	XP_046802509.1	82.62	82.62	93.34	626.23	576.97	292.356	gamma-aminobutyric acid receptor-associated protein
LOC111680044	XP_023297423.1	370.53	370.53	291.07	193.97	228.94	291.008	uncharacterized protein LOC111680044
LOC111675329	XP_023291830.2	293.3	293.3	215.09	336.15	315.7	290.708	troponin I isoform X4
LOC111690437	XP_023308681.2	185.53	185.53	319.09	418.38	337.8	289.266	ferritin subunit
LOC111690437	XP_023308680.2	185.53	185.53	319.09	418.38	337.8	289.266	ferritin subunit
LOC111678406	XP_023295521.1	306.76	306.76	309.82	261.47	259.17	288.796	eukaryotic translation initiation factor 3 subunit H
LOC111680537	XP_023297967.1	374.26	374.26	378.31	145.12	166.92	287.774	uncharacterized protein LOC111680537
LOC111681470	XP_023299023.2	292.14	292.14	438.97	180.32	219.95	284.704	acyl-CoA-binding protein
LOC111687930	XP_023306184.1	370.15	370.15	377.54	125.92	159.77	280.706	zinc finger protein 706-like
LOC111685233	XP_023303251.1	93.8	93.8	560.67	388.21	262.75	279.846	V-type proton ATPase subunit E isoform X2
LOC111689586	XP_023307823.2	261.07	261.07	358.38	275.69	242.24	279.69	predicted GPI-anchored protein 58
LOC111685233	XP_046805414.1	95.33	95.33	557.49	387.17	262.37	279.538	V-type proton ATPase subunit E isoform X1
LOC111683038	XP_023300838.2	315.71	315.71	285.74	274.64	205.09	279.378	uncharacterized protein LOC111683038
LOC111680460	XP_023297874.2	256.3	256.3	316.64	284.42	272.54	277.24	peptidyl-prolyl cis-trans isomerase 5
LOC111687092	XP_023305275.1	275.8	275.8	331.35	265.5	233.66	276.422	coiled-coil-helix-coiled-coil-helix domain-containing protein 2 isoform X1
LOC111688891	XP_023307158.2	146.24	146.24	249.64	435.91	401.55	275.916	peritrophin-48-like
LOC111679894	XP_023297264.1	175.56	175.56	362.52	296.36	362.38	274.476	chitin deacetylase 1
LOC111678301	XP_046811569.1	291.83	291.83	349.83	275.26	160.02	273.754	inactive lysozyme 1A-like
LOC111689706	XP_023307944.1	310.82	310.82	244.94	239.84	261.4	273.564	fructose-1,6-bisphosphatase 1 isoform X1
LOC111679493	XP_023296838.2	227.16	227.16	344.19	294.72	270.1	272.666	probable isocitrate dehydrogenase [NAD] subunit alpha, mitochondrial
LOC111689034	XP_023307305.1	280.4	280.4	270.16	274.43	250.23	271.124	uncharacterized protein LOC111689034
LOC111683234	XP_023301055.2	213.89	213.89	347.17	308.04	271.4	270.878	dihydrolipoyllysine-residue succinyltransferase component of 2-oxoglutarate dehydrogenase complex, mitochondrial
LOC111678359	XP_023295423.2	222.29	222.29	389.15	277.45	238.81	269.998	probable aconitate hydratase, mitochondrial
LOC111691261	XP_023309692.1	278.51	278.51	273.16	271.45	242.74	268.874	NADH dehydrogenase [ubiquinone] 1 beta subcomplex subunit 7
LOC111675329	XP_023291838.1	267.45	267.45	205.22	318.85	285.11	268.816	troponin I isoform X10
LOC111676932	XP_023293706.2	271.49	271.49	352.69	217.11	230.41	268.638	mitochondrial import receptor subunit TOM40 homolog 1
LOC111677081	XP_023293902.1	216.6	216.6	352.2	306.59	242.29	266.856	glycine cleavage system H protein, mitochondrial
LOC111680754	XP_046807183.1	224.53	224.53	336.78	286.39	258.89	266.224	uncharacterized protein LOC111680754
LOC124420842	XP_046811115.1	171.73	171.73	383.67	271.12	329.64	265.578	LOW QUALITY PROTEIN: NADH-ubiquinone oxidoreductase chain 5-like
LOC111675329	XP_023291836.1	263.4	263.4	201.68	315.07	283.35	265.38	troponin I isoform X9
LOC111681951	XP_023299624.1	287.43	287.43	332.06	198.3	221.62	265.368	T-complex protein 1 subunit epsilon
LOC111681615	XP_023299255.1	266.67	266.67	270.25	262.05	252.19	263.566	ATP synthase subunit d, mitochondrial
LOC111681615	XP_023299254.1	266.67	266.67	270.25	262.05	252.19	263.566	ATP synthase subunit d, mitochondrial
LOC111681615	XP_023299253.1	266.67	266.67	270.25	262.05	252.19	263.566	ATP synthase subunit d, mitochondrial
LOC111685928	XP_023303979.1	251.38	251.38	282.02	274.55	257.18	263.302	NADH dehydrogenase [ubiquinone] 1 beta subcomplex subunit 8, mitochondrial
LOC111675329	XP_023291840.1	261.39	261.39	202.85	311.91	278.28	263.164	troponin I isoform X13
LOC111687438	XP_046805404.1	246.94	246.94	320.41	260	240.25	262.908	NADH-ubiquinone oxidoreductase 49 kDa subunit
LOC111691215	XP_023309639.2	52.69	52.69	78.56	752.24	373.48	261.932	glycine-rich protein DOT1-like
LOC111687910	XP_023306159.2	287.13	287.13	259.2	237.04	235.6	261.22	CDGSH iron-sulfur domain-containing protein 2 homolog
LOC111679019	XP_023296268.2	274.11	274.11	269.26	253.62	234.39	261.098	NADH dehydrogenase [ubiquinone] 1 alpha subcomplex subunit 6
LOC111685403	XP_046811687.1	268.73	268.73	395.82	159.08	212.96	261.064	plasminogen activator inhibitor 1 RNA-binding protein
LOC111684338	XP_023302255.1	268.89	268.89	278.38	234.42	252.21	260.558	eukaryotic translation initiation factor 3 subunit F-1
LOC111677470	XP_046809725.1	323.67	323.67	322.18	174.7	153.75	259.594	phosphoenolpyruvate carboxykinase [GTP]-like isoform X3
LOC111678819	XP_046806218.1	233.34	233.34	219.39	320.39	289.21	259.134	tropomyosin-2 isoform X11
LOC111686782	XP_023304933.2	288.76	288.76	362.65	169.74	183.18	258.618	complement component 1 Q subcomponent-binding protein, mitochondrial
LOC111678819	XP_046806219.1	231.86	231.86	216.92	318.74	288.38	257.552	tropomyosin-2 isoform X12
LOC111676413	XP_023293098.1	193.05	193.05	571.31	182.71	146.59	257.342	glutamine synthetase 1, mitochondrial
LOC111690182	XP_023308391.2	265.85	265.85	309.33	212.17	230.88	256.816	T-complex protein 1 subunit eta
LOC111683312	XP_023301140.2	267.75	267.75	252.74	224.28	265.58	255.62	fumarylacetoacetase
LOC111677733	XP_046802377.1	235.7	235.7	309.57	244.36	241.66	253.398	histone H3.3A
LOC111677733	XP_023294690.1	235.7	235.7	309.57	244.36	241.66	253.398	histone H3.3A
LOC111689706	XP_023307945.1	284.74	284.74	225.07	224.85	239.85	251.85	fructose-1,6-bisphosphatase 1 isoform X2
LOC111676450	XP_023293130.1	251.05	251.05	244.74	245.9	262.42	251.032	NADH dehydrogenase [ubiquinone] 1 beta subcomplex subunit 11, mitochondrial
LOC111677266	XP_023294131.2	268.32	268.32	204.03	289.75	224.05	250.894	apolipoprotein D-like
LOC111687314	XP_023305513.2	274.29	274.29	251.78	237.35	214.01	250.344	uncharacterized protein LOC111687314
LOC111683705	XP_023301574.1	272.77	272.77	265.88	247.38	187.31	249.222	thioredoxin domain-containing protein 17
LOC111674508	XP_023290892.2	338.01	338.01	233.42	133.33	202.61	249.076	uncharacterized protein LOC111674508
LOC111690656	XP_023308951.1	278.66	278.66	304.19	184.48	198.7	248.938	T-complex protein 1 subunit alpha
LOC111684240	XP_023302140.1	232.97	232.97	279.19	234.81	263.73	248.734	eukaryotic translation initiation factor 3 subunit G-1
LOC111678819	XP_046806222.1	228.42	228.42	193.51	305.5	277.56	246.682	tropomyosin-1, isoforms 9A/A/B isoform X15
LOC111681148	XP_023298640.1	265.57	265.57	278.67	196.15	220.94	245.38	eukaryotic translation initiation factor 2 subunit 1
LOC111678624	XP_023295797.2	312.05	312.05	287.86	125.66	187.14	244.952	probable H/ACA ribonucleoprotein complex subunit1
LOC111678109	XP_023295128.1	233.31	233.31	191.43	275.05	285.95	243.81	troponin T, skeletal muscle isoform X17
LOC111678109	XP_023295125.1	232.74	232.74	190.97	274.38	285.26	243.218	troponin T, skeletal muscle isoform X16
LOC111684641	XP_023302621.1	250.75	250.75	240.2	237.06	237.04	243.16	NADH dehydrogenase [ubiquinone] 1 beta subcomplex subunit 3
LOC111678109	XP_046803611.1	232.11	232.11	190.41	273.61	284.47	242.542	troponin T, skeletal muscle isoform X12
LOC111678109	XP_023295126.1	232.1	232.1	190.34	273.41	284.48	242.486	troponin T, skeletal muscle isoform X14
LOC111678109	XP_023295122.1	231.55	231.55	189.96	272.95	283.78	241.958	troponin T, skeletal muscle isoform X10
LOC111678109	XP_023295124.1	231.54	231.54	189.89	272.75	283.8	241.904	troponin T, skeletal muscle isoform X13
LOC111678109	XP_023295121.1	231.11	231.11	190.7	273.08	283.11	241.822	troponin T, skeletal muscle isoform X9
LOC111678109	XP_023295119.1	230.56	230.56	190.25	272.43	282.45	241.25	troponin T, skeletal muscle isoform X8
LOC111675649	XP_023292209.2	320.63	320.63	380.05	72.29	112.31	241.182	DNA-binding protein modulo
LOC111677211	XP_023294077.1	213.43	213.43	225.95	263.65	286.99	240.69	heat shock protein beta-1 isoform X2
LOC111681473	XP_023299028.1	139.53	139.53	283.62	338.29	302.29	240.652	uncharacterized protein LOC111681473
LOC111678109	XP_023295114.1	229.95	229.95	189.71	271.68	281.67	240.592	troponin T, skeletal muscle isoform X3
LOC111678109	XP_023295120.1	229.93	229.93	189.64	271.48	281.68	240.532	troponin T, skeletal muscle isoform X7
LOC111674509	XP_023290894.2	148.51	148.51	302.22	377.58	223.68	240.1	uncharacterized protein LOC111674509
LOC111678109	XP_023295112.1	229.4	229.4	189.27	271.03	281.01	240.022	troponin T, skeletal muscle isoform X1
LOC111678109	XP_023295115.1	229.39	229.39	189.19	270.84	281.02	239.966	troponin T, skeletal muscle isoform X5
LOC111679012	XP_023296261.2	210.53	210.53	253.5	257.79	265.4	239.55	protein DR_1172
LOC111685902	XP_023303945.2	241.89	241.89	248.97	259.38	202.62	238.95	superoxide dismutase [Cu-Zn]
LOC111678109	XP_023295129.1	227.97	227.97	183.37	265.28	276.9	236.298	troponin T, skeletal muscle isoform X18
LOC111678109	XP_023295131.1	227.95	227.95	183.27	265.06	276.9	236.226	troponin T, skeletal muscle isoform X20
LOC111680511	XP_023297938.1	329.99	329.99	220.73	145.93	154.35	236.198	probable nuclear transport factor 2
LOC111679042	XP_023296297.2	224.05	224.05	278.66	215.98	228.9	234.328	peroxisomal biogenesis factor 19
LOC111684754	XP_023302719.2	234.94	234.94	308.59	197.52	193.6	233.918	mitochondrial import receptor subunit TOM22 homolog isoform X1
LOC111682228	XP_023299899.2	206.89	206.89	251.63	251.42	249.54	233.274	NADH dehydrogenase [ubiquinone] 1 alpha subcomplex subunit 10, mitochondrial
LOC111677354	XP_023294224.2	216.27	216.27	248.34	327	155.43	232.662	lysozyme 2-like
LOC111677211	XP_023294070.1	205.98	205.98	218.63	255.15	277.23	232.594	heat shock protein beta-1 isoform X1
LOC111675384	XP_023291914.2	217.59	217.59	203.22	278.18	245.58	232.432	23 kDa integral membrane protein
LOC111678559	XP_023295718.2	235.49	235.49	272.45	222.26	184.42	230.022	ATPase inhibitor mai-2, mitochondrial
LOC111677616	XP_046803375.1	175.35	175.35	353.52	214.31	227.92	229.29	probable citrate synthase, mitochondrial
LOC111678471	XP_023295609.2	167.63	167.63	121.27	281.44	406.67	228.928	protein takeout-like
LOC111677605	XP_023294530.2	95.94	95.94	241.78	453.81	249.77	227.448	lysosomal aspartic protease-like
LOC111686072	XP_023304140.1	203.69	203.69	273.98	234.89	216.65	226.58	NADH dehydrogenase [ubiquinone] 1 alpha subcomplex subunit 9, mitochondrial
LOC111678819	XP_046806215.1	205.85	205.85	182.9	282.15	255.59	226.468	tropomyosin-2 isoform X8
LOC111676621	XP_023293352.1	263.9	263.9	250.07	178.45	168.83	225.03	translocon-associated protein subunit gamma
LOC111683464	XP_023301304.1	221.84	221.84	225.32	230.02	225.2	224.844	NADH dehydrogenase [ubiquinone] 1 alpha subcomplex subunit 5
LOC111684121	XP_023302013.1	272.18	272.18	251.19	139.59	174.29	221.886	mitochondrial import inner membrane translocase subunit Tim9
LOC111678336	XP_023295415.2	143.23	143.23	331.29	361.12	129.99	221.772	trypsin alpha-4-like
LOC124421419	XP_046812535.1	179.26	179.26	455.91	190.45	101.47	221.27	uncharacterized protein LOC124421419
LOC111679597	XP_023296942.1	228.69	228.69	287.21	163.2	194.62	220.482	uncharacterized protein LOC111679597
LOC111679910	XP_023297282.1	158.98	158.98	283.26	229.1	269.13	219.89	chitin deacetylase 1 isoform X2
LOC111678024	XP_023295024.1	107.69	107.69	206.95	451.64	223.08	219.41	ejaculatory bulb-specific protein 3
LOC111687670	XP_023305898.1	251.1	251.1	301.08	138.19	151.29	218.552	SUMO-conjugating enzyme UBC9-B
LOC111680646	XP_023298087.2	240.92	240.92	209.37	197.14	204.15	218.5	uncharacterized protein LOC111680646
LOC111679725	XP_023297086.2	176.04	176.04	166.84	345.04	228.15	218.422	phosphopantothenoylcysteine decarboxylase subunit VHS3
LOC111675379	XP_023291903.1	200.05	200.05	182.42	257.42	251	218.188	23 kDa integral membrane protein
LOC111680732	XP_023298199.1	219.47	219.47	190.86	230.74	228.15	217.738	uncharacterized protein LOC111680732 isoform X9
LOC111687086	XP_023305268.2	231.47	231.47	218.13	204.56	200.88	217.302	cytochrome b-c1 complex subunit 6, mitochondrial
LOC111687086	XP_023305267.2	231.47	231.47	218.13	204.56	200.88	217.302	cytochrome b-c1 complex subunit 6, mitochondrial
LOC111687086	XP_023305266.2	231.47	231.47	218.13	204.56	200.88	217.302	cytochrome b-c1 complex subunit 6, mitochondrial
LOC111687086	XP_023305265.2	231.47	231.47	218.13	204.56	200.88	217.302	cytochrome b-c1 complex subunit 6, mitochondrial
LOC111681405	XP_023298944.2	231.14	231.14	238.86	243.39	137.68	216.442	rhodanese domain-containing protein CG4456
LOC111675220	XP_023291715.1	258.11	258.11	259.99	141.11	164	216.264	inorganic pyrophosphatase
LOC111683179	XP_023300998.1	243.79	243.79	229.31	170.43	192.76	216.016	obg-like ATPase 1
LOC111690831	XP_023309170.2	278.92	278.92	236.12	130.6	153.58	215.628	protein FAM136A-like
LOC111678990	XP_023296236.2	229.25	229.25	338.74	130.76	149.55	215.51	zinc finger protein on ecdysone puffs
LOC111685198	XP_023303215.1	269.04	269.04	170.05	176.4	183.02	213.51	uncharacterized protein LOC111685198
LOC111685079	XP_046811357.1	274.77	274.77	303.04	76.92	136.24	213.148	rRNA 2'-O-methyltransferase fibrillarin isoform X2
LOC111683571	XP_046804412.1	193.61	193.61	224.26	251.35	201.41	212.848	adenylosuccinate synthetase
LOC111674525	XP_023290916.1	220.91	220.91	245.21	158.9	214.77	212.14	bifunctional purine biosynthesis protein ATIC
LOC111676841	XP_023293597.1	214.62	214.62	236.93	179.07	213.31	211.71	eukaryotic translation initiation factor 3 subunit E
LOC111687092	XP_046801357.1	215.77	215.77	241.7	201.11	181.31	211.132	coiled-coil-helix-coiled-coil-helix domain-containing protein 2 isoform X2
LOC111678819	XP_046806208.1	198.05	198.05	157.57	257.8	237.28	209.75	tropomyosin-1, isoforms 9A/A/B isoform X2
LOC111691231	XP_023309653.1	220.87	220.87	230.09	175.03	197.78	208.928	eukaryotic translation initiation factor 3 subunit M
LOC111686976	XP_023305150.1	243.47	243.47	244.79	139.41	162.3	206.688	ATP-dependent RNA helicase WM6
LOC111689836	XP_023308069.2	135.16	135.16	261.36	254.69	243.79	206.032	uncharacterized protein LOC111689836
LOC111681457	XP_023299009.2	152.43	152.43	217.96	273.9	232.38	205.82	prisilkin-39
LOC111680661	XP_023298114.1	106.16	106.16	124.97	428.21	263.01	205.702	protease inhibitor
LOC111690694	XP_023308999.1	315.68	315.68	207.03	87.97	99.38	205.148	larval cuticle protein 65Ag1-like
LOC111680057	XP_023297437.1	121.8	121.8	198.46	324.29	254.02	204.074	LOW QUALITY PROTEIN: ornithine decarboxylase antizyme
LOC111680732	XP_023298197.1	198.98	198.98	167.27	227.42	222.18	202.966	uncharacterized protein LOC111680732 isoform X7
LOC111678169	XP_023295198.1	219	219	252.68	160.26	162.47	202.682	T-complex protein 1 subunit beta
LOC111687676	XP_023305908.2	229.29	229.29	242.96	154.03	153.31	201.776	multifunctional protein ADE2
LOC111685079	XP_023303083.2	258.94	258.94	285.62	72.51	128.37	200.876	rRNA 2'-O-methyltransferase fibrillarin isoform X1
LOC111684349	XP_023302266.2	191.03	191.03	253.39	201.9	164.4	200.35	peroxisomal multifunctional enzyme type 2
LOC111678109	XP_046803610.1	188.48	188.48	158.43	228.24	234.76	199.678	troponin T, skeletal muscle isoform X11
LOC111678109	XP_023295127.1	188.35	188.35	158.28	227.93	234.65	199.512	troponin T, skeletal muscle isoform X15
LOC111678819	XP_046806221.1	184.35	184.35	158.84	245.18	222.08	198.96	tropomyosin-1, isoforms 9A/A/B isoform X14
LOC111678109	XP_023295116.1	187.18	187.18	158.36	227.21	232.95	198.576	troponin T, skeletal muscle isoform X4
LOC111678109	XP_023295113.1	186.74	186.74	158	226.68	232.41	198.114	troponin T, skeletal muscle isoform X2
LOC111678109	XP_023295118.1	186.62	186.62	157.85	226.37	232.3	197.952	troponin T, skeletal muscle isoform X6
LOC111675630	XP_023292186.1	278.25	278.25	250.48	88.96	92.1	197.608	RNA-binding protein 1-like
LOC111679910	XP_023297281.1	145.07	145.07	248.58	208.99	240.32	197.606	chitin deacetylase 1 isoform X1
LOC111685205	XP_023303221.1	258.2	258.2	134.42	163.4	172.92	197.428	uncharacterized protein LOC111685205
LOC111682292	XP_023299969.1	249.35	249.35	208.85	130.08	148.17	197.16	huntingtin-interacting protein K
LOC111685169	XP_023303179.1	236.46	236.46	225.48	133.54	151.67	196.722	reactive oxygen species modulator 1
LOC111681557	XP_023299171.1	164.22	164.22	232.31	217.1	205.64	196.698	protein obstructor-E isoform X1
LOC111677470	XP_046809724.1	245.9	245.9	249.98	127.63	112.67	196.416	phosphoenolpyruvate carboxykinase [GTP]-like isoform X2
LOC111683048	XP_023300846.2	184.44	184.44	112.01	218.2	282.2	196.258	alpha carbonic anhydrase 8
LOC111687885	XP_023306132.1	205.69	205.69	135.67	203.67	230.02	196.148	pupal cuticle protein Edg-78E
LOC111689190	XP_046803496.1	185.6	185.6	166.94	221	220.22	195.872	ribosome biogenesis protein NSA2 homolog
LOC111689190	XP_023307451.2	185.6	185.6	166.94	221	220.22	195.872	ribosome biogenesis protein NSA2 homolog
LOC111675329	XP_023291831.2	193.35	193.35	148.3	230.35	206.33	194.336	troponin I isoform X5
LOC111690716	XP_023309023.2	121.55	121.55	84.57	341.76	301.03	194.092	larval cuticle protein 65Ag1-like
LOC111687052	XP_023305235.1	226.4	226.4	188.35	161.89	164.57	193.522	peritrophin-55-like
LOC111680117	XP_023297507.2	190.99	190.99	308.76	127.98	141.26	191.996	ATP-dependent RNA helicase ddx46
LOC111675329	XP_023291829.2	190.43	190.43	145.76	227.63	205.06	191.862	troponin I isoform X3
LOC111678109	XP_023295130.1	182.48	182.48	150.03	217.99	225.08	191.612	troponin T, skeletal muscle isoform X19
LOC111678109	XP_023295132.1	182.34	182.34	149.84	217.64	224.94	191.42	troponin T, skeletal muscle isoform X21
LOC111690325	XP_023308562.2	211.61	211.61	233.15	141.91	154.52	190.56	T-complex protein 1 subunit delta
LOC124420558	XP_046809788.1	131.12	131.12	230.31	230.69	225.62	189.772	SPARC-like
LOC111688692	XP_023306958.1	228.67	228.67	202.6	138.79	148.96	189.538	prefoldin subunit 1
LOC111680495	XP_023297916.1	141.38	141.38	110.26	291.19	262.29	189.3	WAP, Kazal, immunoglobulin, Kunitz and NTR domain-containing protein 2
LOC111683461	XP_023301300.2	228.79	228.79	218.52	138.73	129.89	188.944	translocon-associated protein subunit beta
LOC111675980	XP_023292633.2	230.49	230.49	114.91	170.67	197.62	188.836	larval/pupal cuticle protein H1C-like
LOC111685429	XP_023303468.2	176.54	176.54	189.11	209.85	191.47	188.702	uncharacterized protein LOC111685429
LOC111685429	XP_023303467.2	176.54	176.54	189.11	209.85	191.47	188.702	uncharacterized protein LOC111685429
LOC111690659	XP_023308955.1	223.84	223.84	210.42	140.92	142.11	188.226	probable prefoldin subunit 5
LOC111679133	XP_023296407.2	160.48	160.48	211.93	208.33	194.33	187.11	methenyltetrahydrofolate synthase domain-containing protein
LOC111686774	XP_023304928.2	192.64	192.64	258.38	118.59	171.52	186.754	chitin deacetylase 1
LOC111678957	XP_023296191.1	190.01	190.01	217.47	142.23	193.56	186.656	serine hydroxymethyltransferase isoform X3
LOC111680732	XP_046807693.1	182.32	182.32	153.39	208.53	203.89	186.09	uncharacterized protein LOC111680732 isoform X6
LOC111680732	XP_023298195.1	182.32	182.32	153.39	208.53	203.89	186.09	uncharacterized protein LOC111680732 isoform X6
LOC111675329	XP_023291828.2	184.1	184.1	140.75	220.33	197.77	185.41	troponin I isoform X1
LOC111688585	XP_046812135.1	158.71	158.71	188.92	202.61	216.94	185.178	extracellular matrix protein A-like
LOC111685425	XP_046802075.1	202.88	202.88	226.21	138.43	155.27	185.134	cystathionine gamma-lyase
LOC111690363	XP_023308602.1	192.34	192.34	258.79	146.85	135.29	185.122	translocon-associated protein subunit alpha
LOC111675329	XP_023291834.2	183.38	183.38	141.94	219.43	197.34	185.094	troponin I isoform X7
LOC111689337	XP_023307577.1	166.51	166.51	249.08	172.64	170.73	185.094	cytochrome b5
LOC111683967	XP_046807497.1	269.8	269.8	181.6	71.21	127.16	183.914	L-threonine 3-dehydrogenase, mitochondrial
LOC111684555	XP_046807067.1	174.36	174.36	249.41	148.26	173	183.878	ribose-phosphate pyrophosphokinase 2 isoform X3
LOC111678957	XP_023296190.1	186.82	186.82	213.84	139.86	190.3	183.528	serine hydroxymethyltransferase isoform X2
LOC111686731	XP_023304878.1	123.3	123.3	306.15	231.33	128.29	182.474	lysosomal aspartic protease-like
LOC111678986	XP_023296233.1	212.3	212.3	199.39	141.92	144.1	182.002	50S ribosomal protein L7/L12
LOC111677386	XP_023294262.1	201.76	201.76	227.4	126.72	149.48	181.424	elongation factor Tu
LOC111685590	XP_046807923.1	143.58	143.58	232.79	198.43	187.97	181.27	protein disulfide-isomerase
LOC111683771	XP_023301641.1	154.35	154.35	221.98	177.05	198.13	181.172	eukaryotic translation initiation factor 3 subunit B
LOC111678819	XP_046806209.1	170.4	170.4	136.4	221.29	203.6	180.418	tropomyosin-1, isoforms 9A/A/B isoform X3
LOC111684334	XP_023302249.2	236.06	236.06	279	73.16	76.87	180.23	cystathionine beta-synthase
LOC111687706	XP_023305943.2	111.56	111.56	161.59	254.73	261.63	180.214	nucleolar GTP-binding protein 1
LOC111688187	XP_046802201.1	147.94	147.94	219.81	190.57	187.64	178.78	NADH-ubiquinone oxidoreductase 75 kDa subunit, mitochondrial
LOC111681568	XP_023299183.1	157.51	157.51	204.77	188.4	185.33	178.704	uncharacterized protein LOC111681568
LOC111675400	XP_023291934.1	114.22	114.22	142.25	270.79	251.14	178.524	protein late bloomer
LOC111684555	XP_046807066.1	168.93	168.93	242.21	144.4	167.94	178.482	ribose-phosphate pyrophosphokinase 2 isoform X2
LOC111675329	XP_046801651.1	176.82	176.82	136.75	211.87	189.79	178.41	troponin I isoform X6
LOC111680751	XP_023298221.1	208.28	208.28	219.59	113.91	141.04	178.22	T-complex protein 1 subunit zeta
LOC111675763	XP_023292362.2	158.37	158.37	207.41	172.84	192.29	177.856	eukaryotic translation initiation factor 3 subunit D-1
LOC111677470	XP_046809723.1	225.13	225.13	224.56	113.56	100.38	177.752	phosphoenolpyruvate carboxykinase [GTP]-like isoform X1
LOC124418440	XP_046803685.1	127.91	127.91	143.18	278.53	210.72	177.65	annexin B9 isoform X1
LOC111687518	XP_023305723.1	143.93	143.93	209.84	213.82	174.93	177.29	succinate--CoA ligase [ADP/GDP-forming] subunit alpha, mitochondrial isoform X2
LOC111678957	XP_023296189.1	176.61	176.61	213.7	137.27	182.18	177.274	serine hydroxymethyltransferase isoform X1
LOC124421023	XP_046811674.1	184.85	184.85	284.32	107.69	118.86	176.114	uncharacterized protein LOC124421023
LOC111683418	XP_023301255.2	81.82	81.82	197.39	299.29	213.43	174.75	uncharacterized protein LOC111683418
LOC111684555	XP_046807065.1	165.5	165.5	237.05	141	164.33	174.676	ribose-phosphate pyrophosphokinase 2 isoform X1
LOC111686208	XP_046805764.1	120.47	120.47	198.75	235.77	196.81	174.454	spermidine synthase isoform X2
LOC111685355	XP_023303379.2	172.19	172.19	193.25	161.53	172.41	174.314	eukaryotic translation initiation factor 3 subunit L
LOC111680421	XP_046809606.1	175.71	175.71	134.31	214.92	168.83	173.896	uncharacterized protein LOC111680421
LOC111679671	XP_023297037.2	156.23	156.23	194.39	197.05	164.86	173.752	pyruvate dehydrogenase E1 component subunit beta, mitochondrial isoform X1
LOC111680660	XP_023298110.1	163.1	163.1	164.58	180.36	196.16	173.46	protein obstructor-E
LOC111677256	XP_023294118.2	163	163	198.93	169.22	170.06	172.842	thioredoxin, mitochondrial
LOC111688326	XP_023306581.2	204.94	204.94	247.06	88.94	118.28	172.832	eukaryotic translation initiation factor 3 subunit J
LOC111675064	XP_023291533.1	78.57	78.57	161.05	418.47	120.7	171.472	acyl-CoA-binding protein
LOC111685232	XP_023303250.2	106.71	106.71	106.08	274.58	263.04	171.424	uncharacterized protein LOC111685232
LOC111681567	XP_023299182.2	169.22	169.22	238.75	145.89	132.83	171.182	ATP-dependent RNA helicase p62 isoform X1
LOC124418440	XP_046803686.1	122.44	122.44	135.2	273.87	201.93	171.176	annexin B9 isoform X2
LOC111680422	XP_023297832.2	224.05	224.05	100.38	173.64	132	170.824	general odorant-binding protein 56a-like
LOC111690213	XP_023308424.1	168.13	168.13	165.88	184.18	166.72	170.608	peroxiredoxin-5, mitochondrial
LOC111688892	XP_023307159.2	113.48	113.48	181.91	247.55	196.09	170.502	peritrophin-48 isoform X2
LOC111688748	XP_046804490.1	121.12	121.12	108.1	266.76	235.03	170.426	homogentisate 1,2-dioxygenase
LOC111686282	XP_023304403.1	194.79	194.79	266.74	81.21	114.09	170.324	inosine-5'-monophosphate dehydrogenase
LOC111675399	XP_023291933.2	188.54	188.54	133.6	147.33	188.45	169.292	2-amino-3-ketobutyrate coenzyme A ligase, mitochondrial
LOC111682823	XP_023300580.2	111.36	111.36	81.95	279.9	261.49	169.212	sarcoplasmic calcium-binding protein
LOC111674825	XP_023291254.1	138.82	138.82	130.01	213.4	223.81	168.972	uncharacterized protein LOC111674825
LOC111679374	XP_023296706.1	205.1	205.1	216.68	115.61	101	168.698	putative SERF-like protein
LOC124419682	XP_046805956.1	143.52	143.52	194.31	190.6	166.63	167.716	isocitrate dehydrogenase [NAD] subunit beta, mitochondrial
LOC111688491	XP_023306779.1	197.55	197.55	168.74	138.56	135.91	167.662	probable prefoldin subunit 4
LOC111684206	XP_023302104.2	183.49	183.49	221.43	114.09	134.24	167.348	T-complex protein 1 subunit theta
LOC111686208	XP_023304316.1	109.93	109.93	195.31	229.78	188.13	166.616	spermidine synthase isoform X1
LOC111685038	XP_046808314.1	196.51	196.51	182.02	145.21	110.33	166.116	short transmembrane mitochondrial protein 1 isoform X1
LOC111688892	XP_023307160.2	110.16	110.16	176.61	241.41	188.63	165.394	peritrophin-48 isoform X1
LOC111689255	XP_023307498.1	125.7	125.7	179.76	291.32	103.4	165.176	leech-derived tryptase inhibitor C-like
LOC111686166	XP_023304247.2	205.65	205.65	188.79	94.43	126.73	164.25	28 kDa heat- and acid-stable phosphoprotein
LOC111688753	XP_023307029.1	184.35	184.35	164.61	141.33	142.8	163.488	transmembrane emp24 domain-containing protein bai
LOC111683257	XP_023301078.1	132.82	132.82	156.6	215.29	176.64	162.834	ras-related protein Rab-1A
LOC111689354	XP_046808599.1	167.89	167.89	146.71	170.89	160.39	162.754	UPF0389 protein GA21628-like
LOC111680038	XP_023297415.1	227.34	227.34	199.69	63.33	93.54	162.248	DNA-directed RNA polymerases I, II, and III subunit RPABC4
LOC111676664	XP_023293396.1	130.72	130.72	158.39	219.07	169.17	161.614	electron transfer flavoprotein regulatory factor1
LOC111683910	XP_023301800.2	147.77	147.77	77.68	217.94	216.25	161.482	glycine-rich cell wall structural protein-like
LOC111678602	XP_023295768.2	133.59	133.59	219.85	167.72	151.87	161.324	alanine aminotransferase 1
LOC111678282	XP_023295351.1	169.34	169.34	202.3	127.13	137.72	161.166	casein kinase II subunit alpha
LOC111678577	XP_023295738.2	169.42	169.42	193.59	134.55	136.84	160.764	protein disulfide-isomerase A3
LOC111687372	XP_023305571.1	135.58	135.58	180.82	181.36	167.37	160.142	serine/threonine-protein phosphatase alpha-2 isoform
LOC111683211	XP_023301032.1	180.1	180.1	190.01	103.25	136.28	157.948	GTP-binding protein 128up
LOC111675469	XP_046805455.1	134.73	134.73	225.2	148.1	143.69	157.29	sideroflexin-1-3
LOC111675469	XP_023292003.1	134.73	134.73	225.2	148.1	143.69	157.29	sideroflexin-1-3
LOC111677308	XP_023294164.2	120.71	120.71	104.57	195.38	243.15	156.904	lamin-C isoform X2
LOC111687601	XP_023305815.2	161.16	161.16	235.83	96.81	126.37	156.266	uridine 5'-monophosphate synthase
LOC111689465	XP_023307705.2	244.88	244.88	129.16	73.41	88.89	156.244	cuticle protein-like
LOC111685532	XP_023303565.1	148.41	148.41	183.64	142.71	157.13	156.06	protein Pixie
LOC111674770	XP_023291186.2	78.82	78.82	101.47	273.91	244.33	155.47	dihydropyrimidine dehydrogenase [NADP(+)]
LOC111679296	XP_023296608.2	156.8	156.8	171.54	153.75	137.26	155.23	NADH dehydrogenase [ubiquinone] iron-sulfur protein 3, mitochondrial isoform X2
LOC111690286	XP_023308515.1	107.24	107.24	174.81	197.38	188.22	154.978	putative tricarboxylate transport protein, mitochondrial
LOC111683933	XP_046802797.1	91.32	91.32	166.41	138.26	283.37	154.136	farnesol dehydrogenase
LOC111686634	XP_023304770.2	184.5	184.5	191.88	92.39	116.75	154.004	asparagine--tRNA ligase, cytoplasmic
LOC111679296	XP_023296607.2	155.03	155.03	169.61	152.02	135.71	153.48	NADH dehydrogenase [ubiquinone] iron-sulfur protein 3, mitochondrial isoform X1
LOC124418430	XP_046806383.1	109.36	109.36	160.27	194.39	193.46	153.368	mitochondrial pyruvate carrier 2-like
LOC111680815	XP_023298301.1	163.91	163.91	234.02	117.91	85.96	153.142	claw keratin-like
LOC111680375	XP_023297779.1	129.2	129.2	160.14	171.68	173.88	152.82	high mobility group protein Z
LOC111680375	XP_023297778.1	129.2	129.2	160.14	171.68	173.88	152.82	high mobility group protein Z
LOC111680375	XP_023297777.1	129.2	129.2	160.14	171.68	173.88	152.82	high mobility group protein Z
LOC111680732	XP_023298198.1	152.87	152.87	136.07	158.81	156.49	151.422	uncharacterized protein LOC111680732 isoform X8
LOC111685201	XP_023303217.2	206.1	206.1	133.36	90.93	119.9	151.278	uncharacterized protein LOC111685201
LOC111675286	XP_023291792.1	169.54	169.54	197.57	107.6	111.27	151.104	mitochondrial import inner membrane translocase subunit Tim23
LOC111679913	XP_023297286.1	196.98	196.98	177.43	87.28	92.2	150.174	glutathione S-transferase 1
LOC111687518	XP_046808216.1	122.25	122.25	173.79	180.18	152.18	150.13	succinate--CoA ligase [ADP/GDP-forming] subunit alpha, mitochondrial isoform X1
LOC111682585	XP_023300325.1	75.63	75.63	153.2	186.85	259.14	150.09	synaptic vesicle glycoprotein 2B
LOC111675716	XP_023292295.2	169.79	169.79	171.47	98.89	139.6	149.908	protein LLP homolog
LOC111678819	XP_046806210.1	138.36	138.36	116.47	185.32	168.21	149.344	tropomyosin-1, isoforms 9A/A/B isoform X4
LOC111684342	XP_023302259.1	176.99	176.99	137.29	133.43	119.3	148.8	RING-box protein 1A
LOC111686612	XP_023304750.1	153.6	153.6	221.08	87.18	126.36	148.364	la protein homolog
LOC111684754	XP_046807374.1	148.74	148.74	189.04	125.54	128.76	148.164	mitochondrial import receptor subunit TOM22 homolog isoform X2
LOC111678819	XP_046806212.1	137.16	137.16	114.68	183.86	167.26	148.024	tropomyosin-1, isoforms 9A/A/B isoform X6
LOC111674554	XP_023290957.1	145.24	145.24	246.77	103.9	97.93	147.816	protein transport protein Sec61 subunit alpha
LOC111677598	XP_023294522.1	129.82	129.82	184.02	142.25	147.76	146.734	eukaryotic translation initiation factor 3 subunit A
LOC111687098	XP_023305280.2	187.84	187.84	104.97	111.14	139.4	146.238	peritrophin-1-like
LOC111675862	XP_023292481.2	9.12	9.12	35.13	553.89	123.03	146.058	uncharacterized protein LOC111675862
LOC111686720	XP_046811768.1	157.4	157.4	164.49	120.05	130.16	145.9	polyadenylate-binding protein 2 isoform X2
LOC111685186	XP_023303201.2	100.58	100.58	123.32	180.29	224.15	145.784	protein NCBP2AS2 homolog
LOC111679219	XP_023296516.1	121.95	121.95	122.35	291.87	69.04	145.432	neuropeptide-like 4
LOC111690983	XP_023309367.1	101.28	101.28	194.98	182.71	146.21	145.292	calcineurin B homologous protein 1
LOC111686720	XP_046811767.1	156.74	156.74	163.76	119.51	129.61	145.272	polyadenylate-binding protein 2 isoform X1
LOC124420244	XP_046808440.1	37.16	37.16	40.02	334.06	273.15	144.31	keratin, type I cytoskeletal 9-like
LOC111678606	XP_023295772.1	110.96	110.96	130.06	168.42	195.36	143.152	glutamine synthetase 2 cytoplasmic
LOC111680295	XP_023297700.2	166.39	166.39	165.85	101.39	113.54	142.712	peptidyl-prolyl cis-trans isomerase isoform X2
LOC111678819	XP_046806220.1	130.76	130.76	119.51	174.17	155.79	142.198	tropomyosin-1, isoforms 9A/A/B isoform X13
LOC111677308	XP_023294165.2	109.15	109.15	96.1	176.82	218.72	141.988	lamin-C isoform X1
LOC111689223	XP_046804745.1	161.82	161.82	173.61	79.3	130.93	141.496	eukaryotic translation initiation factor 4B
LOC111682468	XP_023300200.1	154.03	154.03	179.52	100.15	115.27	140.6	methionine aminopeptidase 2
LOC111676795	XP_023293541.2	90.56	90.56	190.77	162.41	167.59	140.378	carbonic anhydrase 2
LOC111685227	XP_046804814.1	148.07	148.07	211.54	81.74	112.06	140.296	protein krasavietz
LOC111685227	XP_023303245.1	148.07	148.07	211.54	81.74	112.06	140.296	protein krasavietz
LOC111685227	XP_023303244.1	148.07	148.07	211.54	81.74	112.06	140.296	protein krasavietz
LOC111688774	XP_023307050.2	198.87	198.87	194.61	90.59	16.28	139.844	mitochondrial E3 ubiquitin protein ligase 1
LOC111685304	XP_023303327.1	163.27	163.27	182.24	96.35	90.23	139.072	isovaleryl-CoA dehydrogenase, mitochondrial
LOC111680976	XP_023298464.1	195.87	195.87	162.94	45.61	94.87	139.032	U1 small nuclear ribonucleoprotein C
LOC111678319	XP_023295397.1	81.26	81.26	70.52	258.24	202.35	138.726	death-associated protein 1
LOC111685911	XP_023303959.2	130.97	130.97	153.87	135.63	138.05	137.898	fumarate hydratase, mitochondrial-like isoform X1
LOC111690438	XP_023308683.1	87.56	87.56	155.63	195.61	159.11	137.094	soma ferritin-like isoform X2
LOC111690438	XP_023308682.1	87.56	87.56	155.63	195.61	159.11	137.094	soma ferritin-like isoform X2
LOC111677728	XP_023294685.2	129.72	129.72	188.29	146.24	87.42	136.278	uncharacterized protein LOC111677728
LOC111690289	XP_023308519.1	131.7	131.7	157.61	124.46	135.87	136.268	2-oxoisovalerate dehydrogenase subunit alpha, mitochondrial
LOC111683640	XP_023301504.2	157.32	157.32	165.46	84.89	111.35	135.268	zinc finger CCCH domain-containing protein 15 homolog
LOC111690980	XP_023309368.1	178.05	178.05	151.72	106.31	61.35	135.096	fibrous sheath CABYR-binding protein-like
LOC111691055	XP_023309445.1	121.39	121.39	160	132.2	140.35	135.066	eukaryotic translation initiation factor 3 subunit C
LOC111690891	XP_023309247.2	108.95	108.95	170.74	143.6	142.3	134.908	cytoplasmic aconitate hydratase-like
LOC111680349	XP_023297753.2	149.39	149.39	155.88	98.37	119.06	134.418	probable 28S ribosomal protein S25, mitochondrial
LOC111681428	XP_046811538.1	156.31	156.31	146.34	102.79	110.09	134.368	39S ribosomal protein L43, mitochondrial
LOC111685911	XP_023303960.1	128.97	128.97	146.76	131.09	133.02	133.762	fumarate hydratase, mitochondrial-like isoform X2
LOC111674644	XP_023291075.2	172.87	172.87	114.27	94.47	112.74	133.444	cuticle protein-like
LOC111690438	XP_046805690.1	85.25	85.25	151.2	190.08	154.23	133.202	soma ferritin-like isoform X1
LOC111690438	XP_046805689.1	85.25	85.25	151.2	190.08	154.23	133.202	soma ferritin-like isoform X1
LOC111689441	XP_023307681.2	57.87	57.87	61.54	259.65	227.37	132.86	keratin-associated protein 19-2-like
LOC111677089	XP_023293910.1	112.25	112.25	180.79	127.39	128.62	132.26	isocitrate dehydrogenase [NADP] cytoplasmic isoform X2
LOC111684898	XP_023302895.2	146.6	146.6	149.4	103.97	114.39	132.192	protein CDV3 homolog isoform X2
LOC111676676	XP_023293414.2	164.8	164.8	209.16	70.57	50.92	132.05	transmembrane 9 superfamily member 3
LOC111690246	XP_023308466.2	130.99	130.99	145.64	126.31	125.88	131.962	MICOS complex subunit MIC27
LOC111684898	XP_023302894.2	146.06	146.06	148.81	103.8	113.97	131.74	protein CDV3 homolog isoform X1
LOC111675928	XP_023292576.2	159.38	159.38	162.99	67.8	109.1	131.73	ribulose-phosphate 3-epimerase
LOC111682376	XP_023300076.1	177.98	177.98	168.98	56.2	75.85	131.398	eukaryotic translation initiation factor 6
LOC111677154	XP_023293999.2	159.34	159.34	140.22	88.8	108.54	131.248	acyl-CoA-binding domain-containing protein 6
LOC111680256	XP_023297657.1	152.53	152.53	166.71	84.79	97.91	130.894	T-complex protein 1 subunit gamma
LOC111681366	XP_023298884.1	87.59	87.59	112.57	241.27	125.37	130.878	uncharacterized protein LOC111681366
LOC111678326	XP_023295403.2	87.13	87.13	233.51	166.44	76.05	130.052	trypsin-like
LOC111689041	XP_023307316.1	155.44	155.44	171.87	79.17	82.78	128.94	endocuticle structural glycoprotein SgAbd-4
LOC111680010	XP_023297384.2	126.5	126.5	163.06	118.06	110.35	128.894	2-oxoisovalerate dehydrogenase subunit beta, mitochondrial
LOC111684419	XP_023302355.2	124.8	124.8	103.29	145.98	142.36	128.246	uncharacterized protein LOC111684419
LOC111683740	XP_023301619.2	123.64	123.64	154.1	121.85	115.73	127.792	persulfide dioxygenase ETHE1, mitochondrial
LOC111677648	XP_023294578.2	156.13	156.13	128.38	94.55	103.39	127.716	39S ribosomal protein L20, mitochondrial
LOC111687861	XP_023306106.1	116.77	116.77	158.01	122.63	124.08	127.652	GTP-binding protein SAR1b
LOC111687861	XP_023306104.1	116.77	116.77	158.01	122.63	124.08	127.652	GTP-binding protein SAR1b
LOC111681371	XP_023298896.2	75.4	75.4	94.95	240.81	148.33	126.978	uncharacterized protein LOC111681371
LOC111688759	XP_023307037.2	136.76	136.76	141.78	113.83	105.24	126.874	glutaredoxin-related protein 5, mitochondrial
LOC111675706	XP_023292286.2	71.88	71.88	170.49	167.75	149.07	126.214	argininosuccinate synthase
LOC124419192	XP_046803761.1	130.82	130.82	144.64	106.88	117.11	126.054	39S ribosomal protein L28, mitochondrial-like
LOC111681557	XP_023299172.1	102.52	102.52	155.91	143.31	125.26	125.904	protein obstructor-E isoform X2
LOC111680121	XP_046802156.1	30.06	30.06	34.97	324.69	208.75	125.706	keratin, type I cytoskeletal 9-like
LOC111675053	XP_023291521.1	111.83	111.83	206.37	101.68	96.8	125.702	acyl-CoA-binding protein homolog
LOC111680733	XP_023298196.1	107.76	107.76	150.26	138.63	122.3	125.342	serine/threonine-protein phosphatase PP2A
LOC111689269	XP_023307513.1	89.27	89.27	150.09	182.2	113.93	124.952	ovomucoid
LOC111685038	XP_046808317.1	142.96	142.96	141.63	108.98	85.81	124.468	uncharacterized protein LOC111685038 isoform X2
LOC111677089	XP_046807869.1	104.88	104.88	170.42	119.44	119.93	123.91	isocitrate dehydrogenase [NADP] cytoplasmic isoform X1
LOC111677089	XP_023293911.1	104.88	104.88	170.42	119.44	119.93	123.91	isocitrate dehydrogenase [NADP] cytoplasmic isoform X1
LOC111687208	XP_023305400.2	134.94	134.94	130.18	112.46	106.05	123.714	MICOS complex subunit MIC13 homolog QIL1-like
LOC111686863	XP_023305026.2	107.94	107.94	173.55	106.11	120.66	123.24	holocytochrome c-type synthase
LOC111687556	XP_023305766.2	35.36	35.36	40.09	288.78	216.59	123.236	U-actitoxin-Avd3r
LOC111690262	XP_023308486.1	118.39	118.39	133.47	128.99	116.08	123.064	troponin C-akin-1 protein
LOC111683497	XP_023301342.1	130.1	130.1	154.32	93.64	106.09	122.85	ubiquitin-conjugating enzyme E2 variant 2
LOC111683090	XP_023300893.2	119.7	119.7	192.08	86.18	95.61	122.654	ATP-dependent RNA helicase bel
LOC111690660	XP_023308956.2	136.52	136.52	131.13	102.9	103.8	122.174	ATP synthase mitochondrial F1 complex assembly factor 1
LOC124420277	XP_046808524.1	109	109	176.38	106.23	109.61	122.044	succinyl-CoA:3-ketoacid-coenzyme A transferase, mitochondrial
LOC111684707	XP_023302693.2	159.05	159.05	180.74	102.6	5.57	121.402	testis-expressed protein 10
LOC111681515	XP_023299081.1	107.65	107.65	131.26	140.99	115.84	120.678	lipoyltransferase 1, mitochondrial
LOC111679043	XP_023296298.2	151.27	151.27	137.25	69.01	93.42	120.444	60S ribosomal protein L7
LOC111678819	XP_046806211.1	110.66	110.66	95.27	148.74	134.46	119.958	tropomyosin-1, isoforms 9A/A/B isoform X5
LOC111677159	XP_023294004.1	127.85	127.85	127.49	107.98	108.54	119.942	uncharacterized protein LOC111677159
LOC111686001	XP_023304066.2	142.39	142.39	163.19	68.9	81.08	119.59	single-stranded DNA-binding protein, mitochondrial
LOC124420545	XP_046809714.1	94.2	94.2	154.44	117.74	136.85	119.486	calmodulin-alpha-like isoform X2
LOC111680096	XP_023297485.1	114.21	114.21	132.06	113.57	121.64	119.138	elongin-B
LOC111690231	XP_023308449.1	76.22	76.22	193.97	119.16	129.08	118.93	organic cation transporter protein
LOC111679521	XP_023296861.2	125.36	125.36	137.98	106.04	99.41	118.83	probable 39S ribosomal protein L24, mitochondrial
LOC111678819	XP_046806213.1	109.34	109.34	93.4	147.13	133.38	118.518	tropomyosin-1, isoforms 9A/A/B isoform X7
LOC111681137	XP_046808595.1	117.09	117.09	123.76	90.56	142.72	118.244	tyrosinase inhibitor-like
LOC111681186	XP_023298735.1	88.84	88.84	137.28	141.23	134.56	118.15	SPARC isoform X3
LOC111679467	XP_023296808.2	102.25	102.25	143.67	125.46	115.99	117.924	LOW QUALITY PROTEIN: S-methyl-5'-thioadenosine phosphorylase
LOC111680334	XP_023297739.2	35.86	35.86	59.09	264.39	193.71	117.782	enhancer of split M1 protein
LOC111679478	XP_023296821.1	122.78	122.78	107.31	125.9	109.97	117.748	HIG1 domain family member 2A, mitochondrial
LOC111676878	XP_023293648.2	162.72	162.72	152.99	47.35	61.08	117.372	mRNA turnover protein 4 homolog
LOC111689714	XP_023307953.1	144.68	144.68	120.89	85.8	90.72	117.354	programmed cell death protein 5
LOC111678923	XP_046803110.1	139.85	139.85	141.14	75.89	89.16	117.178	proteasome activator complex subunit 3
LOC111675385	XP_023291916.2	77.54	77.54	149.16	184.53	96.94	117.142	23 kDa integral membrane protein-like
LOC111684177	XP_023302066.2	130.85	130.85	117.55	82.42	123.6	117.054	antigen 5 like allergen Cul n 1-like
LOC111686275	XP_023304396.1	114.83	114.83	169.44	88.43	97.46	116.998	eukaryotic translation initiation factor 4E1 isoform X2
LOC111689138	XP_023307399.1	121.63	121.63	156.54	83.64	100.54	116.796	RNA-binding protein Rsf1
LOC111684954	XP_023302955.1	135.15	135.15	140.56	83.2	89.67	116.746	prefoldin subunit 3
LOC111687855	XP_023306100.2	102.49	102.49	132.86	130.38	114.87	116.618	3-hydroxyisobutyryl-CoA hydrolase, mitochondrial
LOC111676131	XP_023292791.2	119.51	119.51	120.99	113.01	109.19	116.442	signal recognition particle 14 kDa protein
LOC111686866	XP_023305029.2	137.05	137.05	126.07	88.36	93.29	116.364	39S ribosomal protein L35, mitochondrial
LOC111678479	XP_023295616.1	128.37	128.37	127.86	96.96	99.55	116.222	mitochondrial import inner membrane translocase subunit TIM14
LOC111676458	XP_023293138.1	142.07	142.07	129.48	76.13	90.23	115.996	methionine aminopeptidase 1
LOC111681716	XP_046811005.1	82.53	82.53	133.35	157.49	121.92	115.564	ras-like GTP-binding protein Rho1 isoform X2
LOC111679621	XP_023296972.1	147.44	147.44	152.12	59.52	69.08	115.12	probable N-acetyltransferase san
LOC111680656	XP_023298103.1	146.85	146.85	107.28	90.05	82.21	114.648	adenosine 5'-monophosphoramidase HINT1
LOC111683368	XP_046811243.1	41.63	41.63	217.83	173.51	94.06	113.732	V-type proton ATPase subunit C-like
LOC111686242	XP_023304361.1	120.36	120.36	107.39	100.41	119.45	113.594	protein lin-7 homolog C
LOC111688011	XP_023306270.1	141.7	141.7	127.99	70.26	85.59	113.448	protein mago nashi
LOC111678673	XP_046808471.1	121.05	121.05	132.59	112.07	78.07	112.966	sulfide:quinone oxidoreductase, mitochondrial
LOC111676796	XP_023293542.1	127.15	127.15	121.19	96.27	90.92	112.536	calcium load-activated calcium channel
LOC111677705	XP_023294655.1	177.55	177.55	106.48	55.11	44.77	112.292	defense protein l(2)34Fc
LOC111683221	XP_023301045.1	126.72	126.72	120.66	89.14	97.44	112.136	heterochromatin protein 1
LOC111680186	XP_023297585.2	127.47	127.47	148.25	89.57	65.96	111.744	alcohol dehydrogenase class-3
LOC111677225	XP_023294085.1	69.7	69.7	125.33	151.2	142.43	111.672	transcription initiation factor TFIID subunit 1-like
LOC111685365	XP_023303392.1	121.37	121.37	121.13	86.97	107.38	111.644	protein Asterix
LOC111675201	XP_023291694.1	85.71	85.71	160.25	114.94	110.85	111.492	S-adenosylmethionine synthase isoform X2
LOC111675201	XP_023291693.1	85.71	85.71	160.25	114.94	110.85	111.492	S-adenosylmethionine synthase isoform X2
LOC111675003	XP_023291464.1	147.51	147.51	129.51	63.17	69.45	111.43	probable small nuclear ribonucleoprotein G
LOC111680408	XP_023297814.2	136.32	136.32	67.93	117.23	98.15	111.19	general odorant-binding protein 56a-like
LOC111684561	XP_023302525.1	121.2	121.2	99.61	111.44	101.49	110.988	procathepsin L
LOC111684398	XP_023302321.2	70.12	70.12	170.81	118.75	125.12	110.984	4-aminobutyrate aminotransferase, mitochondrial
LOC111678428	XP_023295544.1	150.38	150.38	102.09	63.19	87.77	110.762	peptidyl-prolyl cis-trans isomerase NIMA-interacting 4
LOC111686438	XP_023304563.1	95.19	95.19	115.04	131.21	116.59	110.644	rab GDP dissociation inhibitor alpha
LOC111679497	XP_023296843.2	117	117	121.86	91.98	104.98	110.564	serine--tRNA ligase, cytoplasmic
LOC111681716	XP_046811004.1	78.54	78.54	127.32	150.93	116.19	110.304	ras-like GTP-binding protein Rho1 isoform X1
LOC111675949	XP_023292601.1	72.53	72.53	159.78	153.03	93.01	110.176	uncharacterized protein LOC111675949
LOC111685185	XP_023303200.1	72.18	72.18	107.83	131.78	166.09	110.012	mediator of RNA polymerase II transcription subunit 9
LOC111682795	XP_023300549.1	136.29	136.29	122.46	71.37	83.59	110	probable prefoldin subunit 2
LOC111682664	XP_023300423.1	144.57	144.57	104.46	79.92	74.72	109.648	probable prefoldin subunit 6
LOC111682406	XP_023300127.2	111.83	111.83	123.46	105.76	95.34	109.644	28S ribosomal protein S9, mitochondrial
LOC111683735	XP_023301614.2	85	85	183.79	98.56	95.65	109.6	trypsin
LOC111690475	XP_023308721.1	108.24	108.24	103.43	113.88	114	109.558	pyruvate kinase isoform X3
LOC124420088	XP_046807855.1	118.42	118.42	107.5	79.65	123.6	109.518	soluble scavenger receptor cysteine-rich domain-containing protein SSC5D-like
LOC111679664	XP_046810298.1	111.76	111.76	103.37	114.08	104.23	109.04	profilin
LOC111679664	XP_023297026.1	111.76	111.76	103.37	114.08	104.23	109.04	profilin
LOC111679664	XP_023297025.1	111.76	111.76	103.37	114.08	104.23	109.04	profilin
LOC111679664	XP_023297024.1	111.76	111.76	103.37	114.08	104.23	109.04	profilin
LOC111679664	XP_023297023.1	111.76	111.76	103.37	114.08	104.23	109.04	profilin
LOC111679664	XP_023297022.1	111.76	111.76	103.37	114.08	104.23	109.04	profilin
LOC111681327	XP_023298843.2	164.15	164.15	100.77	68.31	47.29	108.934	uncharacterized protein LOC111681327
LOC111681186	XP_046805667.1	81.68	81.68	126.19	129.71	123.44	108.54	SPARC isoform X2
LOC111678166	XP_023295195.1	117.03	117.03	116.65	98.4	92.81	108.384	receptor expression-enhancing protein 5
LOC111674601	XP_023291024.2	146.97	146.97	87.13	68.25	92.33	108.33	larval cuticle protein A3A-like
LOC111675201	XP_023291691.1	85.28	85.28	152.63	109.36	108.66	108.242	S-adenosylmethionine synthase isoform X1
LOC111675201	XP_023291690.1	85.28	85.28	152.63	109.36	108.66	108.242	S-adenosylmethionine synthase isoform X1
LOC111676491	XP_023293222.2	94.45	94.45	180.07	87.4	84.56	108.186	collagenase-like
LOC111679540	XP_046807901.1	120.45	120.45	104.95	94.44	100.02	108.062	NEDD8
LOC111690933	XP_023309308.1	65.01	65.01	244.49	102.32	63.2	108.006	serine protease SP24D
LOC111679592	XP_023296936.1	114.05	114.05	106.49	106.6	97.84	107.806	S-phase kinase-associated protein 1
LOC111677029	XP_023293824.1	127.29	127.29	110.76	90.04	80.68	107.212	elongin-C
LOC111690475	XP_023308719.1	105.64	105.64	101.23	111.31	111.36	107.036	pyruvate kinase isoform X1
LOC111688835	XP_023307117.2	135.79	135.79	110.82	76.88	73.94	106.644	probable elongation factor 1-delta isoform X2
LOC111688234	XP_023306486.2	118.57	118.57	124.84	83.25	87.12	106.47	U3 small nucleolar ribonucleoprotein protein IMP4
LOC111677128	XP_023293970.2	133.58	133.58	131.31	58.79	74.71	106.394	coiled-coil domain-containing protein 86
LOC111688553	XP_023306831.1	128.7	128.7	141.18	59.49	71.61	105.936	N-alpha-acetyltransferase daf-31
LOC111685262	XP_046802631.1	80.33	80.33	136.72	110.11	121.42	105.782	branched-chain-amino-acid aminotransferase, cytosolic
LOC111685262	XP_023303286.2	80.33	80.33	136.72	110.11	121.42	105.782	branched-chain-amino-acid aminotransferase, cytosolic
LOC111679987	XP_023297359.2	121.02	121.02	124.4	77.61	82.82	105.374	adenylosuccinate lyase
LOC111680011	XP_023297385.1	99.82	99.82	110.69	123.64	92.37	105.268	actin-related protein 2/3 complex subunit 1A-B
LOC111684025	XP_046806387.1	123.65	123.65	91.12	87.46	98.63	104.902	mesencephalic astrocyte-derived neurotrophic factor homolog
LOC111685248	XP_023303270.2	88.53	88.53	104.49	112.16	130.62	104.866	uncharacterized oxidoreductase YjmC-like
LOC111677619	XP_023294546.2	37.25	37.25	89.36	194.44	165.23	104.706	protein henna
LOC111690515	XP_023308778.1	116.37	116.37	154.93	52.5	83.34	104.702	probable ATP-dependent RNA helicase pitchoune
LOC124418496	XP_046801022.1	108.62	108.62	125.16	84.64	93.15	104.038	aspartate aminotransferase, mitochondrial
LOC111683956	XP_023301838.2	108.6	108.6	125.4	85.03	92.45	104.016	probable methylcrotonoyl-CoA carboxylase beta chain, mitochondrial
LOC111686862	XP_046806123.1	83.55	83.55	153.25	101.7	96.57	103.724	uncharacterized protein LOC111686862
LOC111683187	XP_023301006.1	95	95	83.47	143.5	100.9	103.574	uncharacterized protein LOC111683187
LOC111686364	XP_023304494.2	112.99	112.99	157.57	74.88	59.44	103.574	staphylococcal nuclease domain-containing protein 1
LOC111681504	XP_023299070.2	36.74	36.74	144.71	191.57	107.83	103.518	uncharacterized protein LOC111681504
LOC111687276	XP_023305474.2	114.32	114.32	107.33	101.42	78.54	103.186	growth hormone-inducible transmembrane protein
LOC111678819	XP_046806207.1	95.45	95.45	80.18	128.33	116.49	103.18	tropomyosin-1, isoforms 33/34 isoform X1
LOC111683683	XP_023301550.1	96.81	96.81	66.85	175.9	79.08	103.09	larval cuticle protein 1-like
LOC111684911	XP_023302909.1	122.79	122.79	97.62	81.28	90.66	103.028	eukaryotic translation elongation factor 1 epsilon-1
LOC111688613	XP_023306884.2	42.92	42.92	144.46	203.97	79.76	102.806	cell surface glycoprotein 1
LOC111682957	XP_023300726.2	99.23	99.23	87.06	127.66	95.55	101.746	phosphoglucomutase
LOC111683012	XP_046809373.1	73.24	73.24	93.86	144.58	121.34	101.252	imaginal disk growth factor 6
LOC111688991	XP_023307263.2	105.98	105.98	98.63	91.07	104.35	101.202	ER membrane protein complex subunit 10
LOC111689349	XP_023307589.2	121.52	121.52	99.23	76.7	86.99	101.192	28S ribosomal protein S7, mitochondrial
LOC111676551	XP_023293278.2	111.77	111.77	101.42	90.7	88.87	100.906	39S ribosomal protein L47, mitochondrial
LOC111677245	XP_023294107.2	94.55	94.55	110.63	101.93	102.84	100.9	mitochondrial inner membrane protein OXA1L
LOC111675629	XP_023292185.1	105.95	105.95	129.71	75.57	86.54	100.744	surfeit locus protein 4 homolog
LOC111679528	XP_023296868.2	105.08	105.08	102.63	97.78	91.93	100.5	L-2-hydroxyglutarate dehydrogenase, mitochondrial
LOC111682990	XP_023300762.1	131.07	131.07	100.43	63.66	71.24	99.494	malignant T-cell-amplified sequence 1 homolog
LOC111675029	XP_023291491.2	99.29	99.29	113.63	95.66	89.13	99.4	peroxiredoxin-2
LOC111681368	XP_023298886.2	35.24	35.24	113.53	187.22	124.79	99.204	threonine-rich protein
LOC111681732	XP_023299393.1	95.74	95.74	154.04	66.73	82.06	98.862	heterogeneous nuclear ribonucleoprotein 27C
LOC111675125	XP_023291625.1	76.58	76.58	128.72	107.4	103.43	98.542	glutaryl-CoA dehydrogenase, mitochondrial
LOC111690475	XP_023308720.1	95.82	95.82	94.66	102.31	101.76	98.074	pyruvate kinase isoform X2
LOC111679111	XP_023296378.1	104.49	104.49	105.13	83.22	92.79	98.024	ribosomal protein 63, mitochondrial
LOC111678203	XP_023295235.1	115.76	115.76	100.47	76.89	81.17	98.01	probable 28S ribosomal protein S16, mitochondrial
LOC111674563	XP_023290974.2	85.01	85.01	102.23	129.51	88.28	98.008	uncharacterized protein LOC111674563
LOC111684671	XP_023302658.2	107.95	107.95	109.02	82.62	82.39	97.986	signal peptidase complex catalytic subunit SEC11A
LOC111677817	XP_023294780.2	95.38	95.38	117.53	90.44	88.99	97.544	lipoamide acyltransferase component of branched-chain alpha-keto acid dehydrogenase complex, mitochondrial
LOC111686597	XP_023304734.2	122.89	122.89	113.04	46.88	81.6	97.46	ribose-5-phosphate isomerase
LOC111688860	XP_023307134.1	87.77	87.77	128.37	100.14	82.01	97.212	excitatory amino acid transporter 1
LOC111688711	XP_023306981.1	92.51	92.51	58.41	80.56	160.46	96.89	uncharacterized protein LOC111688711
LOC111686161	XP_046803415.1	49.26	49.26	42.65	183.66	159.43	96.852	polyubiquitin-C
LOC111686161	XP_023304237.2	49.26	49.26	42.65	183.66	159.43	96.852	polyubiquitin-C
LOC111683619	XP_023301480.2	122.92	122.92	105.65	58.89	73.35	96.746	multifunctional methyltransferase subunit TRM112-like protein
LOC111682208	XP_046810012.1	106.96	106.96	121.47	69.5	78.69	96.716	activator of 90 kDa heat shock protein ATPase homolog 2
LOC111676632	XP_023293363.1	63.69	63.69	59.05	166.01	130.85	96.658	REPTOR-binding partner
LOC111677907	XP_023294883.1	127.03	127.03	116.14	47.46	65.21	96.574	DNA-directed RNA polymerases I, II, and III subunit RPABC2
LOC111679220	XP_023296517.1	44.3	44.3	76.26	250.86	65.85	96.314	neuropeptide-like 4
LOC111677347	XP_023294216.2	96.82	96.82	98.88	97.33	91.44	96.258	succinate dehydrogenase assembly factor 2-A, mitochondrial
LOC111688498	XP_023306787.1	111.63	111.63	131.95	48.73	77.03	96.194	protein arginine N-methyltransferase 1
LOC111680918	XP_023298398.2	63.22	63.22	171.24	99.57	83.4	96.13	nose resistant to fluoxetine protein 6
LOC111677531	XP_046803446.1	101.11	101.11	78.42	109.93	89.29	95.972	uncharacterized PE-PGRS family protein PE_PGRS54-like
LOC111686275	XP_046807909.1	94.68	94.68	137.68	72.18	78.36	95.516	eukaryotic translation initiation factor 4E1 isoform X1
LOC124418784	XP_046802157.1	52.43	52.43	85.39	193.08	93.98	95.462	acanthoscurrin-2-like
LOC111678998	XP_023296246.1	99.2	99.2	126.71	71.91	78.68	95.14	small nuclear ribonucleoprotein-associated protein B
LOC111689823	XP_046810602.1	68.43	68.43	60.65	122.33	155.29	95.026	lysozyme-like
LOC111676461	XP_023293156.1	128.23	128.23	105.5	43.1	69.88	94.988	DNA-directed RNA polymerases I, II, and III subunit RPABC5
LOC111689173	XP_046808331.1	105.56	105.56	124.32	65.64	72.06	94.628	endothelial differentiation-related factor 1 homolog
LOC111689173	XP_023307435.1	105.56	105.56	124.32	65.64	72.06	94.628	endothelial differentiation-related factor 1 homolog
LOC111680942	XP_023298424.1	113.23	113.23	125.2	57.69	63.42	94.554	mitochondrial intermembrane space import and assembly protein 40-B
LOC111677827	XP_023294794.1	109.76	109.76	98.51	79.72	74.58	94.466	cytochrome c oxidase copper chaperone
LOC111678196	XP_023295229.2	100.86	100.86	86.01	96.27	86.14	94.028	uncharacterized protein LOC111678196
LOC111688497	XP_023306786.2	106.1	106.1	109.86	75.75	71.26	93.814	39S ribosomal protein L37, mitochondrial
LOC111690851	XP_046801148.1	88.72	88.72	114.62	86.35	90.62	93.806	LOW QUALITY PROTEIN: succinyl-CoA:3-ketoacid-coenzyme A transferase, mitochondrial
LOC111679868	XP_023297238.1	96.13	96.13	75.03	96.55	103.91	93.55	extensin
LOC111680732	XP_023298191.1	90.19	90.19	74.56	106.97	104.21	93.224	LIM domain-binding protein 3 isoform X2
LOC111681570	XP_023299185.2	104.08	104.08	101.69	78.17	77.72	93.148	transmembrane emp24 domain-containing protein 2
LOC111676510	XP_023293238.2	61.93	61.93	68.07	159.33	114.43	93.138	sarcocystatin-A-like
LOC111680504	XP_023297930.1	68.78	68.78	90.34	127.49	107.83	92.644	chloride intracellular channel exc-4
LOC124421292	XP_046812180.1	65.19	65.19	109.98	87.67	130.35	91.676	ethanolamine-phosphate cytidylyltransferase-like
LOC111678158	XP_023295185.1	119.19	119.19	99.29	54.22	65.86	91.55	39S ribosomal protein L27, mitochondrial
LOC111681687	XP_023299342.1	97.1	97.1	100.64	81.45	81.22	91.502	protein cornichon
LOC111679898	XP_023297269.2	65.17	65.17	142.05	105.57	77.72	91.136	ornithine aminotransferase, mitochondrial
LOC111690558	XP_023308831.2	100	100	94.35	72.58	88.64	91.114	organic cation transporter protein
LOC111687736	XP_023305975.1	98.1	98.1	119.98	71.04	68.26	91.096	muscle M-line assembly protein unc-89-like
LOC111676785	XP_023293531.2	44.82	44.82	103.01	197.7	61.2	90.31	uncharacterized protein LOC111676785 isoform X2
LOC111679896	XP_023297267.2	98.05	98.05	100.08	71.35	79.46	89.398	probable 28S ribosomal protein S26, mitochondrial
LOC111684051	XP_023301939.2	89.59	89.59	98.47	107.18	62.01	89.368	methanethiol oxidase
LOC111681247	XP_023298769.2	66.9	66.9	70.52	129.68	110.95	88.99	uncharacterized protein LOC111681247
LOC111683695	XP_023301562.1	85.89	85.89	75.63	103.33	93.11	88.77	glutaredoxin-like
LOC111680732	XP_023298190.1	85.81	85.81	71.01	101.85	99.32	88.76	uncharacterized protein LOC111680732 isoform X1
LOC111690874	XP_023309223.2	59.89	59.89	123.34	99.38	101.26	88.752	glycine dehydrogenase (decarboxylating), mitochondrial
LOC111686445	XP_046812472.1	101.52	101.52	114.54	56.67	69.39	88.728	mitogen-activated protein kinase p38b
LOC111683504	XP_046801181.1	22.46	22.46	22.88	232.72	141.86	88.476	four-domain proteases inhibitor-like
LOC111677312	XP_023294173.2	94.58	94.58	176.17	41.7	35.33	88.472	exosome component 10
LOC111682971	XP_023300741.1	108.27	108.27	106.31	44.6	74.29	88.348	RNA-binding protein pno1
LOC111679736	XP_046807446.1	45.62	45.62	69.44	161.22	118.6	88.1	spore wall protein 2-like
LOC111681192	XP_023298699.1	86.96	86.96	86.88	97.42	82.14	88.072	clathrin light chain
LOC111684054	XP_023301944.1	116.14	116.14	122.11	30.82	55.07	88.056	ribosome biogenesis regulatory protein homolog
LOC111686447	XP_023304571.1	79.62	79.62	108.88	88.33	81.98	87.686	ADP-ribosylation factor 2
LOC111680732	XP_023298194.1	87.82	87.82	73.39	94.57	93.98	87.516	PDZ and LIM domain protein 4 isoform X5
LOC111678287	XP_023295358.2	100.72	100.72	103.85	65.73	66.43	87.49	uroporphyrinogen decarboxylase
LOC111681439	XP_046803241.1	100.54	100.54	78.29	85.33	72.24	87.388	protein transport protein Sec61 subunit beta-like
LOC111678585	XP_023295746.2	79.04	79.04	131.28	73.69	73.53	87.316	eukaryotic peptide chain release factor subunit 1-like
LOC111688550	XP_046806987.1	109.24	109.24	71	72.13	74.45	87.212	probable small nuclear ribonucleoprotein Sm D1
LOC111676049	XP_023292699.2	40.22	40.22	262.29	76.74	16.11	87.116	LOW QUALITY PROTEIN: membrane alanyl aminopeptidase
LOC111688843	XP_046807224.1	100.81	100.81	95.08	60.81	77.95	87.092	tRNA (guanine(37)-N1)-methyltransferase
LOC124420374	XP_046808912.1	126.16	126.16	77.47	59.4	45.37	86.912	A-kinase anchor protein 14-like
LOC111676762	XP_023293507.1	112.59	112.59	83.82	63.76	60.79	86.71	28S ribosomal protein S33, mitochondrial
LOC111683492	XP_023301338.1	41.53	41.53	39.51	164.56	145.56	86.538	tubulin polymerization-promoting protein homologisoform X2
LOC111688835	XP_046801264.1	109.96	109.96	89.47	62.74	60.22	86.47	probable elongation factor 1-delta isoform X1
LOC111690906	XP_023309284.2	102.29	102.29	96.38	75.61	55	86.314	fibrous sheath CABYR-binding protein
LOC111684663	XP_023302649.2	108.06	108.06	132.38	31.62	50.45	86.114	MKI67 FHA domain-interacting nucleolar phosphoprotein
LOC111685554	XP_023303588.1	112.74	112.74	109.27	39.91	55.88	86.108	DNA-directed RNA polymerases I, II, and III subunit RPABC1
LOC111683383	XP_046808442.1	88.16	88.16	120.91	75.24	57.95	86.084	basic proline-rich protein
LOC111677361	XP_023294233.1	113.63	113.63	105.92	38.88	58.17	86.046	probable small nuclear ribonucleoprotein E
LOC111684909	XP_023302907.1	95.3	95.3	97.34	69.19	71.33	85.692	uncharacterized protein LOC111684909 isoform X2
LOC111680437	XP_023297848.2	72.77	72.77	136.39	73.73	72.17	85.566	mitochondrial glutamate carrier 1-like
LOC111676851	XP_023293610.2	76.03	76.03	165.82	46.49	63.32	85.538	brachyurin-like
LOC111679375	XP_023296707.2	98.42	98.42	105.73	57.25	67.59	85.482	39S ribosomal protein L40, mitochondrial
LOC111686919	XP_023305075.2	105.96	105.96	89.26	55.82	69.72	85.344	39S ribosomal protein L54, mitochondrial
LOC111680792	XP_023298267.2	93.22	93.22	86.11	79.55	74.61	85.342	39S ribosomal protein L48, mitochondrial
LOC111689611	XP_023307850.2	97.67	97.67	104.65	57.96	68.67	85.324	tyrosine--tRNA ligase, cytoplasmic
LOC111688694	XP_023306961.1	88.29	88.29	123.26	63.81	62.66	85.262	Krueppel homolog 2
LOC111688269	XP_046811203.1	31.27	31.27	46.68	161.42	155.46	85.22	tubulointerstitial nephritis antigen-like
LOC111683730	XP_023301602.2	106.77	106.77	88.01	61.38	61.9	84.966	39S ribosomal protein L42, mitochondrial
LOC111678463	XP_023295600.1	106.6	106.6	91.6	49.34	69	84.628	U3 small nucleolar ribonucleoprotein protein IMP3
LOC111687621	XP_023305843.1	102.84	102.84	78.28	74.3	64.47	84.546	protein transport protein Sec61 gamma-2 subunit
LOC111687621	XP_023305842.1	102.84	102.84	78.28	74.3	64.47	84.546	protein transport protein Sec61 gamma-2 subunit
LOC111687621	XP_023305841.1	102.84	102.84	78.28	74.3	64.47	84.546	protein transport protein Sec61 gamma-2 subunit
LOC111680485	XP_046810146.1	64.25	64.25	94.59	95.51	103.92	84.504	ATP-citrate synthase
LOC111678403	XP_023295517.1	112.95	112.95	121.3	31.69	41.49	84.076	stress-induced-phosphoprotein 1
LOC111682280	XP_023299956.2	68.51	68.51	44.5	95.86	142.54	83.984	tyrosine aminotransferase isoform X1
LOC111677414	XP_023294299.1	100.75	100.75	97.46	59.04	61.79	83.958	glutaredoxin-3
LOC111690612	XP_046805729.1	73.15	73.15	118.32	82.63	71.41	83.732	brain mitochondrial carrier protein 1-like
LOC111682668	XP_023300428.2	84.62	84.62	118.7	71.78	58.08	83.56	aldo-keto reductase family 1 member B1-like isoform X1
LOC111683492	XP_023301337.1	39.8	39.8	39.76	158.77	139.37	83.5	tubulin polymerization-promoting protein homologisoform X1
LOC111684946	XP_023302946.2	98.09	98.09	101.76	55.3	64.19	83.486	39S ribosomal protein L3, mitochondrial
LOC111681713	XP_023299369.2	98.09	98.09	85.85	67.79	66.47	83.258	39S ribosomal protein L34, mitochondrial
LOC111682629	XP_046806800.1	90.55	90.55	118.23	51.68	64.33	83.068	serine-arginine protein 55 isoform X2
LOC111681330	XP_023298845.2	101.19	101.19	63.38	58.75	89.47	82.796	larval/pupal cuticle protein H1C-like
LOC111682629	XP_046806799.1	90.48	90.48	117.46	51.42	63.9	82.748	serine-arginine protein 55 isoform X1
LOC111677419	XP_023294305.1	84.47	84.47	106.69	64.44	73.21	82.656	succinate--CoA ligase [GDP-forming] subunit beta, mitochondrial
LOC111689655	XP_023307895.2	62.98	62.98	82.47	92.15	111.38	82.392	serine protease 1-like
LOC111685979	XP_023304032.1	131.57	131.57	64.77	38.05	45.86	82.364	cuticle protein 1
LOC111680732	XP_023298193.1	82.53	82.53	69.06	89	88.55	82.334	PDZ and LIM domain protein 4 isoform X4
LOC111682429	XP_023300154.2	79.46	79.46	118.73	69.25	64.74	82.328	pyruvate carboxylase, mitochondrial
LOC111681567	XP_046806770.1	71.94	71.94	140.12	72.08	54.93	82.202	ATP-dependent RNA helicase p62 isoform X2
LOC111688167	XP_023306430.2	41.27	41.27	123.02	124.73	79.45	81.948	V-type proton ATPase subunit H isoform X2
LOC111684358	XP_023302277.1	112.19	112.19	89.52	41.1	54.15	81.83	probable small nuclear ribonucleoprotein Sm D2
LOC111678057	XP_023295062.1	90.45	90.45	89.08	63.13	75.95	81.812	stomatin-like protein 2, mitochondrial
LOC111683213	XP_023301034.2	87.38	87.38	85.34	60.55	88.31	81.792	protein C1orf43 homolog
LOC111688064	XP_023306323.1	56.56	56.56	99.73	105.77	89.97	81.718	protein slowmo
LOC111691141	XP_023309554.2	50.38	50.38	124.29	130.07	53.36	81.696	uncharacterized protein LOC111691141
LOC111681569	XP_023299184.2	102.9	102.9	109.82	39.12	52.64	81.476	probable rRNA-processing protein EBP2 homolog
LOC111684909	XP_023302906.1	90.02	90.02	92.65	65.63	67.87	81.238	uncharacterized protein LOC111684909 isoform X1
LOC111684371	XP_023302291.2	95.43	95.43	115.46	41.2	58.07	81.118	WD repeat-containing protein 43
LOC111677696	XP_023294630.1	92.58	92.58	81.78	62.77	75.18	80.978	UMP-CMP kinase
LOC111680058	XP_023297438.1	100.54	100.54	96.3	44.63	60.93	80.588	small nuclear ribonucleoprotein Sm D3
LOC111688784	XP_023307063.2	76.71	76.71	66.86	116.21	64.99	80.296	peritrophin-48-like
LOC111677396	XP_023294274.2	89.74	89.74	128.63	42.39	50.93	80.286	grpE protein homolog, mitochondrial
LOC111687898	XP_023306145.2	113.43	113.43	100.63	29.14	44.51	80.228	nucleolar protein 16
LOC111684901	XP_023302898.1	89.54	89.54	94.86	53.84	71	79.756	respirasome Complex Assembly Factor 1
LOC111687573	XP_023305783.1	92.27	92.27	79.41	71.25	63.18	79.676	ATPase ASNA1 homolog
LOC111683352	XP_046805268.1	59.13	59.13	83.57	103.71	91.81	79.47	succinate--CoA ligase [ADP-forming] subunit beta, mitochondrial isoform X1
LOC111678639	XP_023295813.2	58.71	58.71	71.99	100.74	107.19	79.468	protein midgut expression 1
LOC111680258	XP_023297659.1	65.48	65.48	75.49	100.2	89.51	79.232	iron-sulfur cluster assembly scaffold protein IscU
LOC111686083	XP_023304153.1	86.04	86.04	99.78	71.14	51.32	78.864	39S ribosomal protein L21, mitochondrial
LOC111682629	XP_046806803.1	84.57	84.57	113.87	48.74	61.07	78.564	serine-arginine protein 55 isoform X3
LOC111682629	XP_046806802.1	84.57	84.57	113.87	48.74	61.07	78.564	serine-arginine protein 55 isoform X3
LOC111685409	XP_023303433.1	49.27	49.27	69.42	116.61	108.21	78.556	ras-related protein Rab-2A
LOC111683701	XP_023301570.1	95.03	95.03	104.05	43.53	55.13	78.554	RNA-binding protein cabeza isoform X1
LOC111681392	XP_023298925.2	74.2	74.2	111.4	65.62	66.75	78.434	sialin isoform X1
LOC111680944	XP_023298425.2	89.51	89.51	114.94	52.03	45.28	78.254	uncharacterized protein LOC111680944
LOC111688120	XP_023306373.2	64.78	64.78	97.35	72.63	91.08	78.124	eukaryotic translation initiation factor 2A
LOC111674928	XP_023291383.2	91.43	91.43	94.63	50.55	61.81	77.97	phenylalanine--tRNA ligase alpha subunit
LOC111679456	XP_023296796.2	57.55	57.55	90.04	98.96	85.49	77.918	UPF0184 protein CG14818
LOC111675160	XP_023291674.1	86.82	86.82	133.19	34.74	47.83	77.88	6-phosphogluconate dehydrogenase, decarboxylating
LOC111684336	XP_023302253.1	103.83	103.83	95.89	50.05	35.35	77.79	microsomal glutathione S-transferase 1-like isoform X2
LOC111691034	XP_023309423.1	77.76	77.76	67.91	93.15	70.6	77.436	troponin C
LOC111675387	XP_023291920.2	38.71	38.71	64.06	161.75	83.3	77.306	23 kDa integral membrane protein-like
LOC111686079	XP_023304147.2	55.08	55.08	98.25	81.71	96.16	77.256	uncharacterized protein LOC111686079
LOC111686675	XP_023304808.2	86.09	86.09	112.84	45.4	55.77	77.238	dnaJ homolog subfamily C member 2
LOC111683519	XP_023301365.2	92.33	92.33	89.77	51.31	60.18	77.184	uncharacterized protein LOC111683519
LOC111678635	XP_023295808.2	84.92	84.92	105.19	43.99	65.29	76.862	guanine nucleotide-binding protein-like 3 homolog
LOC111689677	XP_046803428.1	76.4	76.4	80.37	72.05	78.84	76.812	dynein light chain 2, cytoplasmic
LOC111689677	XP_046803427.1	76.4	76.4	80.37	72.05	78.84	76.812	dynein light chain 2, cytoplasmic
LOC111689677	XP_046803426.1	76.4	76.4	80.37	72.05	78.84	76.812	dynein light chain 2, cytoplasmic
LOC111689677	XP_046803425.1	76.4	76.4	80.37	72.05	78.84	76.812	dynein light chain 2, cytoplasmic
LOC111680767	XP_023298238.1	104.58	104.58	68.5	44.7	61.47	76.766	small nuclear ribonucleoprotein F
LOC111682257	XP_023299929.1	68.26	68.26	80.09	85.89	81.01	76.702	phenoloxidase-activating factor 2-like
LOC111682257	XP_023299928.1	68.26	68.26	80.09	85.89	81.01	76.702	phenoloxidase-activating factor 2-like
LOC111682298	XP_023299984.2	61.93	61.93	97.82	83.23	78.19	76.62	isocitrate dehydrogenase [NAD] subunit gamma, mitochondrial isoform X1
LOC111683378	XP_023301231.2	34.73	34.73	107.52	146.86	59.06	76.58	protein snakeskin
LOC124418730	XP_046801897.1	40.43	40.43	100.23	112.63	88.91	76.526	basement membrane-specific heparan sulfate proteoglycan core protein-like
LOC111687713	XP_046807639.1	82.55	82.55	106.09	61.47	49.58	76.448	catalase
LOC111687713	XP_023305949.2	82.55	82.55	106.09	61.47	49.58	76.448	catalase
LOC111685649	XP_023303677.2	62.74	62.74	86.42	89.83	80.05	76.356	delta-1-pyrroline-5-carboxylate dehydrogenase, mitochondrial
LOC111688285	XP_023306541.2	72.68	72.68	92.97	79.3	64.05	76.336	sorbitol dehydrogenase
LOC111686996	XP_046805155.1	79.77	79.77	76.36	74.47	69.95	76.064	acylpyruvase FAHD1, mitochondrial
LOC111679671	XP_023297039.2	75.38	75.38	87.88	72.2	69.24	76.016	uncharacterized protein LOC111679671 isoform X2
LOC111680118	XP_023297508.2	62.46	62.46	104.53	81.07	69.42	75.988	keratin-associated protein 21-1
LOC111689921	XP_023308153.1	82.85	82.85	66.55	78.93	67.11	75.658	proteasome subunit alpha type-1
LOC111690616	XP_023308894.2	111.99	111.99	84.85	26.25	43.12	75.64	DNA-directed RNA polymerase I subunit RPA12
LOC111684322	XP_023302234.2	90.62	90.62	88.2	50.6	58.04	75.616	nuclear migration protein nudC
LOC111677637	XP_023294565.2	83.68	83.68	127.3	31.18	51.62	75.492	inositol-3-phosphate synthase
LOC111685099	XP_046804812.1	84.12	84.12	79.47	65.22	64.39	75.464	tubulin alpha-3 chain
LOC111676500	XP_023293228.2	56.5	56.5	47.87	121.19	94.98	75.408	sarcocystatin-A-like
LOC111680277	XP_023297679.2	89.37	89.37	90.56	46.09	61.47	75.372	28S ribosomal protein S10, mitochondrial
LOC111690807	XP_023309154.2	73.25	73.25	103.79	63.21	63.19	75.338	heat shock 70 kDa protein 4 isoform X2
LOC111676028	XP_046802774.1	64.33	64.33	92.91	78.69	75.97	75.246	protein bangles and beads
LOC111677210	XP_023294066.2	76	76	87.81	71.9	64.2	75.182	28S ribosomal protein S15, mitochondrial
LOC111681629	XP_023299268.2	92.45	92.45	82.06	48.25	60.49	75.14	cytochrome c oxidase assembly protein COX20, mitochondrial
LOC111675817	XP_023292426.2	80.3	80.3	73.35	71.93	69.6	75.096	uncharacterized protein LOC111675817
LOC111684426	XP_023302368.2	52.57	52.57	119.18	87.87	63.05	75.048	protein D2-like
LOC111688495	XP_046806389.1	66.46	66.46	67.31	71.38	102.46	74.814	adiponectin receptor protein
LOC111689981	XP_023308212.1	44.18	44.18	49.22	169	66.78	74.672	probable salivary secreted peptide
LOC111684956	XP_046806089.1	84.13	84.13	96.49	50.97	56.88	74.52	elongation factor Ts, mitochondrial
LOC111676801	XP_023293548.1	93.81	93.81	74.89	44.26	65.28	74.41	probable DNA-directed RNA polymerases I and III subunit RPAC2
LOC111681392	XP_046807952.1	70.68	70.68	103.55	63.14	63.89	74.388	sialin isoform X2
LOC111682280	XP_046801524.1	62.48	62.48	37.22	84.45	125.24	74.374	tyrosine aminotransferase isoform X2
LOC111681243	XP_023298765.2	80.39	80.39	93.93	51.54	63.88	74.026	mitochondrial import inner membrane translocase subunit TIM50-C-like
LOC111690957	XP_023309338.2	51.83	51.83	151.37	74.31	40.76	74.02	trypsin alpha
LOC111690545	XP_023308817.1	83.25	83.25	77.27	58.52	67.15	73.888	39S ribosomal protein L32, mitochondrial
LOC111687184	XP_046812133.1	55.43	55.43	94.95	98.82	64.79	73.884	CD63 antigen
LOC111688992	XP_023307264.2	85.27	85.27	77.25	60.02	60.85	73.732	growth arrest and DNA damage-inducible proteins-interacting protein 1
LOC111689798	XP_023308028.2	56.17	56.17	91.57	84.34	80.19	73.688	aminomethyltransferase, mitochondrial
LOC111680553	XP_023297988.1	69.49	69.49	57.26	98.94	73.14	73.664	barrier-to-autointegration factor
LOC111675120	XP_023291622.2	79.43	79.43	101.34	54.09	53.2	73.498	RNA-binding protein 45
LOC124419314	XP_046804012.1	83.35	83.35	69.35	66.78	64.34	73.434	28S ribosomal protein S11, mitochondrial
LOC111690807	XP_046809095.1	71.37	71.37	101.16	61.66	61.53	73.418	heat shock 70 kDa protein 4 isoform X1
LOC111690807	XP_023309146.2	71.37	71.37	101.16	61.66	61.53	73.418	heat shock 70 kDa protein 4 isoform X1
LOC111687863	XP_023306108.1	84.47	84.47	75.17	67.59	54.85	73.31	signal peptidase complex subunit 1
LOC111687521	XP_023305727.1	109.79	109.79	77.51	32.58	35.09	72.952	general odorant-binding protein
LOC111681035	XP_023298520.2	92.11	92.11	102.9	41.87	35.7	72.938	ankyrin repeat and MYND domain-containing protein 2
LOC111675418	XP_023291953.2	38.05	38.05	75.13	119.39	93.91	72.906	serine protease inhibitor 42Dd
LOC111678461	XP_023295598.1	79.2	79.2	70.46	70.88	64.77	72.902	dynein light chain roadblock-type 2
LOC111683352	XP_023301193.1	54.58	54.58	76.46	94.44	84.14	72.84	succinate--CoA ligase [ADP-forming] subunit beta, mitochondrial isoform X2
LOC111681325	XP_046809028.1	112.19	112.19	51.66	43.24	44.88	72.832	pupal cuticle protein G1A-like
LOC111691001	XP_023309390.2	95.72	95.72	86.27	37.11	48.85	72.734	protein PBDC1
LOC111678693	XP_046812132.1	58.25	58.25	67.27	89.89	89.54	72.64	PRL-1 phosphatase
LOC111680690	XP_023298162.1	80.83	80.83	47.96	103.71	49.84	72.634	proteasome maturation protein
LOC111682721	XP_023300485.2	45.8	45.8	97.3	76.59	96.89	72.476	ethanolamine-phosphate cytidylyltransferase
LOC111679096	XP_023296360.1	112.22	112.22	68.75	38.48	29.8	72.294	adult cuticle protein 1
LOC111683968	XP_046811268.1	86.43	86.43	77.14	57.69	53.65	72.268	uncharacterized protein LOC111683968
LOC111689717	XP_046808810.1	82.87	82.87	87.78	50.77	56.54	72.166	upstream activation factor subunit spp27
LOC111688270	XP_023306522.1	57.61	57.61	59.19	88.42	97.87	72.14	U-scoloptoxin(19)-Tl1a
LOC111682556	XP_023300297.2	59.69	59.69	89.15	75.85	76.19	72.114	pyruvate dehydrogenase E1 component subunit alpha, mitochondrial-like isoform X2
LOC111680674	XP_023298132.1	84.15	84.15	81.97	53.74	56.41	72.084	ATP-dependent RNA helicase me31b
LOC111687485	XP_023305697.1	101.62	101.62	85.59	29.38	41.45	71.932	DNA-directed RNA polymerases I, II, and III subunit RPABC3
LOC111677229	XP_023294088.2	86.03	86.03	74.95	54.46	58.15	71.924	39S ribosomal protein L52, mitochondrial
LOC111688167	XP_023306424.2	36.26	36.26	107.62	109.18	69.67	71.798	V-type proton ATPase subunit H isoform X1
LOC111688167	XP_023306416.2	36.26	36.26	107.62	109.18	69.67	71.798	V-type proton ATPase subunit H isoform X1
LOC111691038	XP_023309427.1	75.96	75.96	78.1	58.65	70.06	71.746	chromobox protein homolog 1-like
LOC111677143	XP_023293983.2	78.03	78.03	76.85	65.89	59.5	71.66	double-stranded RNA-specific editase 1 isoform X1
LOC111682629	XP_046806804.1	80.97	80.97	91.72	46.47	57.79	71.584	serine-arginine protein 55 isoform X4
LOC111682629	XP_023300389.1	80.97	80.97	91.72	46.47	57.79	71.584	serine-arginine protein 55 isoform X4
LOC111676094	XP_023292750.2	71.11	71.11	87.92	21.66	105.49	71.458	twinfilin
LOC124419096	XP_046803383.1	69.02	69.02	35.33	103.35	80.31	71.406	loricrin-like
LOC111686591	XP_023304729.2	93.02	93.02	101.84	30.14	38.8	71.364	nucleolin
LOC111675128	XP_023291630.2	94.92	94.92	107.64	23.92	35.25	71.33	ribosome biogenesis protein BRX1 homolog
LOC111678028	XP_023295029.1	73.49	73.49	81.14	63.74	64.28	71.228	transmembrane emp24 domain-containing protein eca
LOC111686861	XP_023305022.2	63.25	63.25	86	72.61	70.4	71.102	MICOS complex subunit Mic60 isoform X2
LOC111690850	XP_023309195.1	44.61	44.61	31.48	118.92	115.43	71.01	neurochondrin homolog
LOC111674629	XP_023291053.1	76.77	76.77	84.71	55.53	61.07	70.97	uncharacterized protein LOC111674629
LOC111676404	XP_046803391.1	80.18	80.18	76.27	56.63	61.4	70.932	ubiquitin-conjugating enzyme E2 N
LOC111676404	XP_023293089.1	80.18	80.18	76.27	56.63	61.4	70.932	ubiquitin-conjugating enzyme E2 N
LOC111685256	XP_023303280.1	92.26	92.26	75.57	48.02	46.37	70.896	density-regulated protein homolog
LOC111677175	XP_023294032.1	68.17	68.17	105.91	59	52.71	70.792	mitochondrial pyruvate carrier 1
LOC111678945	XP_023296172.1	75.47	75.47	81.93	58.54	62.19	70.72	protein brawnin
LOC111686861	XP_046805518.1	62.8	62.8	85.36	72.1	70.24	70.66	MICOS complex subunit Mic60 isoform X1
LOC111678636	XP_023295809.2	79.75	79.75	75.3	58.85	59.16	70.562	30S ribosomal protein S11
LOC111687205	XP_023305397.1	85.07	85.07	93.51	47.56	40.85	70.412	elongation of very long chain fatty acids protein
LOC111675796	XP_023292405.2	81.76	81.76	85.03	46.71	56.26	70.304	39S ribosomal protein L9, mitochondrial
LOC111677264	XP_023294129.1	79.44	79.44	74.92	62.5	54.96	70.252	39S ribosomal protein L23, mitochondrial
LOC111684212	XP_023302114.2	89.8	89.8	77.62	44.46	49.57	70.25	aminoacyl tRNA synthase complex-interacting multifunctional protein 1
LOC111678902	XP_023296113.2	76.98	76.98	88.54	53.1	55.37	70.194	39S ribosomal protein L38, mitochondrial
LOC111675161	XP_023291675.1	75.54	75.54	72.66	58.97	67.66	70.074	protein bcn92
LOC111690341	XP_023308578.2	54.23	54.23	70.89	99.17	71.8	70.064	uncharacterized protein LOC111690341
LOC111683701	XP_046801985.1	85.52	85.52	91.08	39.76	48.42	70.06	RNA-binding protein cabeza isoform X2
LOC111691115	XP_023309525.1	53.24	53.24	87.08	81.83	74.85	70.048	ras-related protein Rab-10
LOC111681597	XP_023299221.2	21.57	21.57	25.61	190.73	90.52	70	protein suex-1
LOC111676979	XP_023293760.2	90.12	90.12	85.57	34.49	49.59	69.978	39S ribosomal protein L50, mitochondrial
LOC111680254	XP_023297653.2	80.95	80.95	83.27	53.67	50.61	69.89	THO complex subunit 4 isoform X2
LOC124419527	XP_046805363.1	60.1	60.1	86.61	64.59	77.78	69.836	endoplasmic reticulum chaperone BiP-like
LOC111678687	XP_046812455.1	33.76	33.76	98.22	112.47	70.88	69.818	tetraspanin-6
LOC111679064	XP_023296319.2	80	80	82.18	56.31	49.72	69.642	protein D1
LOC111680254	XP_023297652.2	80.65	80.65	82.96	53.47	50.43	69.632	THO complex subunit 4 isoform X1
LOC111685159	XP_023303169.1	39.19	39.19	48.64	110.7	110.26	69.596	venom peptide Pc-like
LOC111687207	XP_023305399.1	75.19	75.19	72.42	73.03	51.07	69.38	sorting nexin-12
LOC111687163	XP_046807936.1	66.05	66.05	93.94	56.71	64.15	69.38	adenine phosphoribosyltransferase
LOC111687163	XP_023305350.1	66.05	66.05	93.94	56.71	64.15	69.38	adenine phosphoribosyltransferase
LOC111676525	XP_023293253.2	64.35	64.35	89.32	62.3	66.16	69.296	methylcrotonoyl-CoA carboxylase subunit alpha, mitochondrial
LOC111682342	XP_023300038.2	91.6	91.6	97.14	26.58	39.28	69.24	ribosome biogenesis protein WDR12 homolog
LOC111691021	XP_023309410.1	87.62	87.62	69.17	49.57	52.05	69.206	dolichyl-diphosphooligosaccharide--protein glycosyltransferase subunit DAD1
LOC111682107	XP_046808119.1	70.73	70.73	80.46	62.41	61.31	69.128	dihydropteridine reductase
LOC111682107	XP_023299783.2	70.73	70.73	80.46	62.41	61.31	69.128	dihydropteridine reductase
LOC111684558	XP_023302521.2	29.24	29.24	103.75	126.24	56.77	69.048	LOW QUALITY PROTEIN: uncharacterized protein LOC111684558
LOC111683255	XP_023301077.1	65.5	65.5	65.7	74.92	72.78	68.88	AP-2 complex subunit sigma
LOC111689551	XP_023307785.2	58.02	58.02	75.6	73.81	78.83	68.856	pre-rRNA-processing protein TSR1 homolog
LOC111675806	XP_023292414.1	79.32	79.32	84.26	41.69	57.16	68.35	U6 snRNA-associated Sm-like protein LSm5
LOC111682423	XP_023300150.1	78.46	78.46	65.76	58.53	59.12	68.066	proteasome subunit alpha type-3
LOC111688742	XP_023307018.1	79.49	79.49	66.76	60.16	54.11	68.002	probable 26S proteasome complex subunit sem1
LOC111681466	XP_023299020.2	75.59	75.59	81.16	50.52	56.21	67.814	probable arginine--tRNA ligase, cytoplasmic
LOC111690830	XP_023309169.2	82.2	82.2	71.25	52.03	51.17	67.77	28S ribosomal protein S28, mitochondrial
LOC111683817	XP_023301701.1	56.6	56.6	52.53	105.71	66.59	67.606	charged multivesicular body protein 1b
LOC111677999	XP_023294990.2	81.51	81.51	94.99	35.08	44.92	67.602	glutamate-rich WD repeat-containing protein 1
LOC111687397	XP_023305615.1	49.02	49.02	82.81	78.27	78.36	67.496	FK506-binding protein 2 isoform X2
LOC111686310	XP_023304436.2	79.13	79.13	68.1	56.91	53.32	67.318	viral IAP-associated factor homolog
LOC111681639	XP_023299285.1	79.78	79.78	79.12	42.6	55.29	67.314	lysine--tRNA ligase isoform X2
LOC111681419	XP_023298958.1	77.16	77.16	58.31	56.54	67.29	67.292	transmembrane protein 258
LOC111687852	XP_046807851.1	54.88	54.88	76.87	67.35	80.85	66.966	uncharacterized protein LOC111687852
LOC111682467	XP_023300199.2	61.26	61.26	124.25	52.8	34.76	66.866	zinc carboxypeptidase A 1-like
LOC111681608	XP_046804770.1	76.87	76.87	113.1	31.89	35.34	66.814	heterogeneous nuclear ribonucleoprotein A1-like
LOC111681608	XP_023299241.2	76.87	76.87	113.1	31.89	35.34	66.814	heterogeneous nuclear ribonucleoprotein A1-like
LOC111678523	XP_046809404.1	44.49	44.49	162.18	39.67	43.15	66.796	cytosolic non-specific dipeptidase-like
LOC111677558	XP_046802328.1	60.41	60.41	69.77	69.21	74.14	66.788	serine/arginine-rich splicing factor 2
LOC111677558	XP_046802324.1	60.41	60.41	69.77	69.21	74.14	66.788	serine/arginine-rich splicing factor 2
LOC111677558	XP_023294473.1	60.41	60.41	69.77	69.21	74.14	66.788	serine/arginine-rich splicing factor 2
LOC111687397	XP_023305606.1	48.66	48.66	81.45	77.44	76.93	66.628	FK506-binding protein 2 isoform X1
LOC111680626	XP_046801538.1	78.73	78.73	72.65	48.85	53.75	66.542	28S ribosomal protein S14, mitochondrial
LOC111680626	XP_046801537.1	78.73	78.73	72.65	48.85	53.75	66.542	28S ribosomal protein S14, mitochondrial
LOC111675108	XP_023291610.2	72.86	72.86	80.53	51.81	54.37	66.486	28S ribosomal protein S35, mitochondrial
LOC111686587	XP_023304725.2	70.88	70.88	82.78	51.88	55.25	66.334	adrenodoxin-like protein 2, mitochondrial
LOC111680781	XP_023298251.1	73.12	73.12	87.91	51.06	46.44	66.33	transmembrane protein 147
LOC111690786	XP_023309116.1	59.22	59.22	60.35	79.63	72.88	66.26	beta-parvin
LOC124420545	XP_046809713.1	53.28	53.28	86.73	64.37	73.58	66.248	calmodulin-alpha-like isoform X1
LOC111683826	XP_023301709.1	79.96	79.96	69.11	52.43	49.62	66.216	39S ribosomal protein L33, mitochondrial
LOC111674630	XP_023291054.1	75.69	75.69	62.49	54.15	63.03	66.21	uncharacterized protein LOC111674630
LOC111687714	XP_046807832.1	52.84	52.84	96.16	70.06	58.95	66.17	protein I'm not dead yet-like
LOC111682298	XP_046805396.1	53.55	53.55	85.63	70.86	66.99	66.116	isocitrate dehydrogenase [NAD] subunit gamma, mitochondrial isoform X2
LOC111688063	XP_023306322.1	36.8	36.8	54.38	117.32	85.12	66.084	ras-related protein rab7
LOC111683682	XP_023301549.1	81.09	81.09	86.7	40.3	40.8	65.996	protein MIX23
LOC111678518	XP_023295662.1	82.57	82.57	67.09	48.36	48.99	65.916	39S ribosomal protein L36, mitochondrial
LOC111687222	XP_046803679.1	68.32	68.32	80.45	57.88	54.46	65.886	39S ribosomal protein L1, mitochondrial
LOC111678723	XP_023295908.2	12.9	12.9	24.07	142.67	136.69	65.846	programmed cell death protein 4
LOC111677345	XP_023294218.1	52.48	52.48	54.97	94.88	73.89	65.74	ATP-dependent RNA helicase dbp2
LOC111687362	XP_023305560.1	72.36	72.36	69.33	61.28	52.91	65.648	proteasome subunit alpha type-2
LOC111680907	XP_023298383.2	68.5	68.5	93.49	41.2	56.49	65.636	HEAT repeat-containing protein 3
LOC111679199	XP_023296493.2	85.71	85.71	86.48	25.48	44.62	65.6	deoxynucleotidyltransferase terminal-interactingprotein 2
LOC111687439	XP_046812413.1	74	74	87.62	41.3	50.6	65.504	LOW QUALITY PROTEIN: nicalin
LOC111676688	XP_023293428.2	36.58	36.58	66.39	105.78	81.53	65.372	bromodomain-containing protein DDB_G0280777 isoform X2
LOC111681915	XP_023299585.2	58.43	58.43	91.7	60.54	56.64	65.148	adenosine kinase isoform X1
LOC111685214	XP_023303231.2	66.79	66.79	90.15	52.22	49.01	64.992	39S ribosomal protein L28, mitochondrial
LOC111682951	XP_023300721.2	66.75	66.75	76.63	54.2	60.3	64.926	1,2-dihydroxy-3-keto-5-methylthiopentene dioxygenase
LOC111676688	XP_023293427.2	36.33	36.33	66.13	104.96	80.83	64.916	bromodomain-containing protein DDB_G0280777 isoform X1
LOC111680129	XP_023297519.2	83.49	83.49	80.54	43.03	33.1	64.73	ctenidin-1-like
LOC111687728	XP_023305969.2	78.75	78.75	68.37	47.47	49.96	64.66	39S ribosomal protein L17, mitochondrial
LOC111677152	XP_023293996.1	73.06	73.06	62.78	61.1	52.98	64.596	39S ribosomal protein L22, mitochondrial
LOC111682459	XP_023300189.1	47.72	47.72	88.47	92.93	46.03	64.574	skin secretory protein xP2 isoform X3
LOC124421048	XP_046811810.1	73.15	73.15	66.43	57.09	52.37	64.438	uncharacterized protein LOC124421048
LOC111687929	XP_023306183.2	75.64	75.64	84.04	42.76	44.02	64.42	39S ribosomal protein L39, mitochondrial
LOC111685165	XP_023303174.2	74.98	74.98	68.26	55.44	48.34	64.4	39S ribosomal protein L2, mitochondrial
LOC111681929	XP_023299599.1	77.56	77.56	68.55	49.62	48.54	64.366	coiled-coil-helix-coiled-coil-helix domain-containing protein 1
LOC111678909	XP_023296129.2	56.77	56.77	81.69	71.24	55.09	64.312	3-hydroxyacyl-CoA dehydrogenase type-2
LOC111678909	XP_023296128.2	56.77	56.77	81.69	71.24	55.09	64.312	3-hydroxyacyl-CoA dehydrogenase type-2
LOC111687149	XP_023305336.2	72.84	72.84	76.99	44.42	53.58	64.134	39S ribosomal protein L11, mitochondrial
LOC111680694	XP_023298163.2	82.91	82.91	92.87	24.55	37.37	64.122	ribosomal L1 domain-containing protein CG13096
LOC111685363	XP_023303390.2	63.26	63.26	75.49	62.59	55.54	64.028	isochorismatase domain-containing protein 1
LOC111679165	XP_023296449.2	67.35	67.35	93.43	43.99	47.99	64.022	PAT complex subunit CCDC47
LOC111690165	XP_023308374.2	37.19	37.19	184.45	49.88	11.4	64.022	phospholipase A1 VesT1.02-like
LOC111690745	XP_023309065.2	74.73	74.73	95.7	32.12	42.73	64.002	heat shock protein 75 kDa, mitochondrial
LOC111680257	XP_023297658.1	56.28	56.28	110.76	42.02	53.88	63.844	ATPase family AAA domain-containing protein 3A homolog
LOC111682459	XP_023300188.1	46.86	46.86	87.68	91.16	45.24	63.56	skin secretory protein xP2 isoform X2
LOC111681923	XP_046811028.1	58.87	58.87	74.71	67.5	57.01	63.392	glutathione S-transferase 1
LOC111677749	XP_023294705.2	75.06	75.06	65.92	48.76	51.98	63.356	probable 39S ribosomal protein L49, mitochondrial
LOC111684530	XP_023302493.1	42.86	42.86	75.29	95.83	59.6	63.288	uncharacterized protein LOC111684530
LOC111689388	XP_046809313.1	76.91	76.91	60.21	49.64	52.65	63.264	signal peptidase complex subunit 3
LOC111690330	XP_023308566.2	73.83	73.83	81.56	42.49	44.6	63.262	small glutamine-rich tetratricopeptide repeat-containing protein beta
LOC111680409	XP_023297815.2	70.57	70.57	38.78	79.79	56.28	63.198	general odorant-binding protein 56a-like
LOC111682556	XP_023300296.2	52.27	52.27	78.14	66.43	66.77	63.176	pyruvate dehydrogenase E1 component subunit alpha, mitochondrial-like isoform X1
LOC111679613	XP_023296963.2	67.88	67.88	73.13	50.98	55.94	63.162	28S ribosomal protein S2, mitochondrial
LOC111688488	XP_023306774.2	72.5	72.5	63.54	54.21	52.97	63.144	signal recognition particle 19 kDa protein
LOC124420134	XP_046808106.1	19.03	19.03	64.11	125.41	87.7	63.056	4-coumarate--CoA ligase 1-like
LOC111688459	XP_023306740.1	65.66	65.66	60.83	66.79	55.77	62.942	transcription elongation factor SPT4
LOC111676866	XP_023293627.1	74.4	74.4	71.24	48.68	45.9	62.924	DNA-directed RNA polymerase II subunit RPB11
LOC111685183	XP_023303198.1	69.79	69.79	64.43	58.38	52.15	62.908	proteasome subunit alpha type-6-like
LOC111686576	XP_023304714.1	72.28	72.28	91.09	35.26	43.31	62.844	bystin
LOC111689333	XP_023307572.1	83.9	83.9	63.56	37.21	45.31	62.776	exosome complex component RRP40
LOC111687029	XP_023305206.1	78.51	78.51	71.11	38.65	46.87	62.73	probable 28S ribosomal protein S6, mitochondrial
LOC111678494	XP_023295633.2	75.34	75.34	101.33	29.23	32.1	62.668	splicing factor 3B subunit 3 isoform X1
LOC124418990	XP_046802999.1	49.36	49.36	30.57	139.79	44.26	62.668	sericin-1-like
LOC111680259	XP_023297660.1	53.7	53.7	39.83	101.57	64.31	62.622	vasotab
LOC111681639	XP_023299284.1	74.49	74.49	73.04	39.5	51.43	62.59	lysine--tRNA ligase isoform X1
LOC111678260	XP_023295315.2	64.49	64.49	68.04	56.34	59.52	62.576	28S ribosomal protein S24, mitochondrial
LOC111677871	XP_046801519.1	60.04	60.04	65.1	66.97	60.39	62.508	NADH-quinone oxidoreductase subunit B 2
LOC111677871	XP_046801518.1	60.04	60.04	65.1	66.97	60.39	62.508	NADH-quinone oxidoreductase subunit B 2
LOC111677871	XP_023294845.1	60.04	60.04	65.1	66.97	60.39	62.508	NADH-quinone oxidoreductase subunit B 2
LOC111677871	XP_023294844.1	60.04	60.04	65.1	66.97	60.39	62.508	NADH-quinone oxidoreductase subunit B 2
LOC111683444	XP_023301284.2	12.4	12.4	37.13	204.82	45.74	62.498	activity-regulated cytoskeleton associated protein 1-like
LOC111684683	XP_023302667.1	80.79	80.79	91.09	18.63	41.04	62.468	diphthine methyl ester synthase
LOC111680188	XP_023297587.1	79.38	79.38	62.89	43.06	47.63	62.468	protein SET isoform X1
LOC111690742	XP_023309060.1	57.99	57.99	88.9	55.51	51.68	62.414	reticulon-1-A isoform X5
LOC111688899	XP_023307166.2	75.55	75.55	87.87	35.26	37.73	62.392	28S ribosomal protein S5, mitochondrial
LOC111677066	XP_023293883.2	78.38	78.38	98.74	23.44	32.82	62.352	heat shock 70 kDa protein 14
LOC111677143	XP_046803226.1	70.42	70.42	62.54	57.63	50.21	62.244	double-stranded RNA-specific editase 1 isoform X2
LOC111677143	XP_046803225.1	70.42	70.42	62.54	57.63	50.21	62.244	double-stranded RNA-specific editase 1 isoform X2
LOC111687180	XP_023305367.1	69.42	69.42	60.11	59.12	52.58	62.13	proteasome subunit beta type-6
LOC111679527	XP_046810583.1	26.01	26.01	26.48	81.38	150.71	62.118	protein SERAC1
LOC111675403	XP_023291937.1	56.76	56.76	49.72	59.6	87.23	62.014	tetraspanin-6
LOC111677153	XP_023293998.1	67.02	67.02	80.95	47.32	46.82	61.826	31 kDa ribonucleoprotein, chloroplastic
LOC111677153	XP_023293997.1	67.02	67.02	80.95	47.32	46.82	61.826	31 kDa ribonucleoprotein, chloroplastic
LOC111687360	XP_023305558.2	69.75	69.75	68.26	49.74	50.41	61.582	COP9 signalosome complex subunit 8
LOC111675114	XP_023291615.2	85.92	85.92	60.4	33.96	41.55	61.55	ubiquitin-related modifier 1 homolog
LOC111677606	XP_023294532.1	58.4	58.4	91.32	47.42	52.13	61.534	cytochrome c oxidase assembly factor 7 homolog
LOC111690006	XP_023308237.1	59.39	59.39	65.46	59.54	63.15	61.386	nedd8-conjugating enzyme UbcE2M
LOC111678408	XP_023295523.1	79.09	79.09	65.17	40.37	42.15	61.174	splicing factor U2af 38 kDa subunit
LOC111683393	XP_023301245.1	85.49	85.49	62.54	36.01	36.26	61.158	protein TonB
LOC111683866	XP_046808999.1	43.52	43.52	49.58	90.15	79.01	61.156	repressor of RNA polymerase III transcription MAF1 homolog
LOC111685917	XP_023303968.2	69.68	69.68	71.09	41.61	53.62	61.136	zinc finger protein 593 homolog
LOC111683362	XP_023301204.1	61.91	61.91	70.07	52.65	58.54	61.016	coatomer subunit zeta-1
LOC111688119	XP_023306372.2	69.82	69.82	88.71	30.42	46.16	60.986	nucleolar protein dao-5 isoform X4
LOC111686184	XP_023304268.2	67.3	67.3	63.94	54.15	52.13	60.964	transmembrane protein 14 homolog
LOC111676005	XP_023292655.2	61.53	61.53	79.02	50.49	51.8	60.874	28S ribosomal protein S30, mitochondrial
LOC111685988	XP_023304055.1	50.08	50.08	72.84	72.12	57.89	60.602	4-hydroxybutyrate coenzyme A transferase
LOC111685988	XP_023304046.1	50.08	50.08	72.84	72.12	57.89	60.602	4-hydroxybutyrate coenzyme A transferase
LOC111688214	XP_023306467.2	61.82	61.82	73.06	54.49	51.47	60.532	uncharacterized protein C11D3.03c
LOC111680974	XP_023298461.1	59.9	59.9	77.48	50.72	54.16	60.432	tubulin beta chain isoform X1
LOC111680974	XP_023298460.1	59.9	59.9	77.48	50.72	54.16	60.432	tubulin beta chain isoform X1
LOC111680974	XP_023298459.1	59.9	59.9	77.48	50.72	54.16	60.432	tubulin beta chain isoform X1
LOC111680974	XP_023298458.1	59.9	59.9	77.48	50.72	54.16	60.432	tubulin beta chain isoform X1
LOC124419029	XP_046803123.1	32.21	32.21	39.37	104.41	93.8	60.4	estradiol 17-beta-dehydrogenase 11
LOC124420640	XP_046810099.1	36.75	36.75	37.46	102.35	86.98	60.058	complement C3-like
LOC111689099	XP_046805597.1	43.62	43.62	81.8	73.5	57.6	60.028	aquaporin AQPcic-like isoform X2
LOC111689099	XP_046805596.1	43.62	43.62	81.8	73.5	57.6	60.028	aquaporin AQPcic-like isoform X2
LOC111683626	XP_023301487.1	61.3	61.3	74.84	45.39	57.09	59.984	acyl-protein thioesterase 1
LOC111682459	XP_023300187.1	44.11	44.11	83.16	85.81	42.7	59.978	skin secretory protein xP2 isoform X1
LOC111687966	XP_023306226.1	33.72	33.72	64.99	101.81	64.97	59.842	protein midgut expression 1
LOC111678869	XP_023296069.1	68.92	68.92	70.4	41.5	48.98	59.744	phenylalanine--tRNA ligase beta subunit
LOC111686211	XP_023304320.1	88.44	88.44	80.2	17.05	24.33	59.692	60S ribosome subunit biogenesis protein NIP7 homolog
LOC111685682	XP_023303715.2	42.47	42.47	108.07	48.03	57.25	59.658	monocarboxylate transporter 12
LOC111690506	XP_046806619.1	41.77	41.77	79.41	62.15	72.81	59.582	acyl-CoA Delta-9 desaturase-like
LOC111690506	XP_046806618.1	41.77	41.77	79.41	62.15	72.81	59.582	acyl-CoA Delta-9 desaturase-like
LOC111690506	XP_046806617.1	41.77	41.77	79.41	62.15	72.81	59.582	acyl-CoA Delta-9 desaturase-like
LOC111690506	XP_046806616.1	41.77	41.77	79.41	62.15	72.81	59.582	acyl-CoA Delta-9 desaturase-like
LOC111690506	XP_023308767.1	41.77	41.77	79.41	62.15	72.81	59.582	acyl-CoA Delta-9 desaturase-like
LOC111676933	XP_023293710.2	65.32	65.32	60.75	52.98	53.5	59.574	dnaJ homolog subfamily C member 10
LOC111683856	XP_023301741.2	64.84	64.84	69.2	53.27	45.62	59.554	39S ribosomal protein L19, mitochondrial
LOC111685556	XP_023303590.2	77.52	77.52	39.19	42	61.49	59.544	general odorant-binding protein 28a-like
LOC111688420	XP_023306697.2	66.13	66.13	69.18	43.48	52.76	59.536	39S ribosomal protein L16, mitochondrial isoformX2
LOC111690739	XP_023309050.2	62.74	62.74	67.67	55.05	49.44	59.528	39S ribosomal protein L4, mitochondrial
LOC111688394	XP_023306665.2	78.58	78.58	81.43	20.43	38.57	59.518	ribosome biogenesis protein NOP53
LOC111682729	XP_046808861.1	56.07	56.07	50.66	72.9	61.82	59.504	actin-interacting protein 1
LOC111675483	XP_046805970.1	34.97	34.97	35.41	92.16	99.68	59.438	uncharacterized protein LOC111675483
LOC111682966	XP_023300736.2	74.32	74.32	71.93	32.39	44.2	59.432	protein Notchless
LOC124420466	XP_046809299.1	41.04	41.04	77.6	68.74	67.01	59.086	paramyosin, long form-like
LOC111688420	XP_023306696.2	65.59	65.59	68.61	43.12	52.33	59.048	39S ribosomal protein L16, mitochondrial isoformX1
LOC111687796	XP_023306039.2	58.08	58.08	55.2	61.9	61.84	59.02	essential MCU regulator, mitochondrial
LOC111687177	XP_023305362.2	57.58	57.58	65.42	59.21	55.28	59.014	ER membrane protein complex subunit 7 homolog
LOC111682732	XP_023300496.2	62.21	62.21	73.71	46.29	49.89	58.862	mitochondrial carrier homolog 2
LOC111685039	XP_023303042.1	69.79	69.79	55.18	47.42	51.95	58.826	ER membrane protein complex subunit 4
LOC111684058	XP_023301945.2	67.95	67.95	32.64	41.13	82.93	58.52	brachyurin
LOC111677189	XP_046806361.1	39.21	39.21	107.1	65	42	58.504	adenosylhomocysteinase-like 1
LOC111677189	XP_023294047.2	39.21	39.21	107.1	65	42	58.504	adenosylhomocysteinase-like 1
LOC111681915	XP_046808789.1	52.35	52.35	80.43	54.9	52.23	58.452	adenosine kinase isoform X2
LOC111688770	XP_023307047.2	57.49	57.49	63.26	59.58	54.34	58.432	bax inhibitor 1
LOC111686106	XP_023304176.2	9.78	9.78	29.24	163.86	79.32	58.396	LOW QUALITY PROTEIN: uncharacterized protein LOC111686106
LOC111683011	XP_023300810.2	67.17	67.17	39.69	56.13	61.39	58.31	skin secretory protein xP2
LOC111682366	XP_023300065.1	85.79	85.79	57.51	26.51	35.69	58.258	enhancer of rudimentary homolog
LOC111683657	XP_023301522.1	59.09	59.09	68.08	51.32	53.22	58.16	thioredoxin reductase-like selenoprotein T homolog CG3887
LOC111677903	XP_023294880.1	64.9	64.9	51.43	58.81	50.41	58.09	proteasome subunit beta type-4
LOC111680634	XP_023298075.1	60.69	60.69	90.28	34.39	44.21	58.052	N-alpha-acetyltransferase 15, NatA auxiliary subunit
LOC111684766	XP_023302735.2	73.99	73.99	77.41	31.7	33.03	58.024	nidogen
LOC124420253	XP_046808455.1	50.66	50.66	52.31	71.77	64.17	57.914	UTP--glucose-1-phosphate uridylyltransferase
LOC111680188	XP_023297588.1	73.56	73.56	58.81	39.93	43.44	57.86	protein SET isoform X2
LOC111690742	XP_023309061.1	55.57	55.57	73.51	54.22	49.84	57.742	reticulon-1-A isoform X6
LOC124418436	XP_046810002.1	25.38	25.38	58.63	100.43	78.69	57.702	protein GDAP2 homolog
LOC111677786	XP_023294745.2	63.15	63.15	31.46	62.97	67.7	57.686	larval cuticle protein 65Ag1
LOC111674997	XP_023291454.2	22.52	22.52	52.62	98.13	92.29	57.616	nuclear pore complex protein NUP98B isoform X3
LOC111684830	XP_023302812.2	54.08	54.08	80.2	62.66	37.02	57.608	carboxypeptidase B
LOC111689856	XP_023308088.1	51.45	51.45	58.14	67.48	59.32	57.568	ADP-ribosylation factor-like protein 1
LOC111681971	XP_046812068.1	26.18	26.18	81.19	109.96	43.39	57.38	lysosomal alpha-mannosidase
LOC111678747	XP_046807546.1	49.46	49.46	52.83	65.88	69.1	57.346	ankyrin-3
LOC111678527	XP_023295675.1	71.36	71.36	72.69	35.15	35.7	57.252	inactive selenide, water dikinase-like protein
LOC111674997	XP_046808553.1	22.38	22.38	52.3	97.47	91.69	57.244	filaggrin-2 isoform X2
LOC111679137	XP_023296413.2	71.57	71.57	62.7	39.96	39.77	57.114	39S ribosomal protein L18, mitochondrial
LOC111687622	XP_023305844.2	35.95	35.95	31.58	85.29	96.76	57.106	NPC intracellular cholesterol transporter 2 homolog a
LOC111679207	XP_023296503.2	74.05	74.05	60.14	39.92	37.3	57.092	anamorsin homolog
LOC111674997	XP_023291453.2	22.32	22.32	52.16	97.2	91.42	57.084	nuclear pore complex protein NUP98B isoform X1
LOC111686120	XP_023304193.2	59.3	59.3	82.07	38.1	45.59	56.872	serine/arginine-rich splicing factor 1
LOC111678561	XP_023295722.2	60.59	60.59	73.96	44.54	44.32	56.8	mitochondrial-processing peptidase subunit alpha
LOC111685992	XP_023304052.2	8.39	8.39	12.59	127.8	126.8	56.794	putative uncharacterized protein DDB_G0285119 isoform X2
LOC111674514	XP_023290899.2	35.1	35.1	79.77	72.68	61.19	56.768	uncharacterized protein LOC111674514
LOC111681350	XP_023298869.1	59.56	59.56	38.47	61.9	63.48	56.594	uncharacterized protein LOC111681350 isoform X1
LOC111689099	XP_046805595.1	41.29	41.29	76.85	69.07	54.17	56.534	aquaporin AQPcic-like isoform X1
LOC111682846	XP_023300606.2	22.46	22.46	54.82	142.65	39.67	56.412	alcohol dehydrogenase-like
LOC111678045	XP_023295045.2	75.53	75.53	48.89	32.96	48.92	56.366	bolA-like protein 3
LOC111683944	XP_023301821.2	60.9	60.9	62.75	46.42	50.6	56.314	dimethyladenosine transferase 1, mitochondrial
LOC111681905	XP_023299573.2	52.2	52.2	43.43	71.23	62.21	56.254	peritrophin-44-like
LOC111686093	XP_023304163.1	50.78	50.78	77	43.29	58.3	56.03	copper transport protein ATOX1
LOC111676550	XP_023293277.2	75.64	75.64	71.74	22.49	34.57	56.016	surfeit locus protein 6 homolog
LOC111680639	XP_023298081.2	65	65	53.43	48.76	46.93	55.824	probable proteasome subunit beta type-2
LOC111685485	XP_046802371.1	55.82	55.82	73.63	45.49	48.31	55.814	ceramide synthase 6
LOC111681588	XP_023299204.1	54.21	54.21	83.73	38.78	47.58	55.702	RNA-binding protein squid isoform X5
LOC111686136	XP_023304209.2	46.84	46.84	60.06	65.14	59.6	55.696	histone H2A
LOC111690816	XP_023309155.2	41.4	41.4	26.99	89.61	78.29	55.538	uncharacterized protein LOC111690816
LOC111684378	XP_023302299.1	52.66	52.66	60.45	52.65	58.68	55.42	glucose-6-phosphate isomerase isoform X2
LOC111684378	XP_023302297.1	52.66	52.66	60.45	52.65	58.68	55.42	glucose-6-phosphate isomerase isoform X2
LOC111685034	XP_023303037.1	38.94	38.94	64.03	73.9	61.13	55.388	acyl-CoA Delta-9 desaturase-like
LOC111685034	XP_023303036.1	38.94	38.94	64.03	73.9	61.13	55.388	acyl-CoA Delta-9 desaturase-like
LOC111685034	XP_023303035.1	38.94	38.94	64.03	73.9	61.13	55.388	acyl-CoA Delta-9 desaturase-like
LOC111685034	XP_023303034.1	38.94	38.94	64.03	73.9	61.13	55.388	acyl-CoA Delta-9 desaturase-like
LOC111679734	XP_023297095.2	74.74	74.74	78.25	18.06	30.93	55.344	periodic tryptophan protein 1 homolog
LOC111687152	XP_023305339.2	55.24	55.24	32.91	74.72	58.23	55.268	rhodanese domain-containing protein CG4456-like
LOC111678713	XP_046802844.1	27.42	27.42	79.59	71.82	69.72	55.194	collagen alpha-1(IV) chain
LOC111678713	XP_046802837.1	27.42	27.42	79.59	71.82	69.72	55.194	collagen alpha-1(IV) chain
LOC111678411	XP_046803938.1	40.03	40.03	43.72	88.12	63.89	55.158	GTP-binding protein Rheb homolog
LOC111676533	XP_023293260.1	62.85	62.85	75.75	31.63	42.5	55.116	developmentally-regulated GTP-binding protein 2
LOC111675044	XP_023291509.2	71.53	71.53	67.41	26.75	38.25	55.094	kelch domain-containing protein 4
LOC111682315	XP_046812328.1	49.64	49.64	55.48	66.73	53.97	55.092	actin-related protein 2/3 complex subunit 4
LOC111682380	XP_023300083.2	53.71	53.71	71.09	49.09	47.84	55.088	serine palmitoyltransferase 1
LOC111678172	XP_023295201.1	63.28	63.28	74.13	37.97	36.7	55.072	ribonucleoside-diphosphate reductase subunit M2
LOC111675453	XP_023291987.1	67.81	67.81	64.89	32.06	42.55	55.024	39S ribosomal protein L51, mitochondrial
LOC111687433	XP_023305643.1	49.17	49.17	65.52	55.06	56.17	55.018	vesicle-associated membrane protein/synaptobrevin-binding protein isoform X2
LOC111680116	XP_023297506.2	43.82	43.82	60.08	70.33	56.89	54.988	vitellogenin-3-like
LOC111677237	XP_023294101.2	46.55	46.55	82.19	51.08	48.38	54.95	thioredoxin domain-containing protein 5 homolog
LOC111689837	XP_023308070.2	42.67	42.67	115.44	48.29	25.67	54.948	LOW QUALITY PROTEIN: uncharacterized protein LOC111689837
LOC111683420	XP_023301257.2	25.87	25.87	16.73	68.35	137.76	54.916	uncharacterized protein LOC111683420
LOC111680390	XP_023297791.2	47.95	47.95	57.21	55.1	66.3	54.902	nucleolar GTP-binding protein 2
LOC111687433	XP_023305642.1	49.15	49.15	65.05	54.7	55.96	54.802	vesicle-associated membrane protein/synaptobrevin-binding protein isoform X1
LOC111690820	XP_023309159.2	38.86	38.86	90.96	80.26	24.97	54.782	uncharacterized protein LOC111690820
LOC111690797	XP_023309129.1	56.75	56.75	61	46.31	52.91	54.744	casein kinase I
LOC111690797	XP_023309128.1	56.75	56.75	61	46.31	52.91	54.744	casein kinase I
LOC111684774	XP_023302743.1	48.39	48.39	62.05	58.04	56.56	54.686	3-oxoacyl-[acyl-carrier-protein] reductase FabG-like
LOC111675666	XP_023292234.1	50.42	50.42	40.14	69.17	63.11	54.652	GILT-like protein 1 isoform X2
LOC111679254	XP_023296557.1	52.67	52.67	54.74	59.83	53.31	54.644	ubiquitin-conjugating enzyme E2 G2
LOC111685992	XP_023304051.2	7.97	7.97	12.04	122.73	122.33	54.608	uncharacterized protein LOC111685992 isoform X1
LOC111682668	XP_046808048.1	53.53	53.53	80.98	47.49	37.38	54.582	aldo-keto reductase family 1 member B1-like isoform X2
LOC111682668	XP_046808046.1	53.53	53.53	80.98	47.49	37.38	54.582	aldo-keto reductase family 1 member B1-like isoform X2
LOC111683515	XP_023301362.2	32.47	32.47	38.3	88.39	81.22	54.57	uncharacterized protein LOC111683515
LOC111691092	XP_023309500.2	21.03	21.03	70.67	81.3	78.6	54.526	L-threonine ammonia-lyase
LOC111689905	XP_023308140.2	74.29	74.29	72.04	19.82	32.09	54.506	protein BCCIP homolog
LOC111683656	XP_023301521.1	61.52	61.52	53.31	50.2	45.96	54.502	26S proteasome non-ATPase regulatory subunit 14
LOC111681622	XP_023299262.2	70.1	70.1	55.29	38.03	38.75	54.454	28S ribosomal protein S18c, mitochondrial
LOC111682516	XP_023300254.2	72.71	72.71	76.1	21.31	29.31	54.428	WD repeat-containing protein 74
LOC111674910	XP_023291361.2	26.77	26.77	44.25	62.51	111.37	54.334	transmembrane protein 41 homolog
LOC111681050	XP_046802802.1	44.89	44.89	47.36	81.32	52.69	54.23	myosin regulatory light chain sqh
LOC111681050	XP_023298534.1	44.89	44.89	47.36	81.32	52.69	54.23	myosin regulatory light chain sqh
LOC111675920	XP_023292556.1	66.95	66.95	66.24	31.48	39.5	54.224	zinc finger protein 622
LOC111684608	XP_023302588.1	46.28	46.28	98.77	46.49	32.65	54.094	ribosomal protein S6 kinase beta-2
LOC111683087	XP_046805517.1	41.37	41.37	58.35	71.2	58.14	54.086	ras-related protein Rab-11A
LOC111683087	XP_023300888.1	41.37	41.37	58.35	71.2	58.14	54.086	ras-related protein Rab-11A
LOC111681898	XP_023299566.1	59.03	59.03	52.04	50.31	49.85	54.052	guanine nucleotide-binding protein G(s) subunit alpha
LOC111681898	XP_023299565.1	59.03	59.03	52.04	50.31	49.85	54.052	guanine nucleotide-binding protein G(s) subunit alpha
LOC111676516	XP_023293244.2	54.94	54.94	67.88	42.81	48.74	53.862	heterogeneous nuclear ribonucleoprotein M
LOC111681350	XP_023298876.1	56.51	56.51	37.26	59.31	59.39	53.796	uncharacterized protein LOC111681350 isoform X2
LOC111688406	XP_023306679.2	53.92	53.92	72.08	42.26	45.9	53.616	nucleolar protein dao-5
LOC111686864	XP_023305027.2	41.46	41.46	54.78	70.31	59.85	53.572	fumarylacetoacetate hydrolase domain-containing protein 2
LOC111681519	XP_023299123.1	35.53	35.53	89.17	62.35	45.18	53.552	EH domain-containing protein 3
LOC111690394	XP_023308632.2	51.16	51.16	61.72	52.19	51.37	53.52	general transcriptional corepressor trfA
LOC111684777	XP_023302747.2	58.3	58.3	62.85	44.78	43.24	53.494	3-oxoacyl-[acyl-carrier-protein] reductase FabG-like
LOC111677675	XP_023294608.1	57.28	57.28	60.47	42.43	48.61	53.214	probable 39S ribosomal protein L45, mitochondrial
LOC111680974	XP_023298463.1	54.46	54.46	66.7	42.91	47.49	53.204	tubulin beta-1 chain isoform X2
LOC111679856	XP_023297220.2	60.53	60.53	69.64	37.69	37.48	53.174	ubiquinol-cytochrome-c reductase complex assembly factor 1
LOC111688574	XP_023306853.2	5.46	5.46	18.87	127.2	108.87	53.172	glutathione S-transferase theta-1
LOC111687954	XP_023306209.1	58.1	58.1	61.86	37.35	50.4	53.162	N-alpha-acetyltransferase 20
LOC111682143	XP_023299816.2	47.08	47.08	77.74	53.25	40.65	53.16	electron transfer flavoprotein-ubiquinone oxidoreductase, mitochondrial
LOC111684843	XP_023302825.1	48.96	48.96	59.05	54.81	53.94	53.144	very-long-chain enoyl-CoA reductase
LOC111676843	XP_023293602.2	25.12	25.12	75.7	120.56	18.64	53.028	serine protease 1
LOC111684910	XP_046810195.1	41.58	41.58	58.13	67.74	55.69	52.944	myosin-2 essential light chain
LOC111684910	XP_046810194.1	41.58	41.58	58.13	67.74	55.69	52.944	myosin-2 essential light chain
LOC111687928	XP_023306181.2	61.58	61.58	52.32	50.84	38.1	52.884	proteasome subunit beta type-7
LOC111678839	XP_023296039.1	62.13	62.13	74.52	33.95	31.51	52.848	peptidoglycan-recognition protein SC2-like
LOC111690742	XP_023309056.1	50.28	50.28	67.74	49.07	46.55	52.784	reticulon-1-A isoform X4
LOC111675116	XP_023291617.2	56.48	56.48	57.68	45.98	46.98	52.72	transmembrane protein 70 homolog, mitochondrial
LOC111675401	XP_023291935.1	55.28	55.28	48.87	55.47	48.39	52.658	protein late bloomer
LOC111680381	XP_023297784.2	54.86	54.86	57.23	48.22	48.03	52.64	peptidyl-tRNA hydrolase 2, mitochondrial
LOC111684402	XP_023302327.1	66.19	66.19	68.65	28.52	33.58	52.626	protein PET100 homolog, mitochondrial
LOC111680819	XP_023298307.2	10.14	10.14	20.18	141	81.37	52.566	beta-ureidopropionase
LOC111686075	XP_023304143.1	55.39	55.39	69.79	42.01	40.01	52.518	RNA-binding protein lark
LOC111686838	XP_046803903.1	52.14	52.14	47.64	55.95	54.42	52.458	casein kinase I
LOC111678621	XP_023295795.1	26.13	26.13	91.63	69.22	48.97	52.416	17-beta-hydroxysteroid dehydrogenase 13
LOC111678314	XP_023295391.1	47.05	47.05	69.61	63.96	34.24	52.382	aldehyde dehydrogenase, mitochondrial
LOC124419321	XP_046804095.1	60.02	60.02	70.09	33.02	37.97	52.224	uncharacterized protein LOC124419321
LOC111682124	XP_023299802.1	58.2	58.2	62.25	43.85	38.59	52.218	thioredoxin-like protein 1
LOC111689434	XP_023307674.1	38.48	38.48	68.7	71.81	43.53	52.2	sulfotransferase 1 family member D1-like
LOC111684378	XP_023302298.2	49.58	49.58	56.94	49.62	55.22	52.188	glucose-6-phosphate isomerase isoform X1
LOC111684106	XP_023302000.2	50.84	50.84	55.79	56	47.15	52.124	signal recognition particle subunit SRP72
LOC111683319	XP_023301147.1	65.29	65.29	52.12	41.26	36.52	52.096	pyrimidodiazepine synthase
LOC111675010	XP_023291476.2	55.07	55.07	57.06	51.6	40.76	51.912	paxillin isoform X5
LOC111678992	XP_023296239.2	52.45	52.45	50.53	55.21	48.35	51.798	methionine aminopeptidase 1D, mitochondrial
LOC111678064	XP_023295067.1	58.14	58.14	51.76	47.89	43.05	51.796	complex III assembly factor LYRM7
LOC111688792	XP_023307072.1	60.59	60.59	59.21	30.76	47.69	51.768	RNA-binding protein 8A
LOC111686168	XP_023304250.2	66.78	66.78	72.57	19.86	32.65	51.728	DNA-directed RNA polymerase I subunit rpa49
LOC111676821	XP_023293575.2	25.05	25.05	125.18	58.78	24.39	51.69	collagenase-like
LOC111681787	XP_046806157.1	39.78	39.78	67.61	51.26	59.95	51.676	importin-5 isoform X2
LOC111690965	XP_023309347.1	58.23	58.23	67.32	33.9	40.62	51.66	eukaryotic initiation factor 4A-III
LOC111686102	XP_023304172.2	55.67	55.67	57.18	45.62	43.12	51.452	39S ribosomal protein L15, mitochondrial
LOC111686910	XP_023305068.1	56.57	56.57	51.59	50.27	42.24	51.448	proteasome subunit alpha type-7-1
LOC111685370	XP_023303396.2	77.93	77.93	55.77	19.72	25.85	51.44	uncharacterized protein LOC111685370
LOC111679289	XP_023296600.1	70.79	70.79	76.36	17.47	21.77	51.436	ribosome production factor 2 homolog
LOC111684336	XP_023302252.1	69.73	69.73	60.65	32.94	23.9	51.39	microsomal glutathione S-transferase 1-like isoform X1
LOC111688925	XP_023307193.1	35.28	35.28	33.79	77.46	74.49	51.26	putative fatty acyl-CoA reductase CG8306
LOC111678170	XP_023295199.2	36.51	36.51	121.94	41.68	19.61	51.25	uncharacterized protein LOC111678170
LOC111681787	XP_023299449.1	39.17	39.17	68.46	50.55	58.75	51.22	importin-5 isoform X1
LOC111677672	XP_023294604.1	54.5	54.5	46.35	51.15	49.41	51.182	DNA-directed RNA polymerase II subunit RPB9
LOC111681047	XP_023298531.1	41.99	41.99	41.36	76.83	53.07	51.048	thymosin beta
LOC111683015	XP_023300815.1	54.72	54.72	67.01	42.9	34.16	50.702	innexin inx2
LOC111689324	XP_046801032.1	39.21	39.21	57.66	60.82	56.6	50.7	101 kDa malaria antigen-like
LOC111678389	XP_023295502.1	50.81	50.81	47.36	60.48	44.03	50.698	actin-related protein 2/3 complex subunit 3
LOC111687721	XP_023305961.2	38.77	38.77	49.62	60.49	65.26	50.582	failed axon connections isoform X2
LOC111676166	XP_023292855.1	51.51	51.51	45.53	64.06	40.26	50.574	protein archease-like
LOC111675388	XP_023291921.1	80.13	80.13	64.29	16.95	11.33	50.566	glutathione S-transferase 1-like
LOC111681333	XP_023298849.2	73.66	73.66	58.77	23.87	22.8	50.552	pupal cuticle protein C1B-like
LOC111677503	XP_023294412.1	27.95	27.95	30.95	115.55	50.15	50.51	larval cuticle protein 65Ag1-like
LOC111680813	XP_023298299.2	33.74	33.74	44.1	104.82	36.09	50.498	heterogeneous nuclear ribonucleoprotein A3 homolog 1
LOC111677141	XP_023293980.1	62.76	62.76	60.4	33.74	32.81	50.494	39S ribosomal protein L30, mitochondrial
LOC111680018	XP_023297393.1	42.11	42.11	43.8	68.92	55	50.388	mitochondrial fission 1 protein
LOC111687721	XP_023305960.2	38.54	38.54	49.31	60.15	65.08	50.324	failed axon connections isoform X1
LOC111680384	XP_023297786.2	47.99	47.99	64.32	46.2	44.93	50.286	LOW QUALITY PROTEIN: ras guanine nucleotide exchange factor R
LOC111677011	XP_023293805.2	49.36	49.36	57.18	47.95	47.49	50.268	uncharacterized protein LOC111677011
LOC111682730	XP_023300494.2	52.53	52.53	49.43	48.99	47.86	50.268	26S proteasome non-ATPase regulatory subunit 4
LOC111685923	XP_023303974.2	60.31	60.31	51.2	36.12	43.01	50.19	39S ribosomal protein L14, mitochondrial
LOC111681016	XP_023298503.1	62.12	62.12	51.78	34.68	40.17	50.174	transmembrane emp24 domain-containing protein 7
LOC111681361	XP_023298880.1	16.74	16.74	181.29	19.36	16.62	50.15	acyl-CoA-binding protein homolog
LOC111680732	XP_023298192.1	49.98	49.98	44.36	53.6	52.7	50.124	PDZ and LIM domain protein 4 isoform X3
LOC111685148	XP_023303157.1	70.52	70.52	58.07	25.05	25.97	50.026	UPF0587 protein CG4646
LOC111680087	XP_023297476.1	52.39	52.39	54.26	46.92	43.97	49.986	protein SEC13 homolog
LOC111678178	XP_023295209.1	54.91	54.91	59.9	40.49	39.69	49.98	presenilins-associated rhomboid-like protein, mitochondrial
LOC111678604	XP_023295771.1	52.4	52.4	46.34	48.32	50.41	49.974	putative peptidyl-prolyl cis-trans isomerase dodo
LOC111684081	XP_023301968.2	62.58	62.58	68.71	24.87	31.02	49.952	angio-associated migratory cell protein
LOC111683278	XP_023301092.2	61.16	61.16	55.06	34.93	37.31	49.924	RWD domain-containing protein 1
LOC111687870	XP_023306115.1	52.77	52.77	49.29	46.12	48.67	49.924	28S ribosomal protein S21, mitochondrial
LOC111687870	XP_023306114.1	52.77	52.77	49.29	46.12	48.67	49.924	28S ribosomal protein S21, mitochondrial
LOC111675001	XP_023291462.2	26.62	26.62	26.08	86.31	83.79	49.884	uncharacterized protein LOC111675001 isoform X2
LOC111688878	XP_023307153.1	33.71	33.71	136.76	23.69	21.47	49.868	uncharacterized protein LOC111688878
LOC111686206	XP_046801210.1	50.3	50.3	49.72	49.64	48.98	49.788	serine/threonine-protein phosphatase PP2A 65 kDaregulatory subunit isoform X4
LOC111677468	XP_023294360.1	37.28	37.28	69.18	57.97	46.65	49.672	peroxisomal membrane protein 2
LOC111690290	XP_023308523.1	61.63	61.63	51.98	40.82	32.27	49.666	U6 snRNA-associated Sm-like protein LSm6
LOC111681588	XP_023299203.1	48.32	48.32	74.31	34.6	42.36	49.582	RNA-binding protein squid isoform X2
LOC111685874	XP_046805076.1	47.24	47.24	54.3	54.17	44.55	49.5	probable maleylacetoacetate isomerase 2 isoform X2
LOC111690742	XP_023309055.1	46	46	63.57	47.49	44.42	49.496	reticulon-1-A isoform X3
LOC111676830	XP_023293585.1	51.69	51.69	41.67	48.57	53.84	49.492	novel acetylcholine receptor chaperone
LOC111681588	XP_023299202.1	48.2	48.2	74.12	34.5	42.26	49.456	RNA-binding protein squid isoform X1
LOC111683296	XP_023301118.2	33.16	33.16	55.44	54.76	70.5	49.404	calumenin-B
LOC111683790	XP_023301666.2	41.01	41.01	44.18	71.57	49.18	49.39	medium-chain acyl-CoA ligase ACSF2, mitochondrial
LOC111690963	XP_023309344.2	37.95	37.95	47.86	69.01	53.71	49.296	cathepsin B
LOC111689506	XP_046804946.1	60.51	60.51	52.08	33.55	39.83	49.296	myotrophin-like isoform X2
LOC111685223	XP_023303240.2	64.29	64.29	48.91	32.14	36.61	49.248	28S ribosomal protein S18a, mitochondrial
LOC111681275	XP_023298799.1	43.1	43.1	60.96	51.09	47.54	49.158	dual specificity mitogen-activated protein kinase kinase 3
LOC111681332	XP_023298848.2	14.27	14.27	14.75	100.54	101.94	49.154	uncharacterized protein LOC111681332
LOC111680423	XP_023297833.2	51.77	51.77	39.02	57.09	46.02	49.134	general odorant-binding protein 56d-like
LOC111691259	XP_023309689.2	40.04	40.04	50.88	61.88	52.42	49.052	synaptobrevin isoform X2
LOC111682275	XP_023299951.2	37.39	37.39	70.06	50.03	50.38	49.05	S-adenosylmethionine decarboxylase proenzyme
LOC111681021	XP_023298507.1	58.22	58.22	46.31	38.98	43.44	49.034	mediator of RNA polymerase II transcription subunit 10
LOC111678944	XP_046801713.1	52.84	52.84	54.88	43.7	40.17	48.886	small integral membrane protein 4
LOC111678944	XP_023296171.1	52.84	52.84	54.88	43.7	40.17	48.886	small integral membrane protein 4
LOC111682295	XP_023299974.2	46.92	46.92	49.96	49.56	50.62	48.796	dnaJ homolog subfamily B member 12
LOC111674941	XP_023291398.1	24.81	24.81	54.47	84.76	55.01	48.772	forkhead box protein B2
LOC111687242	XP_023305437.1	53.35	53.35	45.7	47.26	44.06	48.744	proteasome subunit alpha type-4
LOC111681917	XP_046809065.1	40.39	40.39	63.24	58.46	41.21	48.738	rho GDP-dissociation inhibitor 1
LOC111689262	XP_023307504.2	53.49	53.49	80.83	21.04	34.73	48.716	25S rRNA (cytosine-C(5))-methyltransferase nop2
LOC111689569	XP_023307809.2	29.48	29.48	79.01	61.35	44.16	48.696	carbonic anhydrase 2
LOC111683863	XP_023301752.2	51.93	51.93	54.89	39.68	44.85	48.656	dolichyl-diphosphooligosaccharide--protein glycosyltransferase subunit STT3B
LOC111684346	XP_023302263.2	58.73	58.73	52.42	37.79	35.59	48.652	uncharacterized protein LOC111684346
LOC111684494	XP_023302441.2	34.3	34.3	44.71	62.23	67.66	48.64	protein scylla-like
LOC111684849	XP_023302831.2	41.89	41.89	86.06	53.88	18.83	48.51	carboxypeptidase B-like
LOC111678225	XP_023295264.1	40.34	40.34	46.96	60.05	54.78	48.494	5'-AMP-activated protein kinase subunit beta-1
LOC111679257	XP_023296561.1	48.84	48.84	40.41	60.3	44	48.478	uncharacterized protein LOC111679257
LOC111683353	XP_023301196.2	56.04	56.04	77.55	34.08	18.6	48.462	uncharacterized protein LOC111683353
LOC111687326	XP_023305523.1	52.98	52.98	58.66	42.07	35.33	48.404	28S ribosomal protein S17, mitochondrial
LOC111683218	XP_023301039.1	56.76	56.76	44.84	38.69	44.75	48.36	ubiquitin-fold modifier 1
LOC124420093	XP_046807872.1	54.84	54.84	91.9	21.93	17.51	48.204	transmembrane 9 superfamily member 3-like
LOC111690205	XP_023308414.1	57.41	57.41	61.19	30.7	34.22	48.186	RNA-binding protein with serine-rich domain 1
LOC111686206	XP_046801209.1	48.39	48.39	48.17	48.16	47.31	48.084	serine/threonine-protein phosphatase PP2A 65 kDaregulatory subunit isoform X3
LOC111675149	XP_023291660.1	39.3	39.3	62.44	54.81	44.5	48.07	D-2-hydroxyglutarate dehydrogenase, mitochondrial-like
LOC111683706	XP_023301575.1	56.49	56.49	60.9	31.31	34.89	48.016	protein disulfide-isomerase A6 homolog
LOC111677147	XP_023293987.1	54.56	54.56	50.15	42.73	37.97	47.994	26S proteasome regulatory subunit 8
LOC111679209	XP_023296506.1	51.66	51.66	47.85	50.19	38.55	47.982	actin-related protein 2/3 complex subunit 5-C
LOC111676134	XP_023292795.2	29.76	29.76	16.04	62.56	101.57	47.938	metallothionein-1-like
LOC111690309	XP_023308544.1	63.28	63.28	61.39	16.82	34.37	47.828	RRP15-like protein
LOC111675527	XP_023292072.1	45.52	45.52	32.35	62.91	52.77	47.814	calcyphosin-like isoform X2
LOC111675527	XP_023292071.1	45.52	45.52	32.35	62.91	52.77	47.814	calcyphosin-like isoform X2
LOC111688165	XP_023306410.1	47.46	47.46	52.81	49.71	41.59	47.806	26S proteasome non-ATPase regulatory subunit 11
LOC111677410	XP_046811669.1	51.77	51.77	58.95	34.72	41.61	47.764	cholinephosphotransferase 1
LOC111679462	XP_023296802.2	59.65	59.65	51.55	27.25	40.46	47.712	tRNA (guanine-N(7)-)-methyltransferase
LOC111680487	XP_023297909.1	61.67	61.67	51.78	32.09	31.33	47.708	transmembrane protein 208
LOC111675602	XP_046807355.1	36.84	36.84	72.44	49.92	42.48	47.704	procollagen-lysine,2-oxoglutarate 5-dioxygenase
LOC111686076	XP_023304144.1	48.75	48.75	62.52	43.02	35.48	47.704	vacuolar ATPase assembly integral membrane protein VMA21 homolog
LOC111688276	XP_023306534.1	42.12	42.12	47.48	55.25	51.5	47.694	annexin B11
LOC111688276	XP_023306532.1	42.12	42.12	47.48	55.25	51.5	47.694	annexin B11
LOC111688395	XP_023306669.2	39.87	39.87	59.73	50.07	48.44	47.596	tubulin-specific chaperone C
LOC111675760	XP_023292359.2	54.5	54.5	64.98	26.47	37.5	47.59	NF-kappa-B-repressing factor
LOC111675777	XP_023292386.1	48.96	48.96	68.01	33.97	37.44	47.468	serine/threonine-protein phosphatase 5
LOC111686087	XP_023304160.2	66.14	66.14	50.76	26.15	28.15	47.468	exosome complex component RRP46
LOC111690701	XP_023309007.2	49.75	49.75	62.39	32.84	42.38	47.422	eukaryotic translation initiation factor 5B
LOC111691228	XP_023309651.1	52.29	52.29	49.67	39.05	43.55	47.37	proteasome subunit beta type-5
LOC111683206	XP_023301027.2	35.34	35.34	45.76	53.9	66.46	47.36	DEK domain-containing chromatin-associated protein 4-like
LOC111686278	XP_023304400.1	51.96	51.96	46.44	43.46	42.71	47.306	proteasome subunit beta type-1
LOC111678519	XP_023295663.1	46.37	46.37	72.86	30.03	40.9	47.306	importin-7 isoform X2
LOC111685343	XP_046808473.1	32.25	32.25	58.67	63.19	50.12	47.296	aldo-keto reductase family 1 member B1-like
LOC111684325	XP_023302236.2	47.57	47.57	57.29	44.94	39.01	47.276	pyridine nucleotide-disulfide oxidoreductase domain-containing protein 1
LOC111675644	XP_023292201.2	57.94	57.94	74.13	19.39	26.9	47.26	RNA-binding protein 34
LOC111689259	XP_023307503.2	31	31	42.72	82.26	49.06	47.208	uncharacterized protein LOC111689259
LOC111687211	XP_046803680.1	45.89	45.89	48.72	50.04	45.14	47.136	uncharacterized protein LOC111687211
LOC111675001	XP_023291461.2	24.84	24.84	24.35	82.01	79.15	47.038	uncharacterized protein LOC111675001 isoform X1
LOC111675001	XP_023291460.2	24.84	24.84	24.35	82.01	79.15	47.038	uncharacterized protein LOC111675001 isoform X1
LOC111675611	XP_023292161.2	55.81	55.81	61.42	28.47	33.47	46.996	myoneurin-like
LOC111680549	XP_023297980.1	50.76	50.76	53.87	43.64	35.77	46.96	protein SCO1 homolog, mitochondrial
LOC111684938	XP_023302937.2	55.43	55.43	68.46	23.54	31.92	46.956	pre-rRNA 2'-O-ribose RNA methyltransferase FTSJ3
LOC111689646	XP_023308015.1	38.86	38.86	56.19	49.31	51.49	46.942	ras-related protein Rap1
LOC111675249	XP_023291748.1	39.33	39.33	89.06	38.12	28.78	46.924	thioredoxin domain-containing protein 17-like
LOC111675249	XP_023291746.1	39.33	39.33	89.06	38.12	28.78	46.924	thioredoxin domain-containing protein 17-like
LOC111678519	XP_046807924.1	45.97	45.97	72.24	29.77	40.55	46.9	importin-7 isoform X1
LOC111675666	XP_023292233.1	42.8	42.8	34.88	60.65	53.36	46.898	GILT-like protein 1 isoform X1
LOC111685353	XP_023303373.2	26.51	26.51	67.74	66.55	46.94	46.85	ganglioside-induced differentiation-associated protein 1 isoform X2
LOC111684196	XP_046802481.1	41.75	41.75	49.27	51.74	49.64	46.83	trimeric intracellular cation channel type 1B.1
LOC111674793	XP_023291220.1	42.28	42.28	47.58	50.66	50.93	46.746	thioredoxin domain-containing protein 9
LOC111679754	XP_023297120.1	44.22	44.22	47.45	53.03	44.62	46.708	mitochondrial 2-oxodicarboxylate carrier isoformX1
LOC111686911	XP_023305065.2	40.9	40.9	41.28	60.57	49.6	46.65	chitinase-3-like protein 1
LOC111674882	XP_023291331.1	48.91	48.91	46.05	48.5	40.55	46.584	26S proteasome regulatory subunit 10B
LOC111678522	XP_023295667.1	47.55	47.55	46.8	51.96	39.04	46.58	B-cell receptor-associated protein 31 isoform X2
LOC111676141	XP_023292803.1	46.08	46.08	50.05	47.67	42.97	46.57	26S proteasome regulatory subunit 4
LOC111686681	XP_023304813.2	40.27	40.27	43.46	59.43	49.27	46.54	rhythmically expressed gene 2 protein
LOC111689613	XP_023307855.2	52.84	52.84	52.59	36.09	37.94	46.46	mitochondrial import inner membrane translocase subunit Tim22
LOC111687173	XP_023305359.2	48.03	48.03	62.53	35.28	38.25	46.424	putative apoptosis-inducing factor 1, mitochondrial
LOC111684208	XP_046809715.1	49.04	49.04	43.07	45.38	45.35	46.376	guanine nucleotide-binding protein subunit gamma-1
LOC111684208	XP_023302109.1	49.04	49.04	43.07	45.38	45.35	46.376	guanine nucleotide-binding protein subunit gamma-1
LOC111684208	XP_023302108.1	49.04	49.04	43.07	45.38	45.35	46.376	guanine nucleotide-binding protein subunit gamma-1
LOC111684208	XP_023302107.1	49.04	49.04	43.07	45.38	45.35	46.376	guanine nucleotide-binding protein subunit gamma-1
LOC111689083	XP_023307357.2	19.18	19.18	29.83	88.24	75.21	46.328	submaxillary gland androgen-regulated protein 3A
LOC111681804	XP_023299470.2	51.13	51.13	50.43	40.47	38.46	46.324	methylglutaconyl-CoA hydratase, mitochondrial
LOC111690982	XP_023309366.1	50.78	50.78	43.65	50.45	35.88	46.308	26S proteasome non-ATPase regulatory subunit 13
LOC111675404	XP_023291938.1	39.29	39.29	31.56	50.97	70.34	46.29	protein late bloomer
LOC111675527	XP_023292070.1	44.15	44.15	31.43	60.63	51.09	46.29	calcyphosin-like isoform X1
LOC111675527	XP_023292069.1	44.15	44.15	31.43	60.63	51.09	46.29	calcyphosin-like isoform X1
LOC111688215	XP_046803943.1	47.04	47.04	54.49	40.04	42.65	46.252	protein jagunal
LOC111683761	XP_023301634.2	47.15	47.15	60.41	38.61	37.9	46.244	28S ribosomal protein S31, mitochondrial
LOC111679261	XP_023296564.2	51.52	51.52	66.25	25.42	36.45	46.232	ATP-binding cassette sub-family F member 1
LOC111689911	XP_023308144.1	60.9	60.9	45.36	29.35	34.58	46.218	low molecular weight phosphotyrosine protein phosphatase 1-like
LOC111687686	XP_046805419.1	42.53	42.53	60.58	38.91	46.09	46.128	importin subunit alpha-3
LOC111687686	XP_023305921.1	42.53	42.53	60.58	38.91	46.09	46.128	importin subunit alpha-3
LOC111690224	XP_023308438.1	62.65	62.65	60.44	18.03	26.65	46.084	probable 18S rRNA (guanine-N(7))-methyltransferase
LOC111675322	XP_023291821.2	55.17	55.17	63.17	24.44	32.13	46.016	histidine--tRNA ligase isoform X2
LOC111677193	XP_023294049.1	46.67	46.67	59.67	39.35	36.89	45.85	ER membrane protein complex subunit 2-like
LOC111679751	XP_023297116.2	47.49	47.49	43.57	38.79	51.84	45.836	LSM12 homolog A
LOC111683260	XP_046805771.1	30.46	30.46	27.74	71.26	69.24	45.832	phenoloxidase-activating factor 2
LOC111683260	XP_023301081.2	30.46	30.46	27.74	71.26	69.24	45.832	phenoloxidase-activating factor 2
LOC111676994	XP_023293781.1	45.82	45.82	50.39	41.5	45.61	45.828	derlin-1
LOC111686957	XP_046807030.1	42.45	42.45	53.28	45.59	45.07	45.768	AFG3-like protein 2
LOC111680088	XP_023297477.2	56.84	56.84	51.08	30.74	33.04	45.708	phosphatidylglycerophosphatase and protein-tyrosine phosphatase 1
LOC111676952	XP_023293738.2	56.41	56.41	60.52	30.27	24.83	45.688	mitochondrial import inner membrane translocase subunit Tim16
LOC111680365	XP_023297764.2	72.67	72.67	52.95	14.52	15.57	45.676	calcyclin-binding protein
LOC111690541	XP_023308815.2	57.03	57.03	51.78	27.69	34.84	45.674	zinc finger protein 330 homolog
LOC111681065	XP_023298549.1	62.14	62.14	31.63	29.86	41.35	45.424	troponin C
LOC111679134	XP_023296411.1	50.19	50.19	54.64	40.72	31.09	45.366	uncharacterized protein LOC111679134 isoform X3
LOC111686369	XP_023304499.1	28.01	28.01	51.02	57.99	61.44	45.294	uncharacterized protein LOC111686369
LOC111686206	XP_046801208.1	45.71	45.71	45.02	44.94	44.66	45.208	serine/threonine-protein phosphatase PP2A 65 kDaregulatory subunit isoform X2
LOC111683722	XP_023301589.2	57.63	57.63	59.95	25.35	25.46	45.204	programmed cell death protein 2
LOC111686012	XP_023304078.1	58.29	58.29	49.31	27.13	32.97	45.198	translation initiation factor eIF-2B subunit alpha
LOC111688893	XP_023307161.2	36.64	36.64	68.2	46.81	37.13	45.084	peritrophin-44-like
LOC111687553	XP_023305763.2	26.07	26.07	34.64	71.23	66.74	44.95	male accessory gland serine protease inhibitor-like
LOC111683911	XP_023301797.1	49.53	49.53	44.96	38.64	41.76	44.884	U6 snRNA-associated Sm-like protein LSm4
LOC111675786	XP_023292395.2	51.78	51.78	50.27	34.9	35.67	44.88	probable low-specificity L-threonine aldolase 2
LOC111677217	XP_023294074.2	42.2	42.2	52.15	43.89	43.95	44.878	protein PTCD3 homolog, mitochondrial
LOC111675306	XP_023291808.2	51.75	51.75	43.71	40.8	36.37	44.876	sex-regulated protein janus-A-like
LOC124418427	XP_046801045.1	52.41	52.41	46.93	31.23	41.31	44.858	39S ribosomal protein L13, mitochondrial
LOC111676799	XP_023293545.2	52.02	52.02	56.6	31.77	31.79	44.84	probable 28S ribosomal protein S23, mitochondrial
LOC111677047	XP_023293861.2	50.09	50.09	43.88	37.86	42.1	44.804	coiled-coil domain-containing protein 25
LOC111691259	XP_023309688.2	36.55	36.55	46.32	56.7	47.86	44.796	synaptobrevin isoform X1
LOC111674871	XP_023291315.2	48.05	48.05	52.47	41.03	34.31	44.782	peroxiredoxin-2
LOC111684251	XP_023302151.1	36.79	36.79	81.99	58.3	10.03	44.78	NPC intracellular cholesterol transporter 2-like
LOC111683624	XP_023301485.2	49.07	49.07	59.81	30.07	35.88	44.78	glycine--tRNA ligase
LOC111684239	XP_023302139.1	55.2	55.2	70.28	18.25	24.84	44.754	tRNA (cytosine(34)-C(5))-methyltransferase
LOC111676653	XP_023293387.2	24.99	24.99	43.17	84.01	46.34	44.7	3-ketoacyl-CoA thiolase, mitochondrial
LOC111677560	XP_023294476.1	45.43	45.43	65.1	32.13	35.41	44.7	eukaryotic peptide chain release factor GTP-binding subunit ERF3A isoform X3
LOC111679162	XP_046808776.1	52.93	52.93	48.75	27.89	40.86	44.672	coiled-coil domain-containing protein 43
LOC111679047	XP_023296301.2	61.12	61.12	63.16	14.96	22.99	44.67	probable ribosome production factor 1
LOC111674556	XP_023290959.1	27.82	27.82	85.07	49.65	32.95	44.662	sodium/potassium-transporting ATPase subunit beta-1
LOC111674556	XP_023290958.1	27.82	27.82	85.07	49.65	32.95	44.662	sodium/potassium-transporting ATPase subunit beta-1
LOC111690973	XP_023309356.2	19.41	19.41	32.92	79.21	72.19	44.628	lysosomal acid glucosylceramidase-like
LOC111678037	XP_023295038.2	61	61	56.66	17.8	26.4	44.572	histone-lysine N-trimethyltransferase SMYD5
LOC124419393	XP_046804545.1	10.07	10.07	25.17	126.26	50.35	44.384	bifunctional endo-1,4-beta-xylanase XylA-like
LOC111687936	XP_023306190.1	43.18	43.18	47.95	43.38	43.93	44.324	vesicle-trafficking protein SEC22b-B
LOC111677425	XP_023294311.2	67.19	67.19	35.98	23.15	28.01	44.304	RNA-binding protein 12
LOC111679275	XP_023296582.2	55.39	55.39	60.12	19.61	31	44.302	protein will die slowly
LOC111683927	XP_023301814.2	50.34	50.34	60.14	28.45	32.06	44.266	ATP synthase mitochondrial F1 complex assembly factor 2
LOC111677333	XP_023294201.2	56.41	56.41	53.04	22.91	32.46	44.246	uncharacterized protein LOC111677333
LOC111686784	XP_023304935.1	52.6	52.6	47.27	29.93	38.58	44.196	TP53-regulated inhibitor of apoptosis 1-like
LOC111677336	XP_023294207.1	56.71	56.71	49.26	28.72	28.82	44.044	U6 snRNA-associated Sm-like protein LSm2
LOC111686485	XP_023304608.2	49.4	49.4	41.89	43.53	35.07	43.858	uncharacterized protein LOC111686485
LOC111686206	XP_046801207.1	44.07	44.07	43.7	43.68	43.22	43.748	serine/threonine-protein phosphatase PP2A 65 kDaregulatory subunit isoform X1
LOC111687514	XP_046807631.1	26.45	26.45	65.2	53.54	46.42	43.612	putative aldehyde dehydrogenase family 7 member A1 homolog
LOC111687514	XP_023305719.2	26.45	26.45	65.2	53.54	46.42	43.612	putative aldehyde dehydrogenase family 7 member A1 homolog
LOC111678036	XP_023295037.2	52.55	52.55	54.85	30.48	27.57	43.6	uncharacterized protein C6orf136
LOC111678451	XP_023295571.2	28.3	28.3	71.6	49.81	39.62	43.526	protein 5NUC-like
LOC111676766	XP_046805362.1	53.87	53.87	51.17	22.49	35.92	43.464	bifunctional methylenetetrahydrofolate dehydrogenase/cyclohydrolase, mitochondrial isoform X3
LOC111676766	XP_046805361.1	53.87	53.87	51.17	22.49	35.92	43.464	bifunctional methylenetetrahydrofolate dehydrogenase/cyclohydrolase, mitochondrial isoform X3
LOC111680753	XP_023298223.1	36.84	36.84	45.06	46.68	51.34	43.352	CDP-diacylglycerol--inositol 3-phosphatidyltransferase
LOC111681631	XP_046805515.1	56.29	56.29	42.92	34.91	26.26	43.334	39S ribosomal protein L55, mitochondrial
LOC111682998	XP_046801489.1	34.26	34.26	52.16	47.57	47.99	43.248	guanine nucleotide-binding protein subunit beta-1
LOC111691128	XP_023309540.2	48.51	48.51	43.4	37.74	38.08	43.248	dolichyl-diphosphooligosaccharide--protein glycosyltransferase 48 kDa subunit
LOC111675789	XP_023292398.2	27.64	27.64	52.71	85.94	22.22	43.23	omega-amidase NIT2-A-like
LOC111686213	XP_046810794.1	37.49	37.49	88.46	27.86	24.7	43.2	uncharacterized protein LOC111686213
LOC111680310	XP_023297715.2	37.2	37.2	42.59	46.43	52.45	43.174	5-hydroxyisourate hydrolase
LOC111684039	XP_023301925.2	49.61	49.61	45.19	32.01	38.86	43.056	inosine triphosphate pyrophosphatase
LOC111676766	XP_046805360.1	53.02	53.02	50.74	22.44	35.84	43.012	bifunctional methylenetetrahydrofolate dehydrogenase/cyclohydrolase, mitochondrial isoform X2
LOC111677017	XP_023293810.1	40.5	40.5	42.85	48.42	42.47	42.948	ras-related protein Rap-2a
LOC111678924	XP_046801608.1	26.5	26.5	34.54	62.68	64.27	42.898	CKLF-like MARVEL transmembrane domain-containingprotein 4
LOC111678924	XP_023296150.1	26.5	26.5	34.54	62.68	64.27	42.898	CKLF-like MARVEL transmembrane domain-containingprotein 4
LOC111683637	XP_023301501.1	50.38	50.38	46.46	32.02	35.18	42.884	39S ribosomal protein L41, mitochondrial
LOC111690537	XP_023308806.2	43.28	43.28	38.14	50.1	39.43	42.846	pterin-4-alpha-carbinolamine dehydratase
LOC111676603	XP_023293326.2	42.43	42.43	35.47	50.84	42.84	42.802	probable phospholipid hydroperoxide glutathione peroxidase isoform X2
LOC111677560	XP_023294475.1	43.28	43.28	63.15	30.64	33.42	42.754	eukaryotic peptide chain release factor GTP-binding subunit ERF3A isoform X2
LOC111677560	XP_023294474.1	43.3	43.3	63.09	30.59	33.41	42.738	eukaryotic peptide chain release factor GTP-binding subunit ERF3A isoform X1
LOC111677012	XP_023293806.1	51.8	51.8	36.3	35.02	37.61	42.506	NADH dehydrogenase [ubiquinone] 1 alpha subcomplex assembly factor 3
LOC111689741	XP_023307969.2	19.25	19.25	46.39	80.52	47.03	42.488	uricase
LOC111675919	XP_023292555.1	50.81	50.81	38.71	36.47	35.62	42.484	proteasome subunit alpha type-5
LOC111686125	XP_023304197.2	75.24	75.24	42.78	7.16	11.37	42.358	uncharacterized protein LOC111686125
LOC111688119	XP_023306371.2	44.23	44.23	70.83	20.85	31.62	42.352	nucleolar protein dao-5 isoform X3
LOC111675642	XP_023292199.1	57.88	57.88	42.06	26.8	27.11	42.346	ubiquitin-like protein 5
LOC111680068	XP_023297454.2	18.97	18.97	21.78	87.13	64.71	42.312	serine protease inhibitor 42Dd isoform X1
LOC111684637	XP_023302615.2	14.48	14.48	24.34	75.91	82.06	42.254	homeobox protein 2
LOC111681438	XP_023298976.1	44.43	44.43	39.24	44.65	38.51	42.252	26S proteasome regulatory subunit 6B
LOC111684272	XP_023302177.1	47.83	47.83	51.12	30.58	33.76	42.224	cleavage and polyadenylation specificity factor subunit 5
LOC111690988	XP_023309374.2	24.33	24.33	130.04	15.48	16.84	42.204	high affinity copper uptake protein 1
LOC111681907	XP_046807344.1	33.8	33.8	54.4	51.25	37.74	42.198	uncharacterized protein LOC111681907
LOC111679108	XP_023296374.2	53.7	53.7	56.99	17.32	29.09	42.16	p21-activated protein kinase-interacting protein1-like
LOC111690371	XP_023308609.2	50.54	50.54	46.66	32.05	30.96	42.15	mitochondrial import inner membrane translocase subunit Tim29
LOC111674820	XP_023291248.1	46.16	46.16	48.89	35.36	33.79	42.072	hsc70-interacting protein 1-like isoform X6
LOC111688119	XP_046809187.1	44.27	44.27	69.93	20.49	31.36	42.064	nucleolar protein dao-5 isoform X2
LOC111691207	XP_023309629.2	51.9	51.9	50.62	22.48	33.39	42.058	periodic tryptophan protein 2 homolog
LOC111678423	XP_046812214.1	23.48	23.48	34.95	76.43	51.91	42.05	uncharacterized protein LOC111678423
LOC111678866	XP_023296066.1	37.63	37.63	67.45	32.05	35.46	42.044	mitochondrial import inner membrane translocase subunit TIM44
LOC111687154	XP_023305340.2	50.95	50.95	43.77	35.73	28.73	42.026	rhodanese domain-containing protein CG4456-like
LOC111680383	XP_023297785.2	41.16	41.16	49.41	36.37	41.51	41.922	cytochrome c oxidase assembly factor 4 homolog, mitochondrial
LOC111684593	XP_023302572.1	28.15	28.15	32.74	62.3	58.01	41.87	uncharacterized protein CG45076-like isoform X4
LOC111684593	XP_023302571.1	28.15	28.15	32.74	62.3	58.01	41.87	uncharacterized protein CG45076-like isoform X4
LOC111681945	XP_046807811.1	39.1	39.1	52.53	35.59	42.76	41.816	proteoglycan 4 isoform X4
LOC111674973	XP_023291434.2	47.75	47.75	43.97	34.24	35.27	41.796	39S ribosomal protein L13, mitochondrial isoformX3
LOC111680446	XP_023297858.2	50.25	50.25	45.77	29.3	33.37	41.788	39S ribosomal protein L44, mitochondrial
LOC111674840	XP_023291279.1	49.96	49.96	41.06	35.13	32.58	41.738	proteasome subunit beta type-3
LOC111683394	XP_023301246.2	60.86	60.86	38.16	20.57	28.14	41.718	extensin-like
LOC111675376	XP_023291898.1	29.28	29.28	45.68	66.86	37.3	41.68	MD-2-related lipid-recognition protein-like
LOC111688119	XP_046809186.1	44.1	44.1	68.87	20.29	31.01	41.674	nucleolar protein dao-5 isoform X1
LOC111686621	XP_023304759.2	45.3	45.3	45.05	34.59	37.62	41.572	tumor suppressor candidate 3
LOC111680741	XP_023298210.2	46.46	46.46	45.69	33.52	35.57	41.54	signal recognition particle receptor subunit beta
LOC111690736	XP_023309046.2	43.92	43.92	52.89	30.24	36.68	41.53	elongation factor G, mitochondrial
LOC111683613	XP_023301474.2	39.1	39.1	40.17	35.29	53.92	41.516	uncharacterized protein LOC111683613
LOC111681588	XP_046805673.1	39.55	39.55	64.02	29.67	34.76	41.51	RNA-binding protein squid isoform X4
LOC111684252	XP_023302153.2	27.88	27.88	65.93	73.69	12.12	41.5	NPC intracellular cholesterol transporter 2-like
LOC111679908	XP_023297279.2	56.31	56.31	48.09	21.63	24.85	41.438	probable aminoacyl tRNA synthase complex-interacting multifunctional protein 2 isoform X2
LOC111689201	XP_023307462.1	55.12	55.12	46.22	21.7	28.96	41.424	proliferating cell nuclear antigen
LOC111687118	XP_046808503.1	21.24	21.24	83.77	41.49	39.22	41.392	salivary glue protein Sgs-3
LOC111681588	XP_046805672.1	39.43	39.43	63.84	29.57	34.67	41.388	RNA-binding protein squid isoform X3
LOC124421027	XP_046811692.1	30.12	30.12	30.94	51.01	64.64	41.366	proclotting enzyme-like
LOC124420904	XP_046811301.1	36.12	36.12	54.62	41.45	38.5	41.362	serine/threonine-protein phosphatase PP2A 65 kDaregulatory subunit-like
LOC111677028	XP_023293823.1	34.98	34.98	34.42	50.74	51.67	41.358	23 kDa integral membrane protein
LOC111675045	XP_023291510.1	46.38	46.38	44.68	32.5	36.47	41.282	phosphomannomutase
LOC111680783	XP_023298254.1	31.03	31.03	37.3	59.29	47.49	41.228	glia maturation factor beta
LOC111684706	XP_046803528.1	45.31	45.31	46.69	31.82	36.87	41.2	casein kinase II subunit beta isoform X3
LOC111677080	XP_046808775.1	38.94	38.94	42.7	47.08	38.26	41.184	inositol monophosphatase 1
LOC111680991	XP_023298477.1	34.43	34.43	48.09	54.78	34.12	41.17	actin-related protein 3
LOC111675322	XP_046802050.1	49.59	49.59	56.05	22.03	28.55	41.162	histidine--tRNA ligase isoform X1
LOC111685960	XP_023304006.2	20.31	20.31	25.65	50.8	88.52	41.118	vacuolar protein sorting-associated protein 4
LOC111677693	XP_023294629.2	47.79	47.79	33.29	39.66	36.85	41.076	myb-like protein X
LOC111675110	XP_046809013.1	42.24	42.24	37.9	46.24	36.4	41.004	adrenodoxin-like protein 1, mitochondrial
LOC111675732	XP_023292314.2	21.28	21.28	65.25	63.78	33.01	40.92	D-aspartate oxidase
LOC111685994	XP_023304054.1	53.27	53.27	51.48	21.28	24.86	40.832	nuclear nucleic acid-binding protein C1D
LOC111678376	XP_023295482.1	55.44	55.44	37.37	25.83	29.87	40.79	U6 snRNA-associated Sm-like protein LSm7
LOC111682607	XP_023300364.2	40.14	40.14	48.27	39.77	35.41	40.746	actin-related protein 1
LOC111687087	XP_023305270.2	48.98	48.98	64.35	14.63	26.59	40.706	ribosome biogenesis protein BOP1 homolog
LOC111684798	XP_023302773.1	41.09	41.09	49.27	38.78	33.27	40.7	ubiquitin-conjugating enzyme E2-18 kDa
LOC111681077	XP_023298563.2	39.88	39.88	54.84	37.09	31.43	40.624	cysteine desulfurase, mitochondrial
LOC111681404	XP_023298940.2	26.66	26.66	68.99	37.86	42.77	40.588	fatty acid synthase
LOC111691140	XP_023309553.1	48.33	48.33	46.99	27.96	30.92	40.506	U1 small nuclear ribonucleoprotein A
LOC111681945	XP_046807810.1	37.87	37.87	50.89	34.47	41.41	40.502	proteoglycan 4 isoform X3
LOC111682346	XP_023300043.2	44.15	44.15	50.46	33.02	30.63	40.482	ER membrane protein complex subunit 3
LOC111675256	XP_046802208.1	27.23	27.23	51.53	40.25	56.02	40.452	uncharacterized protein DDB_G0287625
LOC111680968	XP_023298452.1	52.1	52.1	33.9	35.47	28.35	40.384	retinol dehydrogenase 14 isoform X2
LOC111684706	XP_023302692.1	45.63	45.63	46.08	31.55	32.96	40.37	casein kinase II subunit beta isoform X4
LOC111684699	XP_023302683.2	49.04	49.04	54.96	22.02	26.78	40.368	60S ribosomal export protein NMD3
LOC111690252	XP_023308472.2	39.32	39.32	33.52	46.04	43.59	40.358	protein dj-1beta-like
LOC111688894	XP_046810036.1	16.4	16.4	21.93	74.06	72.75	40.308	pyruvate dehydrogenase (acetyl-transferring) kinase, mitochondrial
LOC111681549	XP_023299163.2	50.59	50.59	36.96	31.58	31.72	40.288	U6 snRNA-associated Sm-like protein LSm3
LOC111689854	XP_023308090.2	43.4	43.4	44.82	33.96	35.62	40.24	protein Abitram
LOC111678694	XP_023295879.2	51.57	51.57	46.25	22.58	29.23	40.24	dTTP/UTP pyrophosphatase
LOC111674984	XP_023291445.2	41.61	41.61	66.6	25.67	25.41	40.18	protein no-on-transient A-like
LOC111690882	XP_023309238.1	54.58	54.58	49.22	19.19	23.16	40.146	ruvB-like helicase 1
LOC111681454	XP_023299005.1	39.18	39.18	28.73	45.97	47.61	40.134	V-type proton ATPase subunit e
LOC111674792	XP_046802331.1	18	18	25.63	68.09	70.92	40.128	carbonic anhydrase 2
LOC111684848	XP_023302830.2	53.32	53.32	54.51	24.6	14.63	40.076	carboxypeptidase B
LOC111677062	XP_023293878.2	26.36	26.36	32.42	65.23	49.72	40.018	RING finger protein 10
LOC111690511	XP_023308775.2	29.9	29.9	83.77	26.32	30.02	39.982	probable phosphoserine aminotransferase
LOC111679754	XP_046801583.1	38.47	38.47	38.8	45.74	38.32	39.96	mitochondrial 2-oxodicarboxylate carrier isoformX2
LOC111690778	XP_046805309.1	24.87	24.87	40.78	63.25	45.77	39.908	NADP-dependent malic enzyme isoform X1
LOC111684204	XP_023302102.2	41.17	41.17	37.91	38.7	40.14	39.818	NFU1 iron-sulfur cluster scaffold homolog, mitochondrial-like
LOC111679908	XP_023297278.2	53.85	53.85	46.87	20.64	23.83	39.808	probable aminoacyl tRNA synthase complex-interacting multifunctional protein 2 isoform X1
LOC111682111	XP_023299788.1	45.76	45.76	44.55	28.09	34.85	39.802	splicing factor 3B subunit 6
LOC124420119	XP_046808053.1	33.29	33.29	26.83	46.44	59.14	39.798	venom protease-like
LOC111677505	XP_023294410.1	49.45	49.45	39.3	27.06	33.69	39.79	PHD finger-like domain-containing protein 5A
LOC124420074	XP_046807733.1	50.62	50.62	32.51	26.31	38.89	39.79	larval/pupal cuticle protein H1C-like
LOC111685874	XP_023303925.2	38.06	38.06	43.67	43.67	35.42	39.776	probable maleylacetoacetate isomerase 2 isoform X1
LOC111681160	XP_046801755.1	38.67	38.67	52.29	31.78	37.39	39.76	eukaryotic translation initiation factor 4H isoform X6
LOC111687820	XP_023306067.1	48.35	48.35	66.14	14.51	21.33	39.736	GATA zinc finger domain-containing protein 10-like
LOC124420115	XP_046808032.1	10.78	10.78	21.13	103.26	52.5	39.69	uncharacterized protein LOC124420115
LOC111683241	XP_046803897.1	32.12	32.12	51.85	46.9	34.91	39.58	C-1-tetrahydrofolate synthase, cytoplasmic
LOC111681155	XP_023298647.2	33.07	33.07	35.58	48.44	47.6	39.552	uncharacterized protein LOC111681155
LOC111686247	XP_023304365.2	49.37	49.37	52.81	20.66	25.19	39.48	nucleolin
LOC111676623	XP_023293354.2	41	41	40.52	38.88	35.93	39.466	hydroxymethylglutaryl-CoA lyase, mitochondrial
LOC111681160	XP_046801754.1	38.38	38.38	51.85	31.55	37.09	39.45	eukaryotic translation initiation factor 4H isoform X5
LOC111685557	XP_023303591.2	55.27	55.27	26.49	30.32	29.83	39.436	general odorant-binding protein 28a-like
LOC111680961	XP_023298445.1	44.72	44.72	46.27	33.54	27.93	39.436	ER membrane protein complex subunit 6
LOC111678888	XP_023296099.2	22.3	22.3	30.66	59.07	62.62	39.39	chitinase-like protein Idgf1
LOC111691212	XP_023309633.1	47.87	47.87	38.38	30.84	31.67	39.326	zinc finger HIT domain-containing protein 1
LOC111681160	XP_046801753.1	38.26	38.26	51.69	31.45	36.97	39.326	eukaryotic translation initiation factor 4H isoform X4
LOC111686298	XP_023304422.1	31.51	31.51	54	39.35	39.99	39.272	ATP-binding cassette sub-family F member 2
LOC111686298	XP_023304421.1	31.51	31.51	54	39.35	39.99	39.272	ATP-binding cassette sub-family F member 2
LOC111686298	XP_023304420.1	31.51	31.51	54	39.35	39.99	39.272	ATP-binding cassette sub-family F member 2
LOC111677009	XP_023293803.2	30.52	30.52	45.39	50.68	39.2	39.262	5-aminolevulinate synthase, erythroid-specific, mitochondrial
LOC111678645	XP_023295822.1	46.13	46.13	34.62	36.39	33.01	39.256	ubiquitin carboxyl-terminal hydrolase
LOC111682900	XP_046804255.1	46.92	46.92	42.91	27.17	32.29	39.242	guanylate kinase isoform X2
LOC111676766	XP_046805359.1	48.59	48.59	46.23	20.25	32.46	39.224	bifunctional methylenetetrahydrofolate dehydrogenase/cyclohydrolase, mitochondrial isoform X1
LOC111678276	XP_023295343.1	26.27	26.27	56.99	46.16	40.26	39.19	sodium/potassium-transporting ATPase subunit alpha isoform X6
LOC111678840	XP_023296040.2	42.92	42.92	52.85	31.55	25.62	39.172	peptidoglycan-recognition protein SC2-like
LOC111691233	XP_023309655.2	39.94	39.94	45.3	34.71	35.95	39.168	cysteine--tRNA ligase, cytoplasmic
LOC111680124	XP_023297513.2	43.61	43.61	43.21	32.54	32.85	39.164	28S ribosomal protein S29, mitochondrial
LOC111685699	XP_023303735.2	36.1	36.1	44.59	40.21	38.81	39.162	acetyl-CoA acetyltransferase, cytosolic
LOC111682814	XP_023300570.1	47.7	47.7	43.28	24.41	32.64	39.146	DNA-directed RNA polymerase III subunit RPC7
LOC111675272	XP_023291777.2	46.79	46.79	37.18	34.21	30.61	39.116	peroxiredoxin-6
LOC111674942	XP_023291399.2	50.25	50.25	50.2	19.65	25.13	39.096	probable RNA-binding protein EIF1AD
LOC124419577	XP_046805602.1	43.75	43.75	52.58	22.44	32.73	39.05	uncharacterized protein LOC124419577
LOC111681378	XP_046805831.1	43.57	43.57	43.39	31.86	32.84	39.046	RNA-binding protein 39
LOC111677819	XP_023294782.2	58.74	58.74	47.06	12.72	17.81	39.014	translation machinery-associated protein 16 homolog
LOC111677851	XP_023294820.2	34.25	34.25	48.42	29.42	48.66	39	inactive serine protease scarface
LOC111689506	XP_046804943.1	47.95	47.95	39.69	25.63	33.7	38.984	myotrophin-like isoform X1
LOC111674950	XP_023291405.1	16.49	16.49	40.87	85.84	35.03	38.944	uncharacterized protein LOC111674950
LOC111680486	XP_023297908.1	32.19	32.19	42.98	47.87	39.47	38.94	probable methylthioribulose-1-phosphate dehydratase
LOC111674921	XP_023291374.2	41.76	41.76	41.62	35.76	33.74	38.928	dolichyl-diphosphooligosaccharide--protein glycosyltransferase subunit 1
LOC111687414	XP_023305622.2	20.7	20.7	51.29	79.95	21.99	38.926	lipopolysaccharide-induced tumor necrosis factor-alpha factor homolog
LOC111688554	XP_023306832.1	45.43	45.43	55.01	23.99	24.55	38.882	small integral membrane protein 13
LOC124418908	XP_046802747.1	25.88	25.88	29.09	49.51	63.65	38.802	N(G),N(G)-dimethylarginine dimethylaminohydrolase 1-like
LOC111685419	XP_023303456.1	45.54	45.54	38.05	32	32.84	38.794	MOB kinase activator-like 4
LOC111675359	XP_046812508.1	50.07	50.07	61.63	13.18	18.97	38.784	probable ATP-dependent RNA helicase DDX47 isoform X2
LOC111678956	XP_046802235.1	31.67	31.67	25.36	59.22	45.78	38.74	MICAL-like protein 1
LOC111684827	XP_023302807.1	49.84	49.84	53.55	21.3	19.08	38.722	probable peptidyl-tRNA hydrolase 2
LOC111689558	XP_046801980.1	46.81	46.81	38.08	28.7	32.55	38.59	40S ribosomal protein S12, mitochondrial
LOC111689680	XP_023307919.2	23.43	23.43	36.35	55.37	53.93	38.502	2-oxoglutarate dehydrogenase-like, mitochondrialisoform X1
LOC111690160	XP_023308368.2	11.58	11.58	68.29	78.13	22.45	38.406	phospholipase A1 VesT1.02-like
LOC111677389	XP_023294265.1	47.21	47.21	38.26	24.02	35.25	38.39	cytochrome c oxidase assembly factor 5
LOC111690789	XP_023309120.1	38.9	38.9	47.79	28.51	37.6	38.34	uncharacterized protein LOC111690789
LOC111689566	XP_023307802.1	35.38	35.38	41.06	40.6	38.93	38.27	type-1 angiotensin II receptor-associated protein isoform X1
LOC111675912	XP_023292547.1	38.4	38.4	59.84	28.65	26.01	38.26	solute carrier family 25 member 35-like
LOC111683822	XP_023301706.1	27.63	27.63	22.59	63.71	49.7	38.252	protein max
LOC111683097	XP_023300899.1	49.88	49.88	57.8	13.42	19.94	38.184	protein Peter pan
LOC111690800	XP_023309132.2	40.91	40.91	39.84	35.48	33.63	38.154	DEAD-box helicase Dbp80
LOC111686175	XP_023304254.1	38.2	38.2	46.14	34.18	33.85	38.114	signal recognition particle 54 kDa protein
LOC111687538	XP_023305746.2	29.9	29.9	52.91	39.18	38.68	38.114	apolipophorins
LOC111678327	XP_023295404.2	32.11	32.11	50.79	33.19	42.34	38.108	trypsin alpha-4-like
LOC111678276	XP_023295342.1	25.52	25.52	55.48	44.82	39.11	38.09	sodium/potassium-transporting ATPase subunit alpha isoform X5
LOC111675347	XP_023291859.1	35.24	35.24	33.69	48.61	37.55	38.066	ragulator complex protein LAMTOR2 homolog
LOC111683658	XP_023301524.2	14.04	14.04	91.32	41.26	29.52	38.036	collagen alpha-1(IV) chain
LOC111684815	XP_046807910.1	28.49	28.49	29.38	59.9	43.91	38.034	charged multivesicular body protein 5
LOC111686162	XP_023304238.2	36.33	36.33	38.52	42.93	35.81	37.984	cytochrome b5 isoform X1
LOC111685868	XP_046808488.1	21.59	21.59	64	50.18	32.52	37.976	ammonium transporter Rh type B
LOC111682900	XP_046804254.1	45.15	45.15	41.56	26.56	31.28	37.94	guanylate kinase isoform X1
LOC111675139	XP_046801620.1	45.23	45.23	37.87	30.72	30.64	37.938	LOW QUALITY PROTEIN: exosome complex component CSL4
LOC111685899	XP_023303944.1	38.53	38.53	42.22	31.38	38.77	37.886	ATP-binding cassette sub-family F member 3
LOC124419707	XP_046806101.1	26.93	26.93	44.2	47.07	44.17	37.86	aldehyde dehydrogenase, cytosolic 2-like
LOC111680052	XP_023297433.1	27.12	27.12	32.97	57.09	44.92	37.844	peflin
LOC111689825	XP_023308058.1	42.1	42.1	52.3	23.37	29.11	37.796	geminin
LOC111681552	XP_023299166.2	32.18	32.18	33.54	54.11	36.96	37.794	general odorant-binding protein
LOC111678276	XP_023295338.1	25.31	25.31	54.96	44.47	38.78	37.766	sodium/potassium-transporting ATPase subunit alpha isoform X1
LOC111690871	XP_023309219.1	32.14	32.14	46.63	37.72	40.02	37.73	AP-2 complex subunit mu
LOC111680261	XP_023297662.1	45.46	45.46	45.92	22.75	29.03	37.724	chromatin assembly factor 1 p55 subunit
LOC111677838	XP_046811583.1	14.28	14.28	43.05	63.39	53.34	37.668	sodium/hydrogen exchanger 9B2
LOC111687656	XP_023305879.2	52.64	52.64	37	22.2	23.79	37.654	uncharacterized protein LOC111687656
LOC111681160	XP_046801752.1	36.77	36.77	49.24	30.1	35.36	37.648	eukaryotic translation initiation factor 4H isoform X3
LOC111686711	XP_023304852.2	40.32	40.32	46.74	27.86	32.81	37.61	methionine--tRNA ligase, cytoplasmic
LOC111686588	XP_023304726.2	33.58	33.58	38.84	39.85	41.85	37.54	transmembrane protein 50B
LOC111680940	XP_023298422.2	38.13	38.13	42.4	31.53	37.49	37.536	bifunctional glutamate/proline--tRNA ligase
LOC111676950	XP_046810396.1	14.91	14.91	15.49	35.16	107.2	37.534	rhythmically expressed gene 5 protein
LOC111688944	XP_023307220.2	40.07	40.07	54.54	21.1	31.75	37.506	putative pre-mRNA-splicing factor ATP-dependent RNA helicase PRP1
LOC111683502	XP_023301349.1	48.09	48.09	37.11	25.83	28.38	37.5	transcription elongation factor 1 homolog
LOC111681160	XP_046801750.1	36.62	36.62	49.01	30	35.22	37.494	eukaryotic translation initiation factor 4H isoform X2
LOC111683277	XP_023301091.2	57.4	57.4	40.72	13.89	18	37.482	cysteine and histidine-rich domain-containing protein morgana
LOC111690396	XP_023308636.2	40.4	40.4	45.73	29.5	31.36	37.478	28S ribosomal protein S22, mitochondrial
LOC111690673	XP_046806555.1	51.45	51.45	59.78	12.26	12.15	37.418	LOW QUALITY PROTEIN: acyl-CoA Delta-9 desaturase
LOC111679663	XP_023297021.1	49.09	49.09	33.13	27.35	28.38	37.408	RNA polymerase II transcriptional coactivator
LOC111681160	XP_046801749.1	36.52	36.52	48.87	29.91	35.11	37.386	eukaryotic translation initiation factor 4H isoform X1
LOC111681160	XP_023298653.2	36.52	36.52	48.87	29.91	35.11	37.386	eukaryotic translation initiation factor 4H isoform X1
LOC111687335	XP_046810327.1	46.95	46.95	43.73	19.1	29.71	37.288	phosphopantothenoylcysteine decarboxylase
LOC111680294	XP_023297697.1	20.83	20.83	58.49	51.1	34.99	37.248	aminoacylase-1-like
LOC111679589	XP_023296933.2	35.31	35.31	47.68	33.21	34.52	37.206	uncharacterized protein LOC111679589
LOC111690028	XP_046808574.1	8.67	8.67	9.2	68.07	91.35	37.192	BCL2/adenovirus E1B 19 kDa protein-interacting protein 3 isoform X2
LOC111678564	XP_023295726.2	44.39	44.39	51.27	22.83	22.95	37.166	yrdC domain-containing protein, mitochondrial
LOC111684828	XP_023302803.1	33	33	32.58	45.37	41.62	37.114	ras-related protein Rac2
LOC111683867	XP_046808835.1	34.44	34.44	35.83	37.11	43.73	37.11	6-pyruvoyl tetrahydrobiopterin synthase
LOC124420825	XP_046811031.1	20.65	20.65	15.23	80.48	48.43	37.088	chymotrypsin inhibitor-like
LOC111675325	XP_023291824.2	50.32	50.32	53.89	14.21	16.52	37.052	UV excision repair protein RAD23 homolog A-like
LOC111675451	XP_023291985.1	44.72	44.72	52.49	17.5	25.61	37.008	probable dimethyladenosine transferase
LOC111681719	XP_023299378.1	47.23	47.23	46.47	20.69	23.24	36.972	FK506-binding protein 59 isoform X1
LOC111675359	XP_023291880.2	46.83	46.83	60.31	12.94	17.94	36.97	probable ATP-dependent RNA helicase DDX47 isoform X1
LOC111678435	XP_023295552.2	27.99	27.99	23.73	57.27	47.77	36.95	glutathione S-transferase 1-1 isoform X2
LOC111681719	XP_023299379.1	47.27	47.27	46.44	20.64	23.13	36.95	FK506-binding protein 59 isoform X2
LOC111682671	XP_023300432.2	39.44	39.44	39.46	33.29	33.11	36.948	glutamic acid-rich protein
LOC111676793	XP_023293539.2	30.12	30.12	62.57	30.61	31.28	36.94	FAD-dependent oxidoreductase domain-containing protein 1
LOC111682415	XP_046811018.1	20.48	20.48	17.25	60.18	66.27	36.932	uncharacterized protein LOC111682415
LOC111690254	XP_023308474.1	46.07	46.07	45.11	18.71	28.65	36.922	protein HGH1 homolog
LOC111676838	XP_023293593.1	35.29	35.29	24.29	51.34	38.39	36.92	uncharacterized protein LOC111676838
LOC111678719	XP_046802439.1	23.25	23.25	34.56	57.11	46.32	36.898	ras-related protein Rab-5B
LOC111678719	XP_046802436.1	23.25	23.25	34.56	57.11	46.32	36.898	ras-related protein Rab-5B
LOC111678719	XP_046802434.1	23.25	23.25	34.56	57.11	46.32	36.898	ras-related protein Rab-5B
LOC111687903	XP_023306152.2	25.07	25.07	47.55	46.94	39.18	36.762	spondin-1
LOC111677680	XP_023294612.1	40.53	40.53	44.72	27.69	30.05	36.704	S-formylglutathione hydrolase
LOC111678603	XP_023295770.2	47.81	47.81	55.93	12.73	18.96	36.648	protein penguin
LOC111686308	XP_046807902.1	30.86	30.86	42.74	41.22	37.49	36.634	cAMP-regulated phosphoprotein 19
LOC111675958	XP_023292613.2	32.3	32.3	56.19	30.9	31.41	36.62	eukaryotic translation initiation factor 4 gamma2
LOC111690028	XP_046808573.1	8.53	8.53	9.11	67.04	89.76	36.594	BCL2/adenovirus E1B 19 kDa protein-interacting protein 3 isoform X1
LOC111690705	XP_023309010.1	30.84	30.84	44.3	36.79	40.16	36.586	sialin
LOC111676145	XP_023292809.2	39.36	39.36	35.76	42.35	26.09	36.584	probable glucosamine 6-phosphate N-acetyltransferase
LOC111690435	XP_046812411.1	40.18	40.18	56.36	19.17	26.62	36.502	uncharacterized protein LOC111690435 isoform X1
LOC111683263	XP_023301084.1	43.95	43.95	30.02	29.49	34.95	36.472	DNA-directed RNA polymerase II subunit RPB7
LOC111688974	XP_023307251.2	41.6	41.6	50.2	22.12	26.73	36.45	deoxyribose-phosphate aldolase
LOC111688558	XP_023306835.2	41.71	41.71	44.92	26.72	27.16	36.444	39S ribosomal protein L46, mitochondrial
LOC111687696	XP_023305934.2	65.08	65.08	32.25	9.78	10.02	36.442	RNA/RNP complex-1-interacting phosphatase
LOC111676493	XP_046812148.1	0.43	0.43	2.44	98.05	80.8	36.43	serine protease 3
LOC111687366	XP_023305563.1	37.52	37.52	43.31	27.95	35.7	36.4	interleukin enhancer-binding factor 2 homolog
LOC111678696	XP_023295880.2	31.79	31.79	37.42	38.85	41.93	36.356	serine/threonine-protein phosphatase alpha-2 isoform
LOC111689065	XP_023307339.2	25.36	25.36	20.56	61.24	48.85	36.274	endocuticle structural glycoprotein SgAbd-3
LOC124420686	XP_046810342.1	35.36	35.36	33.93	38.69	37.99	36.266	mitochondrial proton/calcium exchanger protein-like
LOC111690234	XP_046810548.1	29.18	29.18	27.58	52.01	43.23	36.236	charged multivesicular body protein 4b isoform X1
LOC111688789	XP_023307069.2	41.97	41.97	57.6	15.5	23.95	36.198	protein SDA1 homolog
LOC111677142	XP_023293981.2	45.78	45.78	49.51	16.52	23.34	36.186	nucleolar complex protein 4 homolog A
LOC111686165	XP_023304246.2	54.29	54.29	54.67	6.81	10.79	36.17	ribosomal RNA small subunit methyltransferase NEP1
LOC111680374	XP_046811238.1	32.79	32.79	35.72	39.73	39.57	36.12	high mobility group protein D
LOC111680374	XP_023297776.2	32.79	32.79	35.72	39.73	39.57	36.12	high mobility group protein D
LOC111677542	XP_046805565.1	47.03	47.03	35.42	27.34	23.76	36.116	protein FMC1 homolog
LOC111690234	XP_023308457.2	29.05	29.05	27.53	51.78	43.12	36.106	charged multivesicular body protein 4b isoform X2
LOC111690156	XP_023308365.2	23.79	23.79	53.93	46	32.79	36.06	aldehyde dehydrogenase 9
LOC111690298	XP_023308532.2	50.37	50.37	46.01	14.22	19.31	36.056	pre-rRNA-processing protein TSR2 homolog
LOC111682385	XP_046809965.1	27.83	27.83	43.37	43.92	37.06	36.002	uncharacterized protein LOC111682385 isoform X2
LOC111677486	XP_023294378.1	40.11	40.11	59.35	19.4	21.03	36	spermine synthase isoform X2
LOC111684470	XP_023302413.2	46.83	46.83	50.32	13.19	22.68	35.97	uncharacterized protein LOC111684470
LOC111680946	XP_023298428.2	42.57	42.57	46.83	21.14	26.67	35.956	tryptophan--tRNA ligase, cytoplasmic-like
LOC111687365	XP_046810544.1	34.44	34.44	40.19	37.13	33.32	35.904	ATP-dependent 6-phosphofructokinase isoform X2
LOC111689412	XP_023307652.2	31.62	31.62	32.6	43.18	40.48	35.9	histone H2A
LOC111678893	XP_023296104.2	26.49	26.49	32.64	57.1	36.76	35.896	chitinase-like protein Idgf2
LOC111681052	XP_023298536.1	35.7	35.7	30.36	38.22	39.37	35.87	protein twisted gastrulation
LOC111688690	XP_023306957.2	47.72	47.72	46.41	16.98	20.42	35.85	protein-lysine N-methyltransferase CG9154
LOC124419024	XP_046803105.1	19.1	19.1	35.25	63.43	42.31	35.838	chitinase-like protein Idgf3
LOC111677010	XP_023293804.1	28.2	28.2	31.78	60.6	30.33	35.822	trifunctional enzyme subunit beta, mitochondrial
LOC111690028	XP_046808575.1	7.73	7.73	8.75	64.35	90.49	35.81	BCL2/adenovirus E1B 19 kDa protein-interacting protein 3 isoform X3
LOC111687096	XP_023305281.2	27.95	27.95	60.51	30.47	31.96	35.768	uncharacterized protein LOC111687096
LOC111684593	XP_046806767.1	24.54	24.54	27.22	55.42	47.05	35.754	uncharacterized protein CG45076-like isoform X3
LOC111682362	XP_046801772.1	43.07	43.07	53.96	14.32	24.25	35.734	protein MAK16 homolog isoform X1
LOC111689574	XP_023307811.2	31.7	31.7	48.29	30.62	36.21	35.704	leucine-rich PPR motif-containing protein, mitochondrial
LOC111687048	XP_046805699.1	28.49	28.49	56.27	32.28	32.75	35.656	sodium-coupled monocarboxylate transporter 1-like
LOC111687304	XP_023305503.1	35.73	35.73	39.66	35.48	31.48	35.616	protein YIPF5
LOC111688941	XP_023307218.2	30.33	30.33	42.14	41.97	33.17	35.588	putative ATPase N2B
LOC111683758	XP_023301629.2	24.53	24.53	31.92	54.55	42.23	35.552	endoribonuclease CG2145
LOC111677557	XP_023294471.1	37.85	37.85	42.02	30.2	29.63	35.51	peptidyl-tRNA hydrolase ICT1, mitochondrial
LOC111677557	XP_023294470.1	37.85	37.85	42.02	30.2	29.63	35.51	peptidyl-tRNA hydrolase ICT1, mitochondrial
LOC111687794	XP_023306047.1	30.63	30.63	31.94	40.99	43.19	35.476	cell death-inducing p53-target protein 1
LOC111687794	XP_023306041.1	30.63	30.63	31.94	40.99	43.19	35.476	cell death-inducing p53-target protein 1
LOC111685228	XP_023303246.2	14.4	14.4	66.99	52.24	29.24	35.454	lipase 3
LOC111678972	XP_023296211.2	38.13	38.13	40.82	28.49	31.6	35.434	probable cytosolic iron-sulfur protein assembly protein Ciao1
LOC111679192	XP_023296484.2	18.51	18.51	36.01	60.94	43.09	35.412	lysosome-associated membrane glycoprotein 1
LOC111677158	XP_023294003.2	44.14	44.14	34.12	28.03	26.46	35.378	26S proteasome non-ATPase regulatory subunit 8
LOC111680900	XP_023298376.2	37	37	49.32	26.64	26.64	35.32	thioredoxin reductase 1, mitochondrial isoform X3
LOC111683737	XP_023301616.2	37.31	37.31	43.47	29.98	28.28	35.27	dolichyl-diphosphooligosaccharide--protein glycosyltransferase subunit 2
LOC111677575	XP_023294497.2	40.55	40.55	46.04	27.74	21.31	35.238	glycylpeptide N-tetradecanoyltransferase
LOC111690778	XP_023309106.1	21.53	21.53	37.67	55.19	40.15	35.214	NADP-dependent malic enzyme isoform X2
LOC111678535	XP_023295684.2	39.14	39.14	46.22	24.35	27.01	35.172	dnaJ homolog subfamily C member 11
LOC111678698	XP_023295883.2	26.11	26.11	38.9	50.61	34	35.146	uncharacterized protein LOC111678698
LOC111678697	XP_023295882.2	28.42	28.42	30.87	51.38	36.59	35.136	ankyrin repeat domain-containing protein 39
LOC111690534	XP_046804585.1	31.34	31.34	35.87	42.17	34.89	35.122	mitochondrial 2-oxoglutarate/malate carrier protein
LOC111690534	XP_023308802.1	31.34	31.34	35.87	42.17	34.89	35.122	mitochondrial 2-oxoglutarate/malate carrier protein
LOC111684493	XP_023302440.1	33.26	33.26	38.87	33.68	36.46	35.106	ras-related protein Rab6
LOC124420647	XP_046810115.1	29.34	29.34	26.36	44.76	45.62	35.084	homeobox protein MOX-2-like
LOC111680417	XP_046809605.1	33.73	33.73	28.82	41.44	37.43	35.03	glycogenin-1 isoform X3
LOC111688464	XP_023306745.2	41.68	41.68	38.06	27.28	26.29	34.998	bolA-like protein 2
LOC124418437	XP_046808316.1	14.52	14.52	52.56	74.5	18.66	34.952	alpha-tocopherol transfer protein-like
LOC111688196	XP_046804411.1	35.34	35.34	36.28	35.32	32.36	34.928	phosphatidylinositol transfer protein beta isoform isoform X1
LOC111688196	XP_046804409.1	35.34	35.34	36.28	35.32	32.36	34.928	phosphatidylinositol transfer protein beta isoform isoform X1
LOC111688196	XP_023306446.1	35.34	35.34	36.28	35.32	32.36	34.928	phosphatidylinositol transfer protein beta isoform isoform X1
LOC111688196	XP_023306443.1	35.34	35.34	36.28	35.32	32.36	34.928	phosphatidylinositol transfer protein beta isoform isoform X1
LOC111674836	XP_023291269.2	35.68	35.68	48.43	22.45	32.35	34.918	RRP12-like protein
LOC111685243	XP_023303266.2	23.25	23.25	51.18	38.58	38.31	34.914	uncharacterized oxidoreductase YjmC-like
LOC111681789	XP_023299450.2	40.73	40.73	44.01	20.02	28.94	34.886	WD repeat-containing protein 55 homolog
LOC111689643	XP_023308014.2	32.55	32.55	43.86	28.21	37.23	34.88	uncharacterized protein LOC111689643 isoform X3
LOC111678688	XP_023295873.2	23.67	23.67	40.4	45.35	41.3	34.878	argininosuccinate lyase
LOC111678565	XP_023295727.1	37.21	37.21	59.67	22.8	17.46	34.87	DNA-directed RNA polymerase III subunit RPC10
LOC111685920	XP_023303975.2	26.78	26.78	37.07	41.68	41.87	34.836	uncharacterized protein LOC111685920
LOC111690568	XP_023308841.1	46.33	46.33	37.25	21.52	22.73	34.832	replication protein A 32 kDa subunit
LOC111680207	XP_023297608.2	23.34	23.34	30.9	73.11	23.27	34.792	keratin-associated protein 19-2
LOC111686272	XP_023304391.2	55.37	55.37	26	18.44	18.7	34.776	heat shock protein 23-like
LOC111674611	XP_046804160.1	38.66	38.66	50.27	21.33	24.92	34.768	endoplasmin homolog
LOC111690435	XP_046812412.1	38.5	38.5	53.11	18.61	25.08	34.76	protein psiQ-like isoform X2
LOC111674813	XP_023291239.2	36.15	36.15	49.28	21.95	30.17	34.74	uncharacterized protein C18orf19 homolog A
LOC111680640	XP_023298082.1	31.13	31.13	49.32	34.48	27.64	34.74	minor histocompatibility antigen H13
LOC111685535	XP_023303568.2	33.28	33.28	39.52	30.61	37.01	34.74	signal recognition particle subunit SRP68
LOC111679878	XP_046810618.1	23.82	23.82	25.35	39.06	61.54	34.718	zinc-type alcohol dehydrogenase-like protein C1773.06c isoform X1
LOC111689864	XP_023308099.2	35.52	35.52	46.46	30.51	25.35	34.672	COX assembly mitochondrial protein 2 homolog
LOC111686641	XP_023304776.1	21.88	21.88	38.78	42.05	48.5	34.618	ras-like protein 2
LOC111680968	XP_046804482.1	44.63	44.63	29.11	30.39	24.31	34.614	retinol dehydrogenase 14 isoform X1
LOC111689348	XP_023307588.2	36.75	36.75	40.97	29.77	28.73	34.594	outer mitochondrial transmembrane helix translocase
LOC111678592	XP_046806887.1	38.79	38.79	48.39	23.62	23.17	34.552	histone deacetylase HDAC1
LOC111678870	XP_023296070.2	29.01	29.01	34.77	41.73	38.19	34.542	phytanoyl-CoA dioxygenase domain-containing protein 1
LOC111675151	XP_023291662.1	45.55	45.55	27.95	26.99	26.55	34.518	protein kish
LOC111681945	XP_046807809.1	31.89	31.89	44.52	29.25	35.04	34.518	mucin-5AC isoform X2
LOC111688932	XP_046811336.1	34.33	34.33	40.14	36	27.74	34.508	superoxide dismutase [Mn], mitochondrial
LOC111688932	XP_023307201.2	34.33	34.33	40.14	36	27.74	34.508	superoxide dismutase [Mn], mitochondrial
LOC111680242	XP_023297636.1	38.21	38.21	36.13	29.29	30.38	34.444	splicing factor 3B subunit 4
LOC111689579	XP_023307815.2	19.52	19.52	17.63	65.85	49.66	34.436	chymotrypsin inhibitor-like
LOC111675344	XP_023291857.2	39.59	39.59	40.94	23.09	28.91	34.424	pre-mRNA-processing factor 19
LOC111684923	XP_023302922.2	43.7	43.7	34.86	22.84	27.02	34.424	putative fatty acyl-CoA reductase CG5065 isoformX2
LOC111690690	XP_023308996.1	31.25	31.25	63.86	18.15	27.53	34.408	importin-4-like
LOC111684593	XP_023302570.2	23.37	23.37	26.87	52.93	45.35	34.378	uncharacterized protein CG45076-like isoform X2
LOC111682385	XP_023300096.2	24.09	24.09	42.82	42.97	37.85	34.364	uncharacterized protein LOC111682385 isoform X1
LOC111676812	XP_023293566.1	25.92	25.92	62.72	46.6	10.53	34.338	brachyurin-like
LOC111688307	XP_023306562.1	40.31	40.31	43.92	24.08	22.7	34.264	probable methyltransferase-like protein 23
LOC111680771	XP_023298241.2	29.02	29.02	47.98	34.35	30.65	34.204	transmembrane 9 superfamily member 2
LOC111680037	XP_023297414.1	52.63	52.63	39.48	14.23	11.81	34.156	protein OPI10 homolog
LOC124421225	XP_046812046.1	21.98	21.98	57.95	32.87	35.97	34.15	very long-chain-fatty-acid--CoA ligase bubblegum
LOC111675757	XP_023292352.2	33.63	33.63	38.57	29.63	35.01	34.094	dnaJ homolog shv
LOC111678917	XP_046802009.1	39.96	39.96	33.26	26.3	30.88	34.072	uncharacterized protein LOC111678917
LOC111683912	XP_023301798.1	28.87	28.87	32.88	39.64	39.98	34.048	transcription initiation factor IIB
LOC111683473	XP_023301314.2	14.49	14.49	22.93	72.91	45.13	33.99	protein CREG1
LOC111689680	XP_023307920.2	19.92	19.92	33.76	49.73	46.61	33.988	2-oxoglutarate dehydrogenase-like, mitochondrialisoform X2
LOC111676829	XP_023293584.2	16.89	16.89	89.53	39.31	7.13	33.95	collagenase-like
LOC111688308	XP_023306563.1	40.23	40.23	36.64	24.15	28.28	33.906	glycine-rich RNA-binding protein 8
LOC111680002	XP_046802038.1	26.95	26.95	85.53	9.63	20.44	33.9	putative transporter svop-1
LOC111680900	XP_046802474.1	35.64	35.64	47.07	25.34	25.47	33.832	thioredoxin reductase 1, mitochondrial isoform X2
LOC111681140	XP_023298633.1	33.94	33.94	36.01	34.62	30.58	33.818	uncharacterized protein LOC111681140
LOC111675079	XP_023291565.1	36.09	36.09	41.16	30.5	25.15	33.798	PRA1 family protein 3
LOC111675941	XP_023292591.1	33.36	33.36	37.42	34.95	29.62	33.742	small integral membrane protein 12
LOC111681945	XP_046807808.1	31.16	31.16	43.52	28.57	34.23	33.728	mucin-5AC isoform X1
LOC111681945	XP_046807807.1	31.16	31.16	43.52	28.57	34.23	33.728	mucin-5AC isoform X1
LOC111681049	XP_023298533.2	24.94	24.94	28.3	41.17	49.28	33.726	J domain-containing protein DDB_G0295729
LOC111685081	XP_023303085.2	38.11	38.11	33.04	31.98	27.18	33.684	uncharacterized protein LOC111685081
LOC111677246	XP_023294108.2	37.38	37.38	30.45	33.39	29.77	33.674	MIP18 family protein galla-2
LOC111678999	XP_046812555.1	31.29	31.29	41.27	31.62	32.65	33.624	ER lumen protein-retaining receptor
LOC111678999	XP_023296247.1	31.29	31.29	41.27	31.62	32.65	33.624	ER lumen protein-retaining receptor
LOC111678120	XP_023295141.2	40.16	40.16	45.11	18.73	23.85	33.602	elongator complex protein 3
LOC111688401	XP_023306673.1	42.12	42.12	39.36	20.01	24.34	33.59	deoxyhypusine hydroxylase
LOC111690661	XP_023308957.1	22.73	22.73	55.22	22.98	44.19	33.57	calexcitin-1
LOC111675529	XP_023292075.1	39.96	39.96	36.71	25.74	25.43	33.56	mitochondrial inner membrane protease ATP23 homolog
LOC111686177	XP_046805536.1	31.23	31.23	40.28	34.3	30.75	33.558	dynein light chain Tctex-type
LOC111684332	XP_023302247.2	44.5	44.5	46.9	11.55	20.24	33.538	RNA-binding protein NOB1
LOC111682561	XP_023300300.1	39.02	39.02	41.46	27.65	20.45	33.52	signal recognition particle 9 kDa protein
LOC111683875	XP_046811694.1	21.47	21.47	43.45	35.69	45.51	33.518	venom serine protease 34
LOC111678920	XP_023296140.1	21.03	21.03	33.44	46.86	45.11	33.494	glutathione hydrolase 1 proenzyme
LOC111675609	XP_023292158.2	41.12	41.12	41.69	22.35	21.17	33.49	hsp90 co-chaperone Cdc37
LOC111689806	XP_023308038.1	30.19	30.19	28.77	39.65	38.36	33.432	leptin receptor gene-related protein
LOC111688196	XP_046804410.1	33.53	33.53	33.14	34.68	32.17	33.41	phosphatidylinositol transfer protein beta isoform isoform X2
LOC111687926	XP_023306179.2	26.26	26.26	38.72	38.6	37.07	33.382	nucleobindin-2
LOC111675473	XP_046809738.1	26.05	26.05	64.59	28.97	21.21	33.374	uncharacterized protein LOC111675473 isoform X2
LOC111675473	XP_046809737.1	26.05	26.05	64.59	28.97	21.21	33.374	uncharacterized protein LOC111675473 isoform X2
LOC111675705	XP_023292284.2	19.75	19.75	52.51	48.52	25.93	33.292	uncharacterized protein LOC111675705 isoform X1
LOC111678680	XP_046807925.1	30.55	30.55	37.61	39.12	28.61	33.288	solute carrier family 66 member 3
LOC111679161	XP_023296445.2	25.85	25.85	43.05	37.02	34.62	33.278	dihydrolipoyllysine-residue acetyltransferase component of pyruvate dehydrogenase complex, mitochondrial isoform X3
LOC111684775	XP_023302745.2	44.62	44.62	38.45	17.14	21.5	33.266	uncharacterized oxidoreductase TM_0325-like
LOC111690214	XP_023308425.1	51.05	51.05	34.84	14.98	14.31	33.246	nuclear cap-binding protein subunit 2
LOC111690974	XP_046806430.1	12.03	12.03	12.56	54.47	74.99	33.216	glutathione-specific gamma-glutamylcyclotransferase 1
LOC111684593	XP_023302569.2	22.51	22.51	25.59	50.9	44.3	33.162	uncharacterized protein CG45076-like isoform X1
LOC124421414	XP_046812510.1	28.47	28.47	63.79	22.13	22.91	33.154	nicalin-like
LOC111678510	XP_023295654.2	41.36	41.36	43.7	14.89	24.37	33.136	nucleolar protein 12
LOC111679904	XP_023297273.2	40.07	40.07	37.02	22.48	26.01	33.13	ER membrane protein complex subunit 8/9 homolog
LOC111682362	XP_046801773.1	40.16	40.16	49	13.19	22.75	33.052	protein MAK16 homolog isoform X2
LOC111682283	XP_023299961.2	27.34	27.34	38.06	43.55	28.87	33.032	leucine-rich repeat-containing protein 58
LOC111678447	XP_023295563.2	37.07	37.07	40	22.19	28.66	32.998	protein LTV1 homolog
LOC111682466	XP_023300198.2	42.13	42.13	49.91	19.38	11.25	32.96	zinc carboxypeptidase A 1
LOC111690878	XP_023309229.2	46.09	46.09	50.31	7.04	15.17	32.94	ribosomal RNA-processing protein 7 homolog A
LOC111690563	XP_023308835.1	37.41	37.41	36.53	25.55	27.76	32.932	ferrochelatase, mitochondrial
LOC111676596	XP_023293318.1	15.21	15.21	32.47	67.01	34.71	32.922	probable medium-chain specific acyl-CoA dehydrogenase, mitochondrial
LOC111687204	XP_023305396.1	49.63	49.63	43.77	15.31	6.16	32.9	elongation of very long chain fatty acids protein 7
LOC111690766	XP_023309091.2	39.31	39.31	48.82	23.47	13.58	32.898	putative dimethylaniline monooxygenase [N-oxide-forming] 6
LOC111690539	XP_023308809.1	38.04	38.04	33.49	25.86	28.88	32.862	protein NDUFAF4 homolog
LOC111675323	XP_023291822.2	35.94	35.94	34.65	29.93	27.57	32.806	UV excision repair protein RAD23 homolog B-like
LOC111683820	XP_023301704.2	43.58	43.58	40.43	15.67	20.4	32.732	ruvB-like helicase 2
LOC111684027	XP_046806016.1	22.92	22.92	24.9	42.15	50.74	32.726	uncharacterized protein LOC111684027
LOC111681516	XP_023299083.1	22.35	22.35	54	40.42	24.44	32.712	uncharacterized protein LOC111681516
LOC111678865	XP_023296064.2	38.78	38.78	49.53	15.96	20.5	32.71	28S rRNA (cytosine-C(5))-methyltransferase
LOC111683614	XP_023301475.1	29.61	29.61	31.23	36.37	36.48	32.66	integrin-linked protein kinase
LOC124419086	XP_046803322.1	28.67	28.67	34.35	41.3	30.22	32.642	actin-related protein 2/3 complex subunit 2
LOC111675705	XP_023292285.2	19.55	19.55	50.87	46.83	26.21	32.602	uncharacterized protein LOC111675705 isoform X2
LOC111678276	XP_023295339.1	21.92	21.92	47.27	38.42	33.45	32.596	sodium/potassium-transporting ATPase subunit alpha isoform X2
LOC111686970	XP_023305142.2	32.42	32.42	56.26	19.01	22.79	32.58	cleft lip and palate transmembrane protein 1 homolog
LOC111690658	XP_023308954.2	40.5	40.5	29.3	21.47	30.72	32.498	paramyosin
LOC111678699	XP_046803203.1	20.12	20.12	39.99	44.01	38.21	32.49	uncharacterized protein LOC111678699
LOC111675476	XP_023292012.2	36.77	36.77	24.99	28.07	35.53	32.426	general odorant-binding protein
LOC111686433	XP_023304559.2	39.46	39.46	50.06	14.62	18.53	32.426	nucleolar complex protein 2 homolog
LOC111674635	XP_023291064.2	51.06	51.06	30.14	14.5	15.3	32.412	larval cuticle protein A2B-like
LOC111686026	XP_023304092.2	40.27	40.27	41.86	17.44	22.21	32.41	ATP-dependent RNA helicase DDX24
LOC111679161	XP_023296444.2	25.03	25.03	42.08	36.12	33.73	32.398	dihydrolipoyllysine-residue acetyltransferase component of pyruvate dehydrogenase complex, mitochondrial isoform X2
[truncated: 4,333 more rows]

## Sheet: B. L2_Compiled
Only sequences with an average TPM value ≥ 5 are shown; 6,642 sequences were arranged from highest average expression (top) to lowest expression (bottom)
Gene_ID	Protein_ID	TPM_L2_1	TPM_L2_2	TPM_L2_3	TPM_L2_4	TPM_L2_5	AVG-TPM	NCBI Annotation
LOC111690677	XP_023308975.1	13443.1	14492.3	14525	13135.3	12938	13706.7	myosin regulatory light chain 2
LOC111676083	XP_023292736.1	12302	9666.11	10298.6	13254.7	13356.5	11775.6	40S ribosomal protein S29
LOC111677779	XP_023294736.1	10669.9	9930.65	10662.6	8461.59	9149.27	9774.81	larval cuticle protein 65Ag1-like
LOC111678444	XP_023295560.1	8855.29	8204.57	8679.21	9787.33	9867.17	9078.71	40S ribosomal protein S16
LOC111690206	XP_023308415.2	8803.5	7634.73	7981.61	10244.1	10124.2	8957.64	40S ribosomal protein S25
LOC111690386	XP_023308622.1	8446.94	7849.52	8017.39	9168.8	9676.9	8631.91	40S ribosomal protein S20
LOC111677003	XP_023293794.1	8249.24	7028.23	7475.33	8844.66	9001.53	8119.8	40S ribosomal protein S26
LOC111690722	XP_023309033.1	8273.12	8044.77	8213.91	7630.32	8166.65	8065.75	larval cuticle protein 65Ag1
LOC111678023	XP_023295023.1	9225.73	6596.95	6964.42	8471.97	9066.76	8065.17	60S ribosomal protein L39
LOC111679560	XP_023296905.1	7592.21	7063	7366.97	8409.6	8596.35	7805.63	40S ribosomal protein S9
LOC111676731	XP_023293473.1	7372.67	7130.1	7071.08	7877.45	7908.38	7471.94	60S acidic ribosomal protein P1
LOC111690696	XP_023309002.1	7767.27	7066.39	7865.06	6820.16	7444.06	7392.59	larval cuticle protein 65Ag1-like
LOC111680578	XP_023298014.1	6740.69	6155.65	6096.25	8169.74	7613.05	6955.08	60S ribosomal protein L10
LOC111681161	XP_023298654.2	6861.59	6865.2	6854.74	6972.72	7113.63	6933.58	60S acidic ribosomal protein P2
LOC111678531	XP_023295681.1	7361.62	6728.61	7013.43	6372.08	6875.46	6870.24	60S ribosomal protein L23
LOC111680240	XP_023297634.1	6431.14	5819.68	6053.98	7525.82	7343.67	6634.86	60S ribosomal protein L35
LOC111685301	XP_023303326.1	7180.44	5525.54	5733.63	6949.66	7145.18	6506.89	60S ribosomal protein L37a
LOC124418433	XP_023294737.1	6550.4	5770.31	5940.06	6435.19	7776.07	6494.41	larval cuticle protein 65Ag1-like
LOC111690695	XP_023309000.1	7065.76	7411.16	7222.45	5306.22	5087.15	6418.55	larval cuticle protein 65Ag1-like
LOC111677818	XP_023294781.1	6579.86	5738.78	5895.76	6715.12	6893.32	6364.57	probable 60S ribosomal protein L37-A
LOC111685946	XP_023303997.1	6479.45	5148.46	5500.62	6941.78	7352.58	6284.58	40S ribosomal protein S21
LOC111690227	XP_023308445.1	5716.53	7848.39	8130.27	5244.59	4256.27	6239.21	actin-57B
LOC111680758	XP_023298232.1	5815.28	4899.52	5210.23	6832.06	6542.13	5859.84	60S ribosomal protein L44
LOC111682502	XP_023300237.1	5546.67	7782.83	7826.46	4070.67	3813.23	5807.97	elongation factor 1-alpha 1
LOC111678475	XP_023295613.1	5581.26	5261.12	5135.57	6377.47	6382.13	5747.51	40S ribosomal protein S27
LOC111689191	XP_023307453.1	5737.25	5037.8	5203.41	6181.93	6450.16	5722.11	ubiquitin-40S ribosomal protein S27a
LOC111686570	XP_023304708.1	5645.34	5062.15	5284.81	5934.96	6117.53	5608.96	60S ribosomal protein L36
LOC111678160	XP_023295187.1	5601.71	5830.83	6164.28	4948.89	4792.04	5467.55	60S ribosomal protein L27a
LOC111678292	XP_023295364.1	5346.03	5053.41	5092.1	5371.65	5693.6	5311.36	60S ribosomal protein L31
LOC111684266	XP_023302169.1	5400.81	5550.89	5823.92	4172.12	4626.12	5114.77	40S ribosomal protein S17
LOC111682659	XP_023300418.1	5117.38	5099.52	5151.12	5212.62	4968.99	5109.93	40S ribosomal protein S12
LOC111678049	XP_023295051.1	5323.82	5527.35	5535.41	4342.96	4784.71	5102.85	60S ribosomal protein L12
LOC111687303	XP_023305502.1	4933.27	4322.05	4439.15	5697.92	5498.39	4978.16	60S ribosomal protein L30
LOC111683305	XP_023301130.1	5161.52	4869.07	4890.58	4688.68	5004.67	4922.9	60S ribosomal protein L14
LOC111688114	XP_046808068.1	4878.88	5627.24	5597.76	4195.98	4089.72	4877.92	40S ribosomal protein S4
LOC111685092	XP_023303099.1	5070.91	5227.86	5218.91	4187.17	4573.47	4855.66	40S ribosomal protein S15
LOC111685072	XP_023303075.1	5132.17	4146.86	4433.04	4934.43	5523.13	4833.93	60S ribosomal protein L29
LOC111688407	XP_023306680.1	4543.59	4462.42	4678.15	4719.56	4893.85	4659.51	nucleoside diphosphate kinase
LOC111675297	XP_023291803.1	4730.25	5173.31	5261.74	4029.46	4101.35	4659.22	40S ribosomal protein S8
LOC111685135	XP_023303139.1	4769.98	4305.73	4446.04	4824.35	4901.06	4649.43	40S ribosomal protein S18
LOC111677411	XP_023294295.1	4844.38	4439	4706.07	4688.22	4557.38	4647.01	40S ribosomal protein S14a
LOC111690715	XP_023309022.1	4842.37	4493.92	4265.52	3698.37	4584.65	4376.97	larval cuticle protein 65Ag1-like
LOC111687772	XP_023306016.1	4188.71	5176.92	5213.94	3540.66	3363.3	4296.71	60S ribosomal protein L7a
LOC111686960	XP_023305132.1	4338.14	4410.21	4463.53	3867.13	4336.56	4283.11	60S ribosomal protein L23a
LOC111685681	XP_023303714.1	4352.1	4164.59	4268.15	4282.2	4248.66	4263.14	40S ribosomal protein S23
LOC111675490	XP_023292026.1	4478.64	4930.19	5048.99	3225.6	3628.75	4262.43	60S ribosomal protein L18a
LOC111684776	XP_023302746.1	4307.5	4426.16	4366.27	3807.28	4035.6	4188.56	60S ribosomal protein L13a
LOC111690727	XP_023309038.1	4076.39	4075.71	4172.71	4235.73	4358.65	4183.84	larval cuticle protein 65Ag1-like
LOC111689135	XP_023307398.1	4331.49	3816.09	4106.82	3912.21	4608.54	4155.03	cuticular protein 47Eg
LOC111682974	XP_023300745.1	4120.51	4004.69	4002.7	4215.52	4407.12	4150.11	60S ribosomal protein L35a
LOC111682296	XP_023299976.1	4117.32	3951.46	4009.8	4192.34	4306.18	4115.42	60S ribosomal protein L27
LOC111685834	XP_023303886.1	4070.94	4403.34	4470.47	3572.69	3691.71	4041.83	60S ribosomal protein L24
LOC111690358	XP_023308596.1	4239.03	3481.11	3541.96	4411.29	4375.91	4009.86	40S ribosomal protein S28
LOC111685246	XP_023303269.1	4067.94	4565.78	4537.94	3374.83	3351.76	3979.65	60S ribosomal protein L13
LOC111680326	XP_023297728.1	4032.83	4316.31	4430.8	3321.93	3611.84	3942.74	60S ribosomal protein L15
LOC111686969	XP_023305141.1	3795.84	3609.2	3657.17	4268	4252.21	3916.48	ubiquitin-60S ribosomal protein L40
LOC111690682	XP_023308989.1	3862.92	3433.24	3608.36	4392.14	4202.62	3899.86	uncharacterized protein LOC111690682
LOC111677848	XP_023294816.1	3576.88	3348.55	3479.99	4711.94	4375.03	3898.48	eukaryotic translation initiation factor 5A
LOC111689147	XP_023307408.1	3859.6	3851.9	3859.27	3653.24	4018.03	3848.41	60S ribosomal protein L9
LOC111675186	XP_023291677.1	4137.13	3965.58	3951.05	3126.89	3811.13	3798.36	40S ribosomal protein S13
LOC111684186	XP_023302079.1	4057.67	3904.73	3979.26	3260.43	3308.1	3702.04	60S ribosomal protein L28
LOC111688156	XP_023306404.2	3916.29	4018.58	3810.94	2890.45	3737.28	3674.71	uncharacterized protein LOC111688156
LOC111678812	XP_023295991.1	3708.01	3727.66	3848.96	3471.85	3438.45	3638.99	60S ribosomal protein L34
LOC111675462	XP_023291997.1	3572.5	3364.8	3382.76	3949.44	3902.26	3634.35	40S ribosomal protein S24
LOC111686577	XP_023304715.1	3832.33	3865.71	3905.81	3217.26	3318.35	3627.89	40S ribosomal protein S6
LOC111677218	XP_023294075.1	3520.01	3132.09	3044.1	4315.21	3995.57	3601.4	muscle-specific protein 20
LOC111679187	XP_023296477.1	3481.43	3332.56	3391.02	3869.5	3922.48	3599.4	60S ribosomal protein L21
LOC111677781	XP_023294740.1	3373.55	3026.25	3268.03	3913.85	4405.93	3597.52	larval cuticle protein 65Ag1-like
LOC111683777	XP_023301648.1	3645.64	3894.08	3824.31	3317.92	3276.94	3591.78	60S ribosomal protein L8
LOC111685076	XP_023303079.1	3655.66	3741.13	3698.67	3281.59	3461.01	3567.61	60S ribosomal protein L38
LOC111681900	XP_023299568.1	3681.26	4161.17	4205.81	2675.99	2826.94	3510.23	60S ribosomal protein L11
LOC111675298	XP_023291804.1	3763.68	4108.51	4218.37	2699.59	2748.53	3507.74	40S ribosomal protein S5a
LOC111676417	XP_023293105.1	3442.28	3942.96	4000.78	3070.16	3036.16	3498.47	40S ribosomal protein S2
LOC111675121	XP_023291623.1	3549.24	3952.33	3963.36	2530.67	3091.72	3417.46	40S ribosomal protein S3a
LOC111691218	XP_023309645.1	3402.84	3370.83	3350.81	3118.93	3354.4	3319.56	60S ribosomal protein L26
LOC111675328	XP_023291832.1	3208.06	2998.58	3122.98	3532.19	3549.1	3282.18	60S ribosomal protein L32
LOC111682588	XP_023300332.1	3248.63	3798.52	3852.99	2694.22	2511.86	3221.24	60S ribosomal protein L17
LOC111678966	XP_023296204.1	3158.75	2999.22	2992.37	3335.94	3482.11	3193.68	40S ribosomal protein S15Aa
LOC111678040	XP_023295041.1	3264.86	3670.22	3719.25	2641.04	2532.78	3165.63	60S ribosomal protein L19
LOC111677160	XP_023294007.2	3078.24	3579.14	3565.93	2794.2	2780.28	3159.56	ADP,ATP carrier protein
LOC111677160	XP_023294005.2	3078.24	3579.14	3565.93	2794.2	2780.28	3159.56	ADP,ATP carrier protein
LOC111688761	XP_023307042.1	3102.86	2712.98	2704.85	3430.77	3415.49	3073.39	troponin C
LOC111682115	XP_023299792.1	3129.5	3864.35	3871.77	1918.4	2094.83	2975.77	60S ribosomal protein L18
LOC111676763	XP_023293508.1	2935.03	3511.82	3532.75	2414.29	2254.75	2929.73	60S ribosomal protein L3 isoform X1
LOC111684017	XP_023301903.1	3007.96	2963.84	2998.65	2576.95	2858.75	2881.23	60S ribosomal protein L10a-2
LOC111680917	XP_023298397.1	2924.13	3047.6	3068.61	2575.12	2654.24	2853.94	40S ribosomal protein S10b
LOC111687502	XP_023305711.1	2829.42	3473.95	3638.26	2298.57	2016.6	2851.36	40S ribosomal protein S7
LOC111675670	XP_023292241.1	2521.04	3347.61	3350.43	2656.88	2291.56	2833.5	actin-87E
LOC111681589	XP_023299207.1	2738.01	3086.47	3146.57	2526.95	2569.14	2813.43	ATP synthase lipid-binding protein, mitochondrial
LOC111681589	XP_023299206.1	2738.01	3086.47	3146.57	2526.95	2569.14	2813.43	ATP synthase lipid-binding protein, mitochondrial
LOC111681589	XP_023299205.1	2738.01	3086.47	3146.57	2526.95	2569.14	2813.43	ATP synthase lipid-binding protein, mitochondrial
LOC111680721	XP_023298183.1	2722.87	3164.9	3197.64	2304.9	2216.27	2721.32	guanine nucleotide-binding protein subunit beta-like protein
LOC111680295	XP_023297699.1	2388.47	2349.56	2414.28	3229.51	3015.06	2679.38	peptidyl-prolyl cis-trans isomerase isoform X1
LOC111675636	XP_023292192.1	2784.62	2351.69	2420.09	2631.05	2898.49	2617.19	protein stunted
LOC111678951	XP_023296177.2	2567.73	3414.96	3421.69	1754.37	1817.01	2595.15	40S ribosomal protein SA
LOC111675017	XP_023291485.1	2527.7	2897.43	2892.96	2263.42	2174.39	2551.18	40S ribosomal protein S19a
LOC111690728	XP_023309040.1	2687.75	2506.56	2334.81	2297.41	2526.98	2470.7	larval cuticle protein 65Ag1-like
LOC111676530	XP_023293257.1	2445.69	2768.52	2818.08	1865.79	1972.46	2374.11	60S ribosomal protein L6
LOC111678069	XP_023295073.1	2403.15	2994.9	2946.16	1755.48	1726.06	2365.15	40S ribosomal protein S3
LOC111680172	XP_023297569.1	2280.72	2870	2901	1851.13	1879.4	2356.45	heat shock 70 kDa protein cognate 4
LOC111679241	XP_023296537.2	2561.2	2518.68	2656.55	1867.79	2108.3	2342.5	60S ribosomal protein L5
LOC111683089	XP_023300892.1	2213.28	2126.7	2122.34	2588.98	2432.02	2296.66	V-type proton ATPase subunit G
LOC111688320	XP_023306578.1	2200.81	2286.92	2285.66	2085.66	2441.23	2260.06	cytochrome c
LOC111684705	XP_023302687.1	2223.63	2551.28	2680.99	1862.12	1712.1	2206.02	60S ribosomal protein L22
LOC111675486	XP_023292022.1	2132.63	2696.42	2661.57	1664.03	1604.88	2151.91	60S ribosomal protein L4
LOC111677021	XP_023293814.1	2250.9	2196.92	2221.52	1917.3	2139.94	2145.32	cofilin/actin-depolymerizing factor homolog
LOC111677503	XP_023294412.1	2575.63	1923.25	1518.82	2399.65	2218.04	2127.08	larval cuticle protein 65Ag1-like
LOC111682851	XP_023300609.1	2047.49	1732.72	1831.77	2400.75	2272.09	2056.96	uncharacterized protein LOC111682851
LOC111682739	XP_023300504.1	1916.14	2392.95	2437.25	1742.67	1623.84	2022.57	60S acidic ribosomal protein P0
LOC111683950	XP_023301828.1	1890.96	1814.85	1834.34	2324.88	2210.83	2015.17	putative ATP synthase subunit f, mitochondrial
LOC111682741	XP_023300506.2	2222.67	1784.82	1906.29	1848.18	2196.09	1991.61	uncharacterized protein LOC111682741
LOC111690292	XP_023308521.1	1651.15	2037.85	1845.39	2361.06	2058.93	1990.88	probable fatty acid-binding protein
LOC111689482	XP_023307723.1	1962.07	1733.78	1804.79	2252.66	2171.93	1985.05	cytochrome c oxidase subunit NDUFA4
LOC111676926	XP_023293702.2	1814.8	1813.56	1863.22	2175.92	2161.53	1965.81	translationally-controlled tumor protein homolog
LOC111681977	XP_023299654.1	1981.95	2144.48	2111.52	1490.55	1700.22	1885.74	myosin light chain alkali isoform X3
LOC111690556	XP_023308829.1	1958.86	1578.07	1673.03	2006.18	2200.4	1883.31	uncharacterized protein LOC111690556
LOC111682306	XP_023299991.1	1814.16	1788.85	1818.21	1991.49	1869.56	1856.45	probable elongation factor 1-beta
LOC111681977	XP_046804856.1	1941.65	2094.66	2066.18	1472.61	1667.28	1848.48	myosin light chain alkali isoform X2
LOC111678820	XP_023296005.1	1944.54	1993.22	1957.11	1422.49	1779.82	1819.44	tropomyosin-2 isoform X2
LOC111677506	XP_023294411.1	1817.51	1847.51	1826.22	1647.57	1871.93	1802.15	cytochrome c oxidase subunit 5B, mitochondrial-like
LOC111680648	XP_023298090.1	1865.1	1895.36	1907.03	1545.7	1786.2	1799.88	40S ribosomal protein S11 isoform X1
LOC111689141	XP_023307404.2	1780.38	1552.18	1350.68	1856.82	2044.43	1716.9	cuticular protein 47Eg-like
LOC111677649	XP_023294579.1	1502.33	1447.04	1481	1978.09	1906.51	1662.99	10 kDa heat shock protein, mitochondrial
LOC111679647	XP_023297000.1	1484.4	1487.19	1502.6	1910.05	1841.82	1645.21	thioredoxin-2
LOC124419904	XP_046806853.1	1521.3	1606.52	1627.93	1409.52	1850.46	1603.15	larval cuticle protein 65Ag1-like
LOC111683996	XP_023301883.2	1958.98	1319.63	1122.54	1723.9	1755.74	1576.16	glycine-rich protein DOT1-like
LOC111681398	XP_023298931.2	1682.66	1317.75	1442.82	1607.89	1668.13	1543.85	cytochrome c oxidase subunit 6C
LOC111678415	XP_023295531.1	1407.52	1876.35	1930.82	1262.23	1218.43	1539.07	tubulin alpha-1 chain
LOC111685996	XP_023304058.1	1407.31	1860.01	1801.96	1317.22	1229.16	1523.13	glyceraldehyde-3-phosphate dehydrogenase 2
LOC111681977	XP_046804855.1	1577.78	1707.05	1680.81	1186.54	1353.47	1501.13	myosin light chain alkali isoform X1
LOC111675224	XP_023291718.1	1480.11	1329.37	1381.39	1668.27	1640.58	1499.94	cytochrome c oxidase subunit 6A, mitochondrial
LOC111688876	XP_023307150.1	1466.17	1491.01	1448.8	1451.35	1587.58	1488.98	transcription factor BTF3 homolog 4
LOC111690780	XP_023309110.1	1326.3	1664.25	1639.88	1449.17	1325.08	1480.94	V-type proton ATPase 16 kDa proteolipid subunit
LOC111690780	XP_023309109.1	1326.3	1664.25	1639.88	1449.17	1325.08	1480.94	V-type proton ATPase 16 kDa proteolipid subunit
LOC111680648	XP_023298092.2	1499.56	1525.56	1534.71	1243.82	1437.34	1448.2	40S ribosomal protein S11 isoform X3
LOC111680648	XP_023298091.2	1490.66	1511.91	1518.41	1237.69	1434.13	1438.56	40S ribosomal protein S11 isoform X2
LOC111687651	XP_023305874.2	1349.17	1708.1	1658.13	1262.81	1194.04	1434.45	phosphate carrier protein, mitochondrial
LOC124419617	XP_046805751.1	1356.01	1679.28	1534.29	1234.88	1319.72	1424.84	60S ribosomal protein L5-like
LOC111679147	XP_023296426.2	1398.29	1360.31	1394.17	1513.79	1457.01	1424.71	ATP synthase subunit g, mitochondrial
LOC111681410	XP_023298947.1	1326.57	1941.12	1906.09	978.6	919.55	1414.39	ATP synthase subunit alpha, mitochondrial
LOC111689167	XP_023307430.1	1333.62	1252.27	1242.1	1654.72	1485.94	1393.73	V-type proton ATPase subunit F 1
LOC111675788	XP_023292397.1	1269	1193.25	1191.15	1583.11	1519.79	1351.26	cytochrome c oxidase subunit 7A, mitochondrial
LOC111678820	XP_023296006.1	1406.2	1455.17	1434.63	1028.46	1285.7	1322.03	tropomyosin-2 isoform X1
LOC111687555	XP_023305765.1	1266.23	1166.59	1051.86	1565.76	1551.6	1320.41	male accessory gland serine protease inhibitor-like
LOC111679437	XP_023296784.1	1318.56	1385.08	1436.58	1134.22	1289.91	1312.87	ATP synthase subunit delta, mitochondrial
LOC111683691	XP_023301559.2	1207.59	1229.03	1184.24	1407.93	1324.92	1270.74	Y-box factor homolog
LOC111674546	XP_023290942.2	1182.5	1788.16	1753.57	768.37	760.01	1250.52	eukaryotic translation elongation factor 2
LOC111679387	XP_023296730.1	1206.87	1244.44	1262.17	1239.27	1285.24	1247.6	ATP synthase subunit b, mitochondrial
LOC111683432	XP_023301270.1	1353.68	1305.19	1222.08	1289.08	1064.79	1246.96	nematocyst expressed protein 3-like
LOC111676763	XP_046804429.1	1253.63	1577.24	1509.45	942.96	883.63	1233.38	60S ribosomal protein L3 isoform X2
LOC111684251	XP_023302151.1	1255.59	1161.01	1411.81	1134.94	1173.1	1227.29	NPC intracellular cholesterol transporter 2-like
LOC111683011	XP_023300810.2	1417.3	1347.01	1236.93	1157.26	965.11	1224.72	skin secretory protein xP2
LOC111677571	XP_023294490.1	1114.45	1073.22	1071.31	1475.3	1358.48	1218.55	peptidyl-prolyl cis-trans isomerase Fkbp12
LOC111676831	XP_023293586.1	1174.41	1086.04	1076.26	1366.93	1385.7	1217.87	cytochrome b-c1 complex subunit 8
LOC111678024	XP_023295024.1	1305.06	1221.31	991.75	1295.34	1245.66	1211.82	ejaculatory bulb-specific protein 3
LOC111683057	XP_023300855.2	1145.82	1152.95	1180.73	1222.82	1318.73	1204.21	glycine-rich cell wall structural protein-like
LOC111676488	XP_023293217.1	1127.82	1221.14	1626.28	1060.31	979.99	1203.11	serine protease 1-like
LOC111681648	XP_023299298.1	1161.53	1072.89	1102.34	1334.72	1339.92	1202.28	cytochrome b-c1 complex subunit 7
LOC111683283	XP_023301098.1	1194.28	1033.44	1034.37	1323.86	1309.38	1179.07	ATP synthase subunit e, mitochondrial
LOC111675829	XP_023292438.1	1243.64	1166.32	1165.58	1086.71	1194.73	1171.4	ATP synthase-coupling factor 6, mitochondrial
LOC124419903	XP_046806851.1	1233.31	1113.77	1178.01	1013.68	1294.09	1166.57	larval cuticle protein 65Ag1-like
LOC111687512	XP_023305717.1	1031.92	1073.8	1059.08	1356.29	1255.4	1155.3	ubiquitin-conjugating enzyme E2-17 kDa
LOC111674639	XP_023291066.2	1199.87	1413.56	1244.71	894.96	938.84	1138.39	keratin, type II cytoskeletal 1-like
LOC111685364	XP_023303391.2	1376.84	983.22	804.18	1284.31	1224.29	1134.57	uncharacterized protein LOC111685364
LOC124418465	XP_046809929.1	880.21	1094.82	1555.11	1143.3	987.36	1132.16	trypsin alpha-4-like
LOC111682815	XP_023300574.2	1083.79	991.97	1004.7	1233.05	1312.65	1125.23	uncharacterized protein LOC111682815
LOC111682815	XP_023300573.2	1083.79	991.97	1004.7	1233.05	1312.65	1125.23	uncharacterized protein LOC111682815
LOC111680182	XP_023297581.1	1087.48	1111.57	1127.19	1092.7	1109.04	1105.6	ATP synthase subunit O, mitochondrial
LOC111680201	XP_023297602.1	1227.61	959.31	903.86	1198.32	1217.12	1101.24	uncharacterized protein LOC111680201
LOC124420989	XP_046811572.1	1124.73	959.92	1323.3	1069.36	1024.3	1100.32	inactive lysozyme 1A-like
LOC111690980	XP_023309368.1	1325.5	1320.35	1160.02	831.3	848.7	1097.17	fibrous sheath CABYR-binding protein-like
LOC111679259	XP_023296562.2	1058.57	894.07	879.36	1254.75	1214.51	1060.25	uncharacterized protein LOC111679259
LOC111687912	XP_023306162.2	1047.21	1448.69	1429.37	676.28	697.36	1059.78	elongation factor 1-gamma
LOC111680265	XP_023297667.1	1095.73	994.65	974.16	970.28	1127.3	1032.42	myophilin
LOC111682731	XP_023300495.1	951.11	921.44	925.94	1251.79	1090.36	1028.13	V-type proton ATPase subunit e
LOC111681895	XP_023299562.1	982.02	1309.24	1351.93	729.36	742.46	1023	tubulin beta-1 chain
LOC111682645	XP_023300406.2	1227.85	1043.8	902.2	971.69	966.98	1022.5	vitelline membrane protein Vm26Ab-like
LOC111681702	XP_023299358.1	952.62	1027.72	1038.19	915.07	1048.54	996.428	voltage-dependent anion-selective channel
LOC111681702	XP_023299357.1	952.62	1027.72	1038.19	915.07	1048.54	996.428	voltage-dependent anion-selective channel
LOC111678058	XP_023295063.1	906.21	894.39	918.6	1116.26	1125.25	992.142	nucleosome assembly protein 1-like 1
LOC111685782	XP_046808280.1	899.13	884.28	895.38	1150.85	1107.25	987.378	trehalose-phosphate phosphatase B
LOC111676477	XP_023293203.2	880.33	1094.09	1320.4	873.26	732.53	980.122	serine protease 1-like
LOC111687306	XP_023305505.1	889.02	826.24	881.37	1131.89	1076.41	960.986	small ubiquitin-related modifier 3
LOC111678010	XP_023295004.1	967.38	1021.28	1034.15	860.38	900.12	956.662	cytochrome c oxidase subunit 5A, mitochondrial
LOC111686261	XP_023304382.1	848.19	863.97	839.51	1033.79	1082.61	933.614	nucleoplasmin-like protein
LOC111680300	XP_023297706.1	865.45	852.07	864.92	1035.77	1040.84	931.81	enoyl-CoA hydratase, mitochondrial-like
LOC111674640	XP_023291068.2	1548.82	937.58	654.99	1012.69	472.49	925.314	keratin, type II cytoskeletal 2 epidermal-like
LOC111683482	XP_023301323.2	899.35	1044.98	1005.1	801.82	873.39	924.928	cytochrome c1, heme protein, mitochondrial
LOC111678301	XP_046811569.1	987.75	820.51	1110.1	880.07	783.06	916.298	inactive lysozyme 1A-like
LOC111682644	XP_023300405.2	1182.13	971.11	837.8	774.16	800.28	913.096	vitelline membrane protein Vm26Ab-like
LOC111679138	XP_023296414.1	972.94	722.21	741.32	1001.79	1100.32	907.716	cytochrome b-c1 complex subunit 9
LOC111685698	XP_023303733.2	826.48	1173.66	1150.1	659.48	621.19	886.182	ATP synthase subunit beta, mitochondrial
LOC111678239	XP_046803942.1	881.22	1023.63	989.01	750.19	766.36	882.082	uncharacterized protein LOC111678239
LOC111683443	XP_023301282.1	860.2	788.72	777.3	1094.9	862.91	876.806	activity-regulated cytoskeleton associated protein 1
LOC111687640	XP_023305863.1	766.33	806.61	808.56	1097.23	894.46	874.638	ribonuclease kappa
LOC111686717	XP_046809712.1	795.5	763.06	792.3	1058.72	937.22	869.36	calmodulin
LOC111678180	XP_023295213.1	786.66	817.53	806.39	906.24	876.45	838.654	14-3-3 protein zeta isoform X1
LOC111678180	XP_023295211.1	786.66	817.53	806.39	906.24	876.45	838.654	14-3-3 protein zeta isoform X1
LOC111681051	XP_023298535.1	769.66	793.02	756.47	799.52	939.83	811.7	uncharacterized protein LOC111681051
LOC111687077	XP_023305259.2	750.15	828.08	821.37	822.32	816.71	807.726	V-type proton ATPase subunit S1
LOC111676821	XP_023293575.2	723.99	903.87	894.57	731.13	730.92	796.896	collagenase-like
LOC111687791	XP_046809332.1	768.29	867.54	814.59	757.89	747.88	791.238	polyadenylate-binding protein
LOC111674531	XP_023290920.1	687.2	751.81	786.27	831.26	879.79	787.266	cytochrome c1
LOC111684252	XP_023302153.2	792.81	750.12	835.23	743.94	777.8	779.98	NPC intracellular cholesterol transporter 2-like
LOC111685029	XP_023303031.1	719.48	695.89	678.03	926.61	877.85	779.572	ADP-ribosylation factor 1
LOC111680460	XP_023297874.2	707.79	723.24	718.15	866.68	874.98	778.168	peptidyl-prolyl cis-trans isomerase 5
LOC111690232	XP_023308451.2	732.03	753.3	777.15	844.1	763.65	774.046	V-type proton ATPase 21 kDa proteolipid subunit
LOC111681356	XP_046807253.1	913.74	763.01	656.21	838.77	679.09	770.164	larval cuticle protein F1 isoform X2
LOC111676808	XP_023293557.2	633.39	803.98	796.98	909.26	704.63	769.648	serine protease 1-like
LOC111677351	XP_023294221.2	732.22	669.3	729.05	815.84	833.24	755.93	lysozyme 2-like
LOC111680289	XP_023297692.1	732.2	675.16	701.69	837.06	823.46	753.914	NHP2-like protein 1 homolog
LOC124420842	XP_046811115.1	659.18	769.26	645.39	973.61	719.19	753.326	LOW QUALITY PROTEIN: NADH-ubiquinone oxidoreductase chain 5-like
LOC111678965	XP_023296203.1	727.04	814.82	807.67	621.3	782.31	750.628	peroxiredoxin 1
LOC111677352	XP_023294222.2	707.93	660.32	699.59	840.85	828.9	747.518	lysozyme 2
LOC111675257	XP_023291756.2	728.72	575.13	660.35	877.46	895.69	747.47	YTH domain-containing protein 1-like
LOC111682711	XP_023300473.2	661.59	717.37	711.32	853.83	779.94	744.81	ATPase H(+)-transporting accessory protein 2
LOC111677424	XP_023294310.2	731.77	948.06	882.54	529.45	595.52	737.468	signal transducer and activator of transcriptionC-like
LOC111675329	XP_023291839.1	710.32	673.15	684.05	823.88	785.89	735.458	troponin I isoform X12
LOC111686109	XP_023304180.1	649.08	654.53	664.51	862.74	842.52	734.676	protein transport protein Sec61 subunit beta
LOC111678018	XP_023295019.2	680.77	647.73	688.65	832.33	813.07	732.51	uncharacterized protein CG16817
LOC111678559	XP_023295718.2	682.54	696.89	725.47	807.39	738.84	730.226	ATPase inhibitor mai-2, mitochondrial
LOC111677334	XP_023294202.2	635.82	681.35	640.96	892.57	792.39	728.618	triosephosphate isomerase
LOC111675329	XP_023291835.1	700.23	663.03	672.63	810.12	774.95	724.192	troponin I isoform X8
LOC111686114	XP_023304188.1	693.53	669.99	655.27	801.99	786.7	721.496	nucleoplasmin-like protein
LOC111679286	XP_023296595.1	662.5	623.92	636.92	886.76	783.4	718.7	eukaryotic translation initiation factor eIF1
LOC111678180	XP_023295214.1	674.79	696.09	680.93	791.85	747.65	718.262	14-3-3 protein zeta isoform X2
LOC111680651	XP_023298097.1	677.45	728.03	604.48	735.38	817.41	712.55	protein obstructor-E
LOC111678171	XP_023295200.2	745.17	660.91	539.67	905.39	680.36	706.3	uncharacterized protein LOC111678171
LOC111677417	XP_046803385.1	788.32	940.92	1018.63	412.4	367.11	705.476	cuticle protein 16.5-like isoform X1
LOC111683206	XP_023301027.2	714.53	601.24	641.65	714.43	791.58	692.686	DEK domain-containing chromatin-associated protein 4-like
LOC111688203	XP_023306455.1	675.54	790.44	768.59	581.07	596.73	682.474	14-3-3 protein epsilon
LOC111689334	XP_023307574.2	616.27	693.61	674.15	730.94	696.39	682.272	enolase
LOC111690724	XP_023309039.1	635.84	730.94	667.56	602.48	726.01	672.566	short/branched chain specific acyl-CoA dehydrogenase, mitochondrial
LOC111685198	XP_023303215.1	741.18	539.46	601.85	691.37	762.25	667.222	uncharacterized protein LOC111685198
LOC111678328	XP_023295406.1	516.4	665.15	935.62	645.02	563.45	665.128	trypsin alpha-4
LOC111679464	XP_023296806.1	650.11	580.41	584.03	695.78	754.33	652.932	cytochrome c oxidase subunit 6B2-like isoform X3
LOC111680537	XP_023297967.1	785.3	721.3	645.16	572.49	537.25	652.3	uncharacterized protein LOC111680537
LOC111690635	XP_023308930.1	641.83	574.27	584.86	759.29	695.38	651.126	phosphoglycerate mutase 1
LOC111686537	XP_023304666.2	705.86	539.59	599.95	695.52	709.59	650.102	uncharacterized protein LOC111686537
LOC111686871	XP_023305032.2	584.68	581.05	599.03	839.19	628.22	646.434	uncharacterized protein LOC111686871
LOC111682074	XP_023299752.1	599.55	711.96	703.54	567.81	609.01	638.374	probable 3-hydroxyisobutyrate dehydrogenase, mitochondrial
LOC111676829	XP_023293584.2	569.62	788.25	801.73	517.61	508.35	637.112	collagenase-like
LOC111679661	XP_023297017.1	634.84	714.98	701.25	566.39	555.81	634.654	eukaryotic initiation factor 4A isoform X1
LOC111679395	XP_023296738.1	599.84	591.13	594.83	709.6	676.03	634.286	stress-associated endoplasmic reticulum protein 2
LOC111680661	XP_023298114.1	800.42	542.68	429.12	763.1	630.31	633.126	protease inhibitor
LOC111690694	XP_023308999.1	699.3	534.6	491.77	810.59	613.2	629.892	larval cuticle protein 65Ag1-like
LOC111678017	XP_023295018.1	607.27	598.79	576	680.21	684.66	629.386	adenylate kinase
LOC111691069	XP_023309464.1	640.71	489.68	526.98	755.56	719.4	626.466	uncharacterized protein LOC111691069
LOC111680977	XP_023298465.1	700.43	538.86	519.55	677.86	688.5	625.04	endocuticle structural glycoprotein SgAbd-9-like
LOC111681336	XP_023298852.1	851.27	635.08	509.13	582.12	522.94	620.108	cuticle protein 16.5
LOC111679206	XP_023296502.2	611.03	556.57	561.14	679.81	669.66	615.642	probable NADH dehydrogenase [ubiquinone] 1 alphasubcomplex subunit 12
LOC124420581	XP_046809986.1	502.98	616.77	900.88	546.78	510.69	615.62	serine protease 1-like
LOC111686145	XP_023304218.2	577.43	593.76	565.43	639.61	682.3	611.706	prohibitin-2
LOC124420381	XP_046808928.1	800.53	646.59	544.32	555.01	511.18	611.526	pupal cuticle protein C1B-like
LOC111677338	XP_023294206.1	607.93	745.36	713.93	460.48	528.19	611.178	mitochondrial-processing peptidase subunit beta
LOC111679661	XP_023297018.1	609.55	684.85	670.82	543.52	533.5	608.448	eukaryotic initiation factor 4A isoform X2
LOC111678438	XP_023295555.1	556.57	538.84	544.11	712.03	675.89	605.488	eukaryotic translation initiation factor 1A, X-chromosomal
LOC111688676	XP_023306943.2	569.59	571.17	519.24	723.52	642.58	605.22	mitochondrial import receptor subunit TOM20 homolog
LOC111676758	XP_023293503.1	591.21	525.51	532.41	689.37	680.08	603.716	HIG1 domain family member 1A, mitochondrial-like
LOC111680673	XP_046809076.1	440.42	768.12	932.37	499.81	370.92	602.328	early nodulin-75 isoform X2
LOC111681470	XP_023299023.2	562.42	518.86	550.53	647.3	711.11	598.044	acyl-CoA-binding protein
LOC111686834	XP_023304985.2	581.24	737.01	750.41	478.34	438.21	597.042	peroxiredoxin-6-like
LOC111685233	XP_023303251.1	542.57	645.26	636.16	568.18	593.02	597.038	V-type proton ATPase subunit E isoform X2
LOC111685233	XP_046805414.1	540.4	642.55	633.64	566.1	590.05	594.548	V-type proton ATPase subunit E isoform X1
LOC111679464	XP_023296805.1	590.98	527.91	530.82	632.45	685.39	593.51	cytochrome c oxidase subunit 6B2-like isoform X2
LOC111676851	XP_023293610.2	535.53	597.22	690.63	577.02	560.38	592.156	brachyurin-like
LOC124420113	XP_046808019.1	696.55	624.26	577.86	534.13	507.7	588.1	cuticle protein 16.5-like
LOC111687885	XP_023306132.1	658.44	567.98	426.06	697.7	579.9	586.016	pupal cuticle protein Edg-78E
LOC111683932	XP_023301820.2	617.07	560.65	504.73	648.27	597.69	585.682	NADH dehydrogenase [ubiquinone] 1 subunit C2
LOC111684528	XP_023302487.2	550.97	511.1	514.02	663.19	681.53	584.162	regucalcin
LOC111678819	XP_046806216.1	578.12	615.03	608.15	512.13	541.58	571.002	tropomyosin-2 isoform X9
LOC111686219	XP_046808196.1	625.28	593.85	550.02	526.88	550.62	569.33	adenylate kinase isoenzyme 1
LOC111687996	XP_023306254.2	539.04	497.51	522.15	665.42	622.09	569.242	glutathione S-transferase
LOC111677723	XP_023294679.1	563.09	473.21	504.06	636.7	653.08	566.028	mitochondrial import inner membrane translocase subunit Tim13
LOC111680673	XP_023298131.2	409.49	719.17	871.26	463.6	342.61	561.226	fibrous sheath CABYR-binding protein isoform X1
LOC111680821	XP_023298309.2	608.34	402.91	457.52	637.9	695.52	560.438	glycine-rich cell wall structural protein-like
LOC111684337	XP_023302254.1	523.55	523.32	517.85	634.33	572.97	554.404	V-type proton ATPase subunit D 1
LOC111679269	XP_023296576.1	518.63	517.74	521.52	607.73	596.08	552.34	NADH dehydrogenase [ubiquinone] 1 alpha subcomplex subunit 13
LOC111689757	XP_023307985.2	469.48	496.21	532.1	646.93	605.24	549.992	calreticulin
LOC111691204	XP_023309624.1	552.78	590.84	568.14	489.61	540.38	548.35	cytochrome b-c1 complex subunit Rieske, mitochondrial isoform X2
LOC111675064	XP_023291533.1	509.91	450.64	545.17	640.58	577.93	544.846	acyl-CoA-binding protein
LOC111687313	XP_023305512.1	540.28	451.05	462.3	611.31	622.31	537.45	NADH dehydrogenase [ubiquinone] 1 beta subcomplex subunit 1
LOC111686108	XP_023304179.1	477.92	531.79	545.46	566.76	562.34	536.854	V-type proton ATPase subunit C-like
LOC111675770	XP_023292369.2	520.62	504.1	516.13	562.19	581.14	536.836	39 kDa FK506-binding nuclear protein
LOC111677354	XP_023294224.2	515.38	458.25	520.27	619.91	569.39	536.64	lysozyme 2-like
LOC111691204	XP_023309623.1	538.26	579.48	556.77	476.74	528.44	535.938	cytochrome b-c1 complex subunit Rieske, mitochondrial isoform X1
LOC111680200	XP_023297601.1	598.38	468.63	437.85	560.08	594.75	531.938	uncharacterized protein LOC111680200
LOC111689835	XP_023308068.2	499.97	530.26	589.04	543.05	495.59	531.582	uncharacterized protein LOC111689835
LOC111678630	XP_023295804.2	512.27	572.75	511.84	476.35	563.06	527.254	adenosylhomocysteinase
LOC124419095	XP_046803374.1	488.53	657.36	661.25	410.56	406.88	524.916	probable citrate synthase, mitochondrial
LOC111675329	XP_023291837.1	512.25	480.9	488.08	573.29	561.13	523.13	troponin I isoform X11
LOC111675329	XP_023291827.2	505.22	478.49	485.41	584.35	559	522.494	troponin I isoform X2
LOC111683341	XP_023301179.2	706.93	592.14	421.43	471.76	408.94	520.24	pupal cuticle protein C1B-like
LOC111677174	XP_046802954.1	546.06	429.84	459.47	566.51	582.4	516.856	translation machinery-associated protein 7 homolog
LOC111682944	XP_023300713.1	458.57	679.26	648.45	423.39	373.17	516.568	arginine kinase isoform X3
LOC111686133	XP_023304207.1	491.88	496.87	504.68	547.21	541.29	516.386	protein l(2)37Cc
LOC111679308	XP_023296624.1	498.88	613.81	576.63	443.17	448.46	516.19	malate dehydrogenase, mitochondrial
LOC111686074	XP_023304142.1	485.5	546.75	497.44	495.78	553.45	515.784	4-hydroxyphenylpyruvate dioxygenase
LOC111686414	XP_023304542.1	493.97	451.57	450.41	616.37	558.65	514.194	NADH dehydrogenase [ubiquinone] 1 beta subcomplex subunit 9
LOC111681434	XP_023298973.1	477.3	561.22	553.53	472.43	469.52	506.8	heat shock protein 60A
LOC111682604	XP_023300361.2	505.39	539.09	408.36	534.81	541.25	505.78	glycine N-methyltransferase
LOC111682642	XP_023300403.1	771.13	463.2	351.66	500.52	436.74	504.65	cuticle protein 16.5-like
LOC111690768	XP_023309093.1	490.82	502.47	505.2	489.86	526.67	503.004	electron transfer flavoprotein subunit beta
LOC111680511	XP_023297938.1	481.57	426.76	460.56	586.04	553.2	501.626	probable nuclear transport factor 2
LOC111681331	XP_023298846.2	482.72	494.4	575.87	435.45	512.04	500.096	uncharacterized protein LOC111681331
LOC111686782	XP_023304933.2	446.03	478.25	456.94	584.99	531.65	499.572	complement component 1 Q subcomponent-binding protein, mitochondrial
LOC111681346	XP_023298862.1	385.96	527.63	567.26	504.69	489.62	495.032	uncharacterized protein LOC111681346
LOC111677031	XP_023293827.1	488.34	516.67	499.66	456.47	481.58	488.544	muscle LIM protein Mlp84B isoform X2
LOC111676514	XP_023293242.1	478.55	407.94	422.51	585.32	538.53	486.57	histone H4
LOC111684471	XP_023302414.2	476.77	405.19	418.44	579.21	534.37	482.796	mitochondrial import inner membrane translocase subunit Tim8
LOC111680385	XP_023297787.1	545.35	384.57	417.06	508.95	551	481.386	cytochrome b-c1 complex subunit 10
LOC111690437	XP_023308681.2	380.58	453.02	482.65	555.56	523.03	478.968	ferritin subunit
LOC111690437	XP_023308680.2	380.58	453.02	482.65	555.56	523.03	478.968	ferritin subunit
LOC111684349	XP_023302266.2	449.53	458.73	400.47	541.61	536.33	477.334	peroxisomal multifunctional enzyme type 2
LOC111685902	XP_023303945.2	434.39	438.81	429.04	551.29	505.22	471.75	superoxide dismutase [Cu-Zn]
LOC111681122	XP_023298616.2	542.6	488.01	475.17	409.94	442.47	471.638	cuticle protein 8-like
LOC111678819	XP_046806217.1	475.81	500.43	496.46	418.7	446	467.48	tropomyosin-2 isoform X10
LOC111686254	XP_023304370.2	475.74	392.13	391.29	515.13	562.5	467.358	MICOS complex subunit MIC10-like
LOC111683516	XP_023301363.2	499.91	464.56	429.52	435.3	506.62	467.182	U-Kazal-Dg21.2
LOC111678159	XP_023295186.1	468.97	399.57	391.97	548.17	512.71	464.278	NADH dehydrogenase [ubiquinone] 1 alpha subcomplex subunit 2
LOC111681537	XP_023299140.1	426.84	609.84	594.42	339.16	346.46	463.344	glutamate dehydrogenase, mitochondrial isoform X1
LOC111681537	XP_023299141.1	426.98	610.57	595.06	338.19	344.88	463.136	glutamate dehydrogenase, mitochondrial isoform X2
LOC111690669	XP_023308965.1	421.47	648.49	636.97	294.18	303.49	460.92	V-type proton ATPase subunit B
LOC111690716	XP_023309023.2	425.02	504.32	455.68	409.17	505.28	459.894	larval cuticle protein 65Ag1-like
LOC111678955	XP_023296185.1	431.26	468.92	460.79	471.09	467.05	459.822	V-type proton ATPase subunit d 1
LOC111682944	XP_046806930.1	403.27	597.68	571.32	372.07	327.67	454.402	arginine kinase isoform X1
LOC111687628	XP_023305849.2	441.61	392.15	422.63	529.53	484.64	454.112	NADH dehydrogenase [ubiquinone] 1 alpha subcomplex subunit 11
LOC111682944	XP_023300712.1	401.48	594.2	567.48	369.84	325.42	451.684	arginine kinase isoform X2
LOC111682643	XP_023300404.2	690.46	469.83	374.11	355.09	361.05	450.108	vitelline membrane protein Vm26Ab-like
LOC111681947	XP_023299620.2	406.45	390.57	408.63	474.36	542	444.402	uncharacterized protein LOC111681947
LOC111678445	XP_023295561.1	425.44	404.92	401.66	496.41	489.77	443.64	C3 and PZP-like alpha-2-macroglobulin domain-containing protein 8
LOC111674778	XP_023291197.1	484.3	552.79	474.25	338.34	356.96	441.328	translation initiation factor IF-2
LOC111678903	XP_023296115.1	404.69	618.95	597.35	295.22	288.78	440.998	actin-5C
LOC111678903	XP_023296114.1	404.69	618.95	597.35	295.22	288.78	440.998	actin-5C
LOC111689836	XP_023308069.2	392.1	487.19	462.52	438.41	420.56	440.156	uncharacterized protein LOC111689836
LOC111677996	XP_046809672.1	472.93	386.75	384.55	466.48	489.82	440.106	ejaculatory bulb-specific protein 3
LOC111677417	XP_023294303.2	501.1	594.61	605.68	263.64	225.69	438.144	developmental and secondary metabolism regulatorVEL1-like isoform X2
LOC111679202	XP_023296497.1	440.99	446.06	445.49	370.95	486.46	437.99	NADH dehydrogenase [ubiquinone] 1 alpha subcomplex subunit 8
LOC111689264	XP_046810892.1	422.61	532.25	530.35	361.96	340.68	437.57	nascent polypeptide-associated complex subunit alpha
LOC111689264	XP_023307506.1	422.61	532.25	530.35	361.96	340.68	437.57	nascent polypeptide-associated complex subunit alpha
LOC111690729	XP_046807184.1	426.97	433.65	427.28	430.74	465.33	436.794	proliferation-associated protein 2G4
LOC111690729	XP_023309042.1	426.97	433.65	427.28	430.74	465.33	436.794	proliferation-associated protein 2G4
LOC111683353	XP_023301196.2	522.36	437.9	310.26	462.03	437.73	434.056	uncharacterized protein LOC111683353
LOC111686908	XP_023305063.2	412.67	374.15	414.89	480.66	462.88	429.05	peritrophin-44
LOC111675789	XP_023292398.2	369.68	449.88	301.68	461.98	552.71	427.186	omega-amidase NIT2-A-like
LOC111677661	XP_023294591.1	419.32	368.01	385.16	478.97	480.89	426.47	H/ACA ribonucleoprotein complex subunit 2-like protein
LOC111675048	XP_023291514.1	412.42	410.04	317.48	567.31	418.92	425.234	acyl-CoA-binding protein-like
LOC111681361	XP_023298880.1	351.74	442.13	438.51	451.34	442.31	425.206	acyl-CoA-binding protein homolog
LOC111677031	XP_023293826.1	428.48	436.93	423.67	407.02	429.58	425.136	muscle LIM protein Mlp84B isoform X1
LOC111674641	XP_023291069.2	399.47	379.8	390.48	479.93	469.32	423.8	H/ACA ribonucleoprotein complex subunit 4
LOC111678546	XP_023295701.1	414.43	544.96	513.36	318.74	326.19	423.536	heat shock 70 kDa protein cognate 5
LOC111685205	XP_023303221.1	410.92	321.21	361.81	515.77	506.51	423.244	uncharacterized protein LOC111685205
LOC111687299	XP_046804942.1	420.42	321.49	362.49	484.36	525.95	422.942	NADH dehydrogenase [ubiquinone] 1 beta subcomplex subunit 2, mitochondrial-like
LOC111686735	XP_023304883.1	413.55	423.47	451.87	391.13	430.36	422.076	rutC family protein UK114
LOC111683350	XP_023301188.2	544.19	481.91	370.01	415.35	296.76	421.644	pupal cuticle protein C1B-like
LOC111687910	XP_023306159.2	377.03	372.27	363.69	524.65	467.65	421.058	CDGSH iron-sulfur domain-containing protein 2 homolog
LOC111678336	XP_023295415.2	302.57	410.77	565.06	441.86	376.02	419.256	trypsin alpha-4-like
LOC111689554	XP_023307789.2	424.19	397.15	392.96	433.42	435.98	416.74	NADH dehydrogenase [ubiquinone] 1 alpha subcomplex subunit 7
LOC111675329	XP_023291838.1	403.89	382.43	385.81	457.78	447.69	415.52	troponin I isoform X10
LOC111687034	XP_046807845.1	375.39	355.4	378.56	513.87	451.68	414.98	myophilin
LOC111680769	XP_023298243.2	393.83	360.43	344.55	505.45	469.43	414.738	bacchus
LOC111675329	XP_023291840.1	399.01	378.38	382.74	453.75	442.1	411.196	troponin I isoform X13
LOC111681405	XP_023298944.2	347.1	374.31	363.55	499.89	470.61	411.092	rhodanese domain-containing protein CG4456
LOC111683348	XP_023301186.2	583.7	456.52	333.13	403.06	270.54	409.39	pupal cuticle protein C1B-like
LOC111689592	XP_046804498.1	393.19	380.49	365.36	467.36	438.53	408.986	plasminogen activator inhibitor 1 RNA-binding protein
LOC111683349	XP_023301187.2	586.67	446.65	333.27	399.14	279.1	408.966	cuticle protein 38-like
LOC111675368	XP_023291890.1	418.89	347.16	388.85	401.6	482.6	407.82	H/ACA ribonucleoprotein complex subunit 3
LOC111685361	XP_023303387.1	380.12	428.02	410.89	378.66	428.07	405.152	NADH dehydrogenase [ubiquinone] 1 beta subcomplex subunit 5, mitochondrial
LOC124419076	XP_046803293.1	413.79	509.01	459.75	308.14	331.96	404.53	collagen alpha-1(IV) chain-like
LOC111681366	XP_023298884.1	370.24	324.53	360.05	464.57	501.43	404.164	uncharacterized protein LOC111681366
LOC124420380	XP_046808927.1	497.75	473.81	383.47	361.81	299.24	403.216	cuticle protein 38-like
LOC111687092	XP_023305275.1	365.61	375.1	376.95	448.72	444.99	402.274	coiled-coil-helix-coiled-coil-helix domain-containing protein 2 isoform X1
LOC111675220	XP_023291715.1	353.75	356.05	391.89	459.42	444.69	401.16	inorganic pyrophosphatase
LOC111679894	XP_023297264.1	442.94	532.79	405.68	307.28	315.74	400.886	chitin deacetylase 1
LOC111675329	XP_023291836.1	386.79	365.41	369.64	438.37	428.43	397.728	troponin I isoform X9
LOC111689818	XP_046802550.1	360.95	542.06	513.45	287.13	281.07	396.932	probable methylmalonate-semialdehyde dehydrogenase [acylating], mitochondrial
LOC111683002	XP_023300792.1	356.65	357.23	359.33	455.75	431.14	392.02	ubiquitin-conjugating enzyme E2 G1
LOC111686685	XP_023304819.2	379.5	491.61	475.11	295.22	309.59	390.206	cytochrome b-c1 complex subunit 2, mitochondrial
LOC111689034	XP_023307305.1	352.06	346.49	348.75	477.12	413.49	387.582	uncharacterized protein LOC111689034
LOC111689041	XP_023307316.1	412.76	344.36	343.06	433.06	401.38	386.924	endocuticle structural glycoprotein SgAbd-4
LOC111682651	XP_023300410.2	574.12	413.16	300.33	335.34	294.21	383.432	vitelline membrane protein Vm26Ab-like
LOC111679019	XP_023296268.2	359.99	326.06	347.83	454.2	418.96	381.408	NADH dehydrogenase [ubiquinone] 1 alpha subcomplex subunit 6
LOC111678359	XP_023295423.2	353.21	481.72	464.93	296.2	303.16	379.844	probable aconitate hydratase, mitochondrial
LOC111684593	XP_023302574.1	369.16	393.68	372.25	361.06	402.93	379.816	protein anoxia up-regulated-like isoform X5
LOC111681487	XP_023299049.1	416.05	461.03	474.78	255.85	289.58	379.458	peritrophin-55
LOC111686929	XP_023305093.2	421.87	336.11	302.63	406.97	422.48	378.012	uncharacterized protein LOC111686929
LOC111675329	XP_023291830.2	369.92	347.4	352.58	413.9	405.1	377.78	troponin I isoform X4
LOC111684662	XP_023302645.1	348.53	351.98	362.22	401.6	412.56	375.378	NADH dehydrogenase [ubiquinone] 1 beta subcomplex subunit 10
LOC111681425	XP_023298967.1	422.87	280.37	303.65	425.28	442.87	375.008	uncharacterized protein LOC111681425
LOC111680089	XP_023297478.2	379.76	390.31	389.72	329.34	380.22	373.87	succinate dehydrogenase [ubiquinone] cytochrome b small subunit, mitochondrial-like
LOC111686290	XP_023304411.2	371.79	361.76	369.7	373.72	384.51	372.296	NADH dehydrogenase [ubiquinone] iron-sulfur protein 4, mitochondrial
LOC111678284	XP_023295353.2	321.85	424.9	448.16	361.52	303.45	371.976	trypsin-like
LOC111677791	XP_023294754.2	511.93	343.56	230.12	517.86	254.33	371.56	larval cuticle protein 65Ag1-like
LOC111676621	XP_023293352.1	352.82	371.66	390.96	341.35	396.58	370.674	translocon-associated protein subunit gamma
LOC111683393	XP_023301245.1	461.16	408.87	357.03	322.98	301.57	370.322	protein TonB
LOC111681333	XP_023298849.2	375.71	378.97	413.87	312.2	370.2	370.19	pupal cuticle protein C1B-like
LOC111678388	XP_023295501.1	346.37	329.05	337.65	412.91	410.02	367.2	NADH dehydrogenase (ubiquinone) 23 kDa subunit
LOC111680480	XP_023297899.1	403.47	279.7	305.73	400.02	443.53	366.49	mitochondrial import receptor subunit TOM7 homolog
LOC111686072	XP_023304140.1	333.4	336.31	327.88	435.77	399.07	366.486	NADH dehydrogenase [ubiquinone] 1 alpha subcomplex subunit 9, mitochondrial
LOC111691261	XP_023309692.1	336.8	324.58	333.43	412.8	424.66	366.454	NADH dehydrogenase [ubiquinone] 1 beta subcomplex subunit 7
LOC111677211	XP_023294077.1	348.39	329.22	326.68	424.43	397.1	365.164	heat shock protein beta-1 isoform X2
LOC111685928	XP_023303979.1	345.9	348.49	336.2	407.62	387.11	365.064	NADH dehydrogenase [ubiquinone] 1 beta subcomplex subunit 8, mitochondrial
LOC111678661	XP_023295842.2	435.66	474.55	325.21	326.98	262.46	364.972	cuticle protein 21-like
LOC111680119	XP_023297509.2	365.93	344.75	344.66	383.48	381.58	364.08	loricrin
LOC111680117	XP_023297507.2	390.62	438.01	388.47	328.8	257.72	360.724	ATP-dependent RNA helicase ddx46
LOC111675979	XP_023292632.1	367.99	356.76	399.9	349.06	329.37	360.616	larval/pupal cuticle protein H1C-like
LOC111683461	XP_023301300.2	312.49	320.41	340.75	410.85	415.12	359.924	translocon-associated protein subunit beta
LOC111686968	XP_023305140.2	232.78	221.43	356.39	464.46	524.52	359.916	uncharacterized protein LOC111686968
LOC111674642	XP_023291070.2	625.9	344.72	252.92	414.21	151.04	357.758	putative mediator of RNA polymerase II transcription subunit 17
LOC111682646	XP_023300407.1	530.93	304.08	235.81	397.25	320.26	357.666	RNA-binding protein 24-like
LOC111684641	XP_023302621.1	369.97	293.35	300.6	396.2	426.57	357.338	NADH dehydrogenase [ubiquinone] 1 beta subcomplex subunit 3
LOC111689520	XP_023307756.2	346.63	343.71	336.42	373.23	384.06	356.81	eukaryotic translation initiation factor 2 subunit 2
LOC111681339	XP_023298858.1	334.82	330.1	329.06	395.4	376.08	353.092	histone H2A.v
LOC111691131	XP_023309543.2	320.41	343.35	334.68	393.7	368.98	352.224	sepiapterin reductase
LOC111677211	XP_023294070.1	333.56	315.73	312.95	405.84	380.74	349.764	heat shock protein beta-1 isoform X1
LOC111676795	XP_023293541.2	323.18	346.51	333.97	372.53	362.12	347.662	carbonic anhydrase 2
LOC111676910	XP_023293688.2	317.09	319.06	316.57	390.64	387.33	346.138	succinate dehydrogenase cytochrome b560 subunit,mitochondrial
LOC111680044	XP_023297423.1	408.86	265.65	311.27	366.89	377.1	345.954	uncharacterized protein LOC111680044
LOC111687930	XP_023306184.1	339.19	259.22	303.45	417.92	393.5	342.656	zinc finger protein 706-like
LOC124419096	XP_046803383.1	315.21	348.15	310.4	375.09	359.39	341.648	loricrin-like
LOC111679596	XP_046809711.1	321.34	300.63	328.84	380.76	373.12	340.938	mitochondrial import inner membrane translocase subunit Tim10
LOC111683497	XP_023301342.1	305.68	312.91	302.14	413.34	367.2	340.254	ubiquitin-conjugating enzyme E2 variant 2
LOC124419699	XP_046806058.1	543.08	308.76	226.22	429.11	193.82	340.198	keratin, type II cytoskeletal 2 epidermal-like
LOC111680177	XP_023297575.1	332.42	339.2	344.35	329	348.76	338.746	eukaryotic translation initiation factor 2 subunit 3
LOC111681728	XP_023299389.1	351.39	333.16	325.96	334.1	343.76	337.674	nucleolar protein 58
LOC111679400	XP_023296742.2	287.38	461.89	493.28	222.78	222.33	337.532	heat shock protein 83
LOC111685403	XP_046811687.1	313.46	333.05	321.43	358.03	347.81	334.756	plasminogen activator inhibitor 1 RNA-binding protein
LOC111675817	XP_023292426.2	372.83	260.35	278.77	357.14	402.71	334.36	uncharacterized protein LOC111675817
LOC111677001	XP_023293792.2	329.37	336.25	327.75	320.21	356.25	333.966	probable transaldolase
LOC111676450	XP_023293130.1	313.85	295.76	298.61	396.05	356.73	332.2	NADH dehydrogenase [ubiquinone] 1 beta subcomplex subunit 11, mitochondrial
LOC111682673	XP_046809297.1	316.24	514.36	509.08	161.3	159.3	332.056	paramyosin, long form isoform X1
LOC111674508	XP_023290892.2	317.58	463.54	452.31	200.34	220.39	330.832	uncharacterized protein LOC111674508
LOC111690279	XP_046804767.1	301.59	406.51	395.32	277.64	267.73	329.758	fructose-bisphosphate aldolase isoform X2
LOC111675890	XP_023292520.1	329.07	406.04	395.35	247.8	268.82	329.416	electron transfer flavoprotein subunit alpha, mitochondrial
LOC111687314	XP_023305513.2	319.97	279.42	288.42	378.6	378.16	328.914	uncharacterized protein LOC111687314
LOC111675628	XP_023292184.2	324.99	397.11	391.06	250.97	271.35	327.096	ATP synthase subunit gamma, mitochondrial
LOC111675628	XP_023292182.2	324.99	397.11	391.06	250.97	271.35	327.096	ATP synthase subunit gamma, mitochondrial
LOC111674554	XP_023290957.1	289.72	367.72	365.66	283.11	325.81	326.404	protein transport protein Sec61 subunit alpha
LOC111681473	XP_023299028.1	302.72	311.55	344.6	393.65	278.73	326.25	uncharacterized protein LOC111681473
LOC111687086	XP_023305268.2	310.09	272.24	291.52	381.24	362.95	323.608	cytochrome b-c1 complex subunit 6, mitochondrial
LOC111687086	XP_023305267.2	310.09	272.24	291.52	381.24	362.95	323.608	cytochrome b-c1 complex subunit 6, mitochondrial
LOC111687086	XP_023305266.2	310.09	272.24	291.52	381.24	362.95	323.608	cytochrome b-c1 complex subunit 6, mitochondrial
LOC111687086	XP_023305265.2	310.09	272.24	291.52	381.24	362.95	323.608	cytochrome b-c1 complex subunit 6, mitochondrial
LOC111677300	XP_023294155.2	327.33	300.07	260.34	371.95	357.48	323.434	general odorant-binding protein 56d-like
LOC111675630	XP_023292186.1	297.01	310.34	303.48	365.54	340.72	323.418	RNA-binding protein 1-like
LOC111675053	XP_023291521.1	295.37	249.79	331.02	378.7	358.18	322.612	acyl-CoA-binding protein homolog
LOC111674880	XP_023291329.1	312.99	361.2	342.3	283.64	291.46	318.318	acetyl-CoA acetyltransferase, mitochondrial
LOC111676607	XP_023293336.2	291.27	441.68	416.14	212.19	228.71	317.998	malate dehydrogenase, cytoplasmic
LOC111679374	XP_023296706.1	292.8	273.86	299.81	358.48	361.1	317.21	putative SERF-like protein
LOC111686323	XP_023304450.2	292.75	272.7	286.11	370.39	357.83	315.956	eukaryotic translation initiation factor 3 subunit K
LOC124420374	XP_046808912.1	374.89	267.51	302.53	310.86	315	314.158	A-kinase anchor protein 14-like
LOC111681706	XP_023299362.2	310.22	364.74	360.37	248.15	287.12	314.12	transketolase-like protein 2
LOC111686774	XP_023304928.2	341.43	381.78	311.28	244.92	281.08	312.098	chitin deacetylase 1
LOC111675029	XP_023291491.2	289.51	289.1	299.51	326.31	342.25	309.336	peroxiredoxin-2
LOC111678819	XP_046806218.1	309.48	331.54	324.17	281.25	296.12	308.512	tropomyosin-2 isoform X11
LOC111674573	XP_023290982.1	485.43	325.51	228.55	306.92	195.26	308.334	larval cuticle protein A2B
LOC124420244	XP_046808440.1	249.26	406.86	375.97	223.85	285.12	308.212	keratin, type I cytoskeletal 9-like
LOC111676843	XP_023293602.2	266.14	299.44	380.41	301	288.53	307.104	serine protease 1
LOC111683193	XP_023301011.2	325.62	380.38	353.39	235.59	236.12	306.22	chitinase-like protein Idgf4
LOC111678819	XP_046806219.1	307.9	329.68	321.57	277.67	292.78	305.92	tropomyosin-2 isoform X12
LOC111676675	XP_023293413.1	255.44	264.02	295.75	384.21	326.64	305.212	L-lactate dehydrogenase
LOC111687438	XP_046805404.1	296.64	356.09	332.28	240.63	291.38	303.404	NADH-ubiquinone oxidoreductase 49 kDa subunit
LOC111680540	XP_023297972.2	281.96	271.77	283.24	340.76	335.78	302.702	eukaryotic translation initiation factor 3 subunit I
LOC111679042	XP_023296297.2	270.02	290.08	283.35	347.44	319.43	302.064	peroxisomal biogenesis factor 19
LOC111676932	XP_023293706.2	295.65	299.55	297.82	305.58	311	301.92	mitochondrial import receptor subunit TOM40 homolog 1
LOC111674509	XP_023290894.2	265.56	321.24	279.4	310.71	328.96	301.174	uncharacterized protein LOC111674509
LOC111675050	XP_023291517.2	290.13	299.23	243.41	356.67	315.06	300.9	acyl-CoA-binding protein
LOC111684754	XP_023302719.2	287.58	271.81	264.77	354.08	323.9	300.428	mitochondrial import receptor subunit TOM22 homolog isoform X1
LOC111675329	XP_023291831.2	291.93	276.54	278.98	330.76	323.46	300.334	troponin I isoform X5
LOC111679257	XP_023296561.1	324.27	375.75	206.31	342.65	250.9	299.976	uncharacterized protein LOC111679257
LOC111675649	XP_023292209.2	286.83	285.02	284.47	310.1	331.71	299.626	DNA-binding protein modulo
LOC111675706	XP_023292286.2	283.78	318.28	302.36	262.68	329.02	299.224	argininosuccinate synthase
LOC111683464	XP_023301304.1	287.56	274.28	252.37	329.22	349.03	298.492	NADH dehydrogenase [ubiquinone] 1 alpha subcomplex subunit 5
LOC111683048	XP_023300846.2	374.45	367.28	285.26	293	170.43	298.084	alpha carbonic anhydrase 8
LOC111686909	XP_023305064.2	306.46	279.58	290.31	284.78	328.17	297.86	peritrophin-48-like
LOC111687098	XP_023305280.2	308.1	256.54	255.54	320.23	345.53	297.188	peritrophin-1-like
LOC111687092	XP_046801357.1	270.41	274.33	279.86	339.5	319.17	296.654	coiled-coil-helix-coiled-coil-helix domain-containing protein 2 isoform X2
LOC111682459	XP_023300189.1	333.54	373.76	334.61	241.61	198.29	296.362	skin secretory protein xP2 isoform X3
LOC111688891	XP_023307158.2	258.47	342.34	299.15	274.2	302.11	295.254	peritrophin-48-like
LOC111685201	XP_023303217.2	283.39	231.84	279.98	335.92	344.92	295.21	uncharacterized protein LOC111685201
LOC111683705	XP_023301574.1	287.38	254.41	249.11	328.52	341.71	292.226	thioredoxin domain-containing protein 17
LOC111682459	XP_023300188.1	327.02	369.65	331.08	238.66	194.49	292.18	skin secretory protein xP2 isoform X2
LOC111680186	XP_023297585.2	259.69	261.14	281.31	332.27	322.8	291.442	alcohol dehydrogenase class-3
LOC111683910	XP_023301800.2	271.37	253.69	221.24	315.16	393.35	290.962	glycine-rich cell wall structural protein-like
LOC111683234	XP_023301055.2	279.26	328.66	313.23	264.56	263.37	289.816	dihydrolipoyllysine-residue succinyltransferase component of 2-oxoglutarate dehydrogenase complex, mitochondrial
LOC111683683	XP_023301550.1	310.52	356.28	299.35	234.2	246.65	289.4	larval cuticle protein 1-like
LOC111680988	XP_023298475.2	275.17	333.04	324.1	253.06	255.24	288.122	V-type proton ATPase 116 kDa subunit a1
LOC111683335	XP_023301172.2	403.4	334.23	221.93	281.28	197	287.568	cuticle protein 38-like
LOC111675329	XP_023291829.2	279.63	264.29	267.34	316.79	309.6	287.53	troponin I isoform X3
LOC111680114	XP_046803042.1	338.13	307.46	244.22	300.09	245.43	287.066	glycine-rich protein DOT1-like
LOC111679012	XP_023296261.2	261.47	257.03	249.39	340.55	324.87	286.662	protein DR_1172
LOC111685136	XP_046802805.1	299.48	320.19	310.88	240.34	253.53	284.884	GTP-binding nuclear protein Ran
LOC111685136	XP_023303140.1	299.48	320.19	310.88	240.34	253.53	284.884	GTP-binding nuclear protein Ran
LOC111684555	XP_046807067.1	277.4	271.67	249.8	305.62	311.54	283.206	ribose-phosphate pyrophosphokinase 2 isoform X3
LOC111690363	XP_023308602.1	260.78	331.12	339.97	221.86	261.59	283.064	translocon-associated protein subunit alpha
LOC111678169	XP_023295198.1	265.38	271.59	278.78	295.19	300.5	282.288	T-complex protein 1 subunit beta
LOC111679913	XP_023297286.1	257.9	268.11	283.75	294.38	306.28	282.084	glutathione S-transferase 1
LOC111675329	XP_023291828.2	273.67	259.42	262.04	310.83	303.73	281.938	troponin I isoform X1
LOC111685169	XP_023303179.1	273.11	236.43	250.42	329.21	313.85	280.604	reactive oxygen species modulator 1
LOC111675329	XP_023291834.2	271.72	257.18	260.92	308.88	300.68	279.876	troponin I isoform X7
LOC111676413	XP_023293098.1	251.78	363.54	301.97	230.05	245.01	278.47	glutamine synthetase 1, mitochondrial
LOC111680646	XP_023298087.2	271.49	238.35	238	322.05	322.27	278.432	uncharacterized protein LOC111680646
LOC111682640	XP_023300401.1	433	257.4	178.89	301.32	216.02	277.326	vitelline membrane protein Vm26Ab-like
LOC111677728	XP_023294685.2	293.74	255.79	284.1	274.35	278.54	277.304	uncharacterized protein LOC111677728
LOC111679133	XP_023296407.2	266.46	274.21	272.44	287.05	285.64	277.16	methenyltetrahydrofolate synthase domain-containing protein
LOC111678166	XP_023295195.1	229.98	247.53	259.67	331.25	314.02	276.49	receptor expression-enhancing protein 5
LOC111687556	XP_023305766.2	378.78	206.97	183.08	344.32	267.21	276.072	U-actitoxin-Avd3r
LOC111684555	XP_046807066.1	270.05	263.87	243.18	297.73	303.29	275.624	ribose-phosphate pyrophosphokinase 2 isoform X2
LOC111682459	XP_023300187.1	307.5	349.45	311.36	225.69	182.17	275.234	skin secretory protein xP2 isoform X1
LOC111688753	XP_023307029.1	244.03	264.74	243.94	300.57	317.21	274.098	transmembrane emp24 domain-containing protein bai
LOC111675329	XP_046801651.1	265.54	252.13	255.42	302.7	294.6	274.078	troponin I isoform X6
LOC111690279	XP_023308505.1	247.93	341.64	333.14	222.05	215.18	271.988	fructose-bisphosphate aldolase isoform X1
LOC111690279	XP_023308504.1	247.93	341.64	333.14	222.05	215.18	271.988	fructose-bisphosphate aldolase isoform X1
LOC111690279	XP_023308502.1	247.93	341.64	333.14	222.05	215.18	271.988	fructose-bisphosphate aldolase isoform X1
LOC111681504	XP_023299070.2	185.38	306.97	247.02	340.94	278.95	271.852	uncharacterized protein LOC111681504
LOC111686976	XP_023305150.1	257.81	268.42	264.19	271.63	294.3	271.27	ATP-dependent RNA helicase WM6
LOC111678618	XP_023295792.1	283.42	305.59	306.02	204.78	255.5	271.062	NADH dehydrogenase [ubiquinone] flavoprotein 2, mitochondrial
LOC111677256	XP_023294118.2	263.66	240.7	234.36	318.41	297.46	270.918	thioredoxin, mitochondrial
LOC111686731	XP_023304878.1	227.46	277.81	341.59	226.22	278.51	270.318	lysosomal aspartic protease-like
LOC111677850	XP_023294819.1	259.53	308.45	308.07	228.88	246.36	270.258	succinate dehydrogenase [ubiquinone] iron-sulfursubunit, mitochondrial
LOC111679493	XP_023296838.2	269.4	325.09	316.51	207.11	231.77	269.976	probable isocitrate dehydrogenase [NAD] subunit alpha, mitochondrial
LOC111680656	XP_023298103.1	274.05	227.06	238.63	302.61	307.41	269.952	adenosine 5'-monophosphoramidase HINT1
LOC111684555	XP_046807065.1	263.6	258.15	237.51	290.4	296.18	269.168	ribose-phosphate pyrophosphokinase 2 isoform X1
LOC111689706	XP_023307944.1	253.05	258.59	224.14	305.63	298.65	268.012	fructose-1,6-bisphosphatase 1 isoform X1
LOC111688692	XP_023306958.1	256.25	226	238.1	327.82	283.8	266.394	prefoldin subunit 1
LOC111685590	XP_046807923.1	241.23	340.64	347.28	189.81	212.32	266.256	protein disulfide-isomerase
LOC124420558	XP_046809788.1	266.82	260.64	233.98	288.69	278.67	265.76	SPARC-like
LOC111685783	XP_023303829.2	252.15	234.51	250.97	307.5	279.4	264.906	trehalose-phosphate phosphatase
LOC111682392	XP_023300108.2	257.41	329.94	316.95	191.54	222.8	263.728	succinate dehydrogenase [ubiquinone] flavoprotein subunit, mitochondrial
LOC111680295	XP_023297700.2	226.32	233.71	242.39	313.51	302.24	263.634	peptidyl-prolyl cis-trans isomerase isoform X2
LOC111690659	XP_023308955.1	254.22	217.22	226.79	321.63	292.7	262.512	probable prefoldin subunit 5
LOC111678819	XP_046806222.1	261.6	279.71	280.62	238.77	250.23	262.186	tropomyosin-1, isoforms 9A/A/B isoform X15
LOC111683343	XP_023301181.1	372.29	293.18	224.6	254.63	164.98	261.936	cuticle protein 38-like
LOC111678819	XP_046806215.1	263.21	282.94	277.36	235.6	247.53	261.328	tropomyosin-2 isoform X8
LOC111689354	XP_046808599.1	255.38	213.45	217.82	317.77	300.19	260.922	UPF0389 protein GA21628-like
LOC111683347	XP_023301185.2	390.29	270.84	191.78	261.48	183.42	259.562	cuticle protein 16.5-like
LOC111680375	XP_023297779.1	230.8	237.22	231.92	309.47	274.08	256.698	high mobility group protein Z
LOC111680375	XP_023297778.1	230.8	237.22	231.92	309.47	274.08	256.698	high mobility group protein Z
LOC111680375	XP_023297777.1	230.8	237.22	231.92	309.47	274.08	256.698	high mobility group protein Z
LOC111689801	XP_046808926.1	364.48	294.28	192.46	276.32	154.82	256.472	pupal cuticle protein C1B-like
LOC111679597	XP_023296942.1	250.88	232.7	235.85	290.84	269.73	256	uncharacterized protein LOC111679597
LOC124421023	XP_046811674.1	242.2	265.57	245.08	261.12	265.79	255.952	uncharacterized protein LOC124421023
LOC111683677	XP_046811688.1	253.16	273.45	246.27	240.81	265.64	255.866	larval cuticle protein 4-like
LOC111677705	XP_023294655.1	301.59	252.82	208.89	250.78	260.71	254.958	defense protein l(2)34Fc
LOC111685370	XP_023303396.2	338.7	218.12	174.42	257.34	284.14	254.544	uncharacterized protein LOC111685370
LOC111687670	XP_023305898.1	262.08	259.31	265.46	230.34	253.15	254.068	SUMO-conjugating enzyme UBC9-B
LOC111684336	XP_023302253.1	250.48	250.89	244.59	259.43	258.52	252.782	microsomal glutathione S-transferase 1-like isoform X2
LOC124418456	XP_046810231.1	262.96	320.9	321.76	168.08	190.17	252.774	myosin light chain kinase, smooth muscle-like
LOC111681148	XP_023298640.1	240.56	227.35	233.64	278.26	281.51	252.264	eukaryotic translation initiation factor 2 subunit 1
LOC111690213	XP_023308424.1	241.04	217.35	220.03	298.58	282.73	251.946	peroxiredoxin-5, mitochondrial
LOC111678303	XP_023295381.2	290.64	197.44	273.51	268.92	228.14	251.73	inactive lysozyme 1A
LOC111679725	XP_023297086.2	255.59	207.25	220.45	277.68	294.55	251.104	phosphopantothenoylcysteine decarboxylase subunit VHS3
LOC111679910	XP_023297282.1	246.14	378.25	304.16	167.72	156.41	250.536	chitin deacetylase 1 isoform X2
LOC111688892	XP_023307159.2	210.41	250.59	223.26	304.51	259.9	249.734	peritrophin-48 isoform X2
LOC111689706	XP_023307945.1	233.88	241.66	209.89	282.32	279.11	249.372	fructose-1,6-bisphosphatase 1 isoform X2
LOC111677081	XP_023293902.1	247.38	253.93	229.69	240.75	274.2	249.19	glycine cleavage system H protein, mitochondrial
LOC111681322	XP_023298838.2	188.02	230.14	310.61	249.51	266.08	248.872	cuticle protein 16.5
LOC111687855	XP_023306100.2	219.91	229.65	214.28	293.72	282.84	248.08	3-hydroxyisobutyryl-CoA hydrolase, mitochondrial
LOC111683571	XP_046804412.1	232.22	240.26	230.9	261.07	275.22	247.934	adenylosuccinate synthetase
LOC111686208	XP_023304316.1	231.25	254.98	204.05	276.39	270.88	247.51	spermidine synthase isoform X1
LOC111680732	XP_023298199.1	251.78	250.24	248.19	228.73	252.4	246.268	uncharacterized protein LOC111680732 isoform X9
LOC111683179	XP_023300998.1	244.36	247.16	248.67	233.48	257.56	246.246	obg-like ATPase 1
LOC111680751	XP_023298221.1	238.87	236.48	238.98	257.18	259.53	246.208	T-complex protein 1 subunit zeta
LOC111686208	XP_046805764.1	229.37	250.45	204.75	274.42	270.24	245.846	spermidine synthase isoform X2
LOC124419682	XP_046805956.1	228.32	259.02	242.68	239.66	256.4	245.216	isocitrate dehydrogenase [NAD] subunit beta, mitochondrial
LOC111684342	XP_023302259.1	233.72	213.74	223.9	283.53	267.51	244.48	RING-box protein 1A
LOC111684121	XP_023302013.1	237.58	207.24	213.45	293.89	269.75	244.382	mitochondrial import inner membrane translocase subunit Tim9
LOC111684334	XP_023302249.2	238.98	290.15	280.12	185.32	221.07	243.128	cystathionine beta-synthase
LOC111682668	XP_023300428.2	224.28	233.62	226.87	254	268.63	241.48	aldo-keto reductase family 1 member B1-like isoform X1
LOC111689586	XP_023307823.2	165.57	369.01	413.27	153.69	104.76	241.26	predicted GPI-anchored protein 58
LOC111688892	XP_023307160.2	205.23	239.46	215.58	291.7	252.21	240.836	peritrophin-48 isoform X1
LOC111689337	XP_023307577.1	237.02	257.46	239.65	224.48	245.54	240.83	cytochrome b5
LOC111681234	XP_023298752.2	228.44	299.08	279.85	187.96	204.73	240.012	dihydrolipoyl dehydrogenase, mitochondrial
LOC124420147	XP_046808181.1	360.45	276.78	198.99	212.14	150.09	239.69	pupal cuticle protein C1B-like
LOC124420379	XP_046808922.1	319.92	270.62	197.18	236.98	170.64	239.068	cuticle protein 38-like isoform X2
LOC111680754	XP_046807183.1	258.3	242.59	240.93	231.46	219.39	238.534	uncharacterized protein LOC111680754
LOC111683257	XP_023301078.1	220.1	202.85	212.82	297.61	258.93	238.462	ras-related protein Rab-1A
LOC111680057	XP_023297437.1	219.87	214.16	215.48	283.29	254.94	237.548	LOW QUALITY PROTEIN: ornithine decarboxylase antizyme
LOC111678406	XP_023295521.1	242.76	248.52	241.02	217.38	235.39	237.014	eukaryotic translation initiation factor 3 subunit H
LOC111688491	XP_023306779.1	229.48	195.76	210.1	290.21	255.14	236.138	probable prefoldin subunit 4
LOC111681663	XP_023299315.2	208.52	328.88	328.51	153.96	149.56	233.886	V-type proton ATPase catalytic subunit A
LOC111681663	XP_023299314.2	208.52	328.88	328.51	153.96	149.56	233.886	V-type proton ATPase catalytic subunit A
LOC111679032	XP_023296284.1	236.21	254.08	239.9	212.9	219.94	232.606	phosphoglycerate kinase
LOC124420379	XP_046808921.1	310.49	262.82	193	228.21	167.79	232.462	cuticle protein 38-like isoform X1
LOC111687208	XP_023305400.2	230.33	200.74	201.45	264.75	263.96	232.246	MICOS complex subunit MIC13 homolog QIL1-like
LOC111681615	XP_023299255.1	236.77	261.53	260.77	199.38	199.62	231.614	ATP synthase subunit d, mitochondrial
LOC111681615	XP_023299254.1	236.77	261.53	260.77	199.38	199.62	231.614	ATP synthase subunit d, mitochondrial
LOC111681615	XP_023299253.1	236.77	261.53	260.77	199.38	199.62	231.614	ATP synthase subunit d, mitochondrial
LOC111675384	XP_023291914.2	219.65	195.47	182.06	296.61	257.92	230.342	23 kDa integral membrane protein
LOC111685038	XP_046808314.1	243.79	174.88	212.75	255.59	261.15	229.632	short transmembrane mitochondrial protein 1 isoform X1
LOC111681568	XP_023299183.1	208.73	221.34	218.18	244.39	253.98	229.324	uncharacterized protein LOC111681568
LOC111690241	XP_023308461.1	246.44	251.73	253.08	187.04	206.72	229.002	probable ribosome biogenesis protein RLP24
LOC111681368	XP_023298886.2	231.02	249.89	257.98	195.38	203.84	227.622	threonine-rich protein
LOC111678663	XP_046808470.1	283.29	284.94	194.36	217.62	156.5	227.342	calphotin-like
LOC111680096	XP_023297485.1	212.46	206.25	198.52	262.22	248.82	225.654	elongin-B
LOC111681457	XP_023299009.2	233.98	195.82	193.45	270.04	231.48	224.954	prisilkin-39
LOC111680815	XP_023298301.1	262.38	186.39	196.72	265.5	209.87	224.172	claw keratin-like
LOC111685429	XP_023303468.2	221.6	213.37	210.08	234.38	237.7	223.426	uncharacterized protein LOC111685429
LOC111685429	XP_023303467.2	221.6	213.37	210.08	234.38	237.7	223.426	uncharacterized protein LOC111685429
LOC111689108	XP_023307385.2	203.89	212.34	234.02	220.04	244.47	222.952	larval cuticle protein LCP-17
LOC111685227	XP_046804814.1	208.23	222.16	211.32	244.22	228.53	222.892	protein krasavietz
LOC111685227	XP_023303245.1	208.23	222.16	211.32	244.22	228.53	222.892	protein krasavietz
LOC111685227	XP_023303244.1	208.23	222.16	211.32	244.22	228.53	222.892	protein krasavietz
LOC111690816	XP_023309155.2	257.09	200.44	150.92	271.9	230.02	222.074	uncharacterized protein LOC111690816
LOC111678819	XP_046806208.1	224.15	238.1	238.36	198.7	210.28	221.918	tropomyosin-1, isoforms 9A/A/B isoform X2
LOC111683312	XP_023301140.2	229.91	224.92	231.54	181.19	241.09	221.73	fumarylacetoacetase
LOC111681137	XP_046808595.1	333.53	201.32	133.15	241.62	198.57	221.638	tyrosinase inhibitor-like
LOC111679910	XP_023297281.1	220	329.05	267.31	149.42	140.26	221.208	chitin deacetylase 1 isoform X1
LOC111680118	XP_023297508.2	247.83	189.46	183.24	237.83	242.04	220.08	keratin-associated protein 21-1
LOC111684345	XP_023302262.1	212.24	193.75	183.38	262.77	246.77	219.782	protein snakeskin
LOC111680732	XP_023298197.1	221.73	220.7	219.47	205.53	227.77	219.04	uncharacterized protein LOC111680732 isoform X7
LOC111690382	XP_023308618.2	226.62	245.57	252.87	172.31	193.14	218.102	nucleolar protein 56
LOC111685232	XP_023303250.2	229.83	190.68	166.42	252.18	247.69	217.36	uncharacterized protein LOC111685232
LOC111681732	XP_023299393.1	199.19	209.16	205.15	248.09	223.68	217.054	heterogeneous nuclear ribonucleoprotein 27C
LOC111674825	XP_023291254.1	197.47	179.72	188.44	269.51	248.29	216.686	uncharacterized protein LOC111674825
LOC111683368	XP_046811243.1	183.77	224.24	217.97	229.97	220.4	215.27	V-type proton ATPase subunit C-like
LOC111676653	XP_023293387.2	210.08	232.59	199.74	208.92	223.62	214.99	3-ketoacyl-CoA thiolase, mitochondrial
LOC111690906	XP_023309284.2	290.11	262.4	196.98	166.62	156.86	214.594	fibrous sheath CABYR-binding protein
LOC111685425	XP_046802075.1	210.85	201.41	205.21	219.92	235.54	214.586	cystathionine gamma-lyase
LOC111690182	XP_023308391.2	211.43	263.13	253.91	160.25	171.74	212.092	T-complex protein 1 subunit eta
LOC111684206	XP_023302104.2	210.88	227.05	227.49	199.34	190.67	211.086	T-complex protein 1 subunit theta
LOC111677616	XP_046803375.1	190.69	282.28	265.08	155.17	157.51	210.146	probable citrate synthase, mitochondrial
LOC111683038	XP_023300838.2	207.4	186.85	180.98	256.06	218.97	210.052	uncharacterized protein LOC111683038
LOC111676676	XP_023293414.2	191.35	196.21	204.89	237.15	219.77	209.874	transmembrane 9 superfamily member 3
LOC111678819	XP_046806221.1	210	221.87	223.46	191.71	201.89	209.786	tropomyosin-1, isoforms 9A/A/B isoform X14
LOC111686724	XP_023304872.2	240.73	166.44	165.81	230.51	244.54	209.606	general odorant-binding protein 99a
LOC111681478	XP_023299036.2	212.88	283.06	288.11	127.15	136.43	209.526	extensin
LOC111678990	XP_023296236.2	192.97	232.65	230.13	201.25	189.47	209.294	zinc finger protein on ecdysone puffs
LOC111687362	XP_023305560.1	191.24	179.79	190.14	246.21	235.29	208.534	proteasome subunit alpha type-2
LOC111678909	XP_023296129.2	203.51	227.75	223.66	187.82	199.7	208.488	3-hydroxyacyl-CoA dehydrogenase type-2
LOC111678909	XP_023296128.2	203.51	227.75	223.66	187.82	199.7	208.488	3-hydroxyacyl-CoA dehydrogenase type-2
LOC111678602	XP_023295768.2	189.05	213.6	198.57	219.69	217.59	207.7	alanine aminotransferase 1
LOC111676573	XP_023293289.2	376.5	187.86	133.42	190.11	149.94	207.566	uncharacterized protein LOC111676573
LOC111688326	XP_023306581.2	205.1	189.46	186.49	230.95	223.46	207.092	eukaryotic translation initiation factor 3 subunit J
LOC111678109	XP_023295128.1	218.39	246.93	246.22	162.96	160.21	206.942	troponin T, skeletal muscle isoform X17
LOC111678109	XP_023295125.1	217.86	246.36	245.65	162.57	159.82	206.452	troponin T, skeletal muscle isoform X16
LOC111678319	XP_023295397.1	180.22	174.23	175.8	263.37	236.84	206.092	death-associated protein 1
LOC111678109	XP_046803611.1	217.26	245.65	244.93	162.08	159.38	205.86	troponin T, skeletal muscle isoform X12
LOC111678109	XP_023295126.1	217.17	245.6	244.8	162.07	159.3	205.788	troponin T, skeletal muscle isoform X14
LOC111678109	XP_023295121.1	216.83	244.97	244.56	161.57	159.26	205.438	troponin T, skeletal muscle isoform X9
LOC111678109	XP_023295122.1	216.74	245.08	244.37	161.69	159	205.376	troponin T, skeletal muscle isoform X10
LOC111678109	XP_023295124.1	216.65	245.02	244.23	161.68	158.91	205.298	troponin T, skeletal muscle isoform X13
LOC111678109	XP_023295119.1	216.31	244.41	244.01	161.19	158.88	204.96	troponin T, skeletal muscle isoform X8
LOC111691049	XP_023309440.2	271.5	267.79	223.75	121.97	138.38	204.678	uncharacterized protein LOC111691049
LOC111678109	XP_023295114.1	215.73	243.72	243.31	160.71	158.46	204.386	troponin T, skeletal muscle isoform X3
LOC111678109	XP_023295120.1	215.64	243.67	243.17	160.7	158.37	204.31	troponin T, skeletal muscle isoform X7
LOC111678109	XP_023295112.1	215.22	243.17	242.76	160.33	158.08	203.912	troponin T, skeletal muscle isoform X1
LOC111678109	XP_023295115.1	215.13	243.11	242.62	160.32	157.99	203.834	troponin T, skeletal muscle isoform X5
LOC111677733	XP_046802377.1	193.69	227.73	220.99	180.34	195.38	203.626	histone H3.3A
LOC111677733	XP_023294690.1	193.69	227.73	220.99	180.34	195.38	203.626	histone H3.3A
LOC111683684	XP_023301551.1	212.29	245.82	202.26	161.3	191.85	202.704	larval cuticle protein 2-like
LOC111680010	XP_023297384.2	179.43	182.86	187.32	235.14	224.29	201.808	2-oxoisovalerate dehydrogenase subunit beta, mitochondrial
LOC111682292	XP_023299969.1	206.28	153.63	166.88	239.71	240.19	201.338	huntingtin-interacting protein K
LOC111689138	XP_023307399.1	195.79	195.83	203.94	202.09	206.74	200.878	RNA-binding protein Rsf1
LOC111680732	XP_046807693.1	203.18	202.17	201.03	188.49	208.75	200.724	uncharacterized protein LOC111680732 isoform X6
LOC111680732	XP_023298195.1	203.18	202.17	201.03	188.49	208.75	200.724	uncharacterized protein LOC111680732 isoform X6
LOC111678624	XP_023295797.2	212.55	188.65	193.05	208.3	200.95	200.7	probable H/ACA ribonucleoprotein complex subunit1
LOC111678326	XP_023295403.2	138.69	201.49	280.39	200.4	180.11	200.216	trypsin-like
LOC111679664	XP_046810298.1	191.37	186.06	195.46	214.98	212.38	200.05	profilin
LOC111679664	XP_023297026.1	191.37	186.06	195.46	214.98	212.38	200.05	profilin
LOC111679664	XP_023297025.1	191.37	186.06	195.46	214.98	212.38	200.05	profilin
LOC111679664	XP_023297024.1	191.37	186.06	195.46	214.98	212.38	200.05	profilin
LOC111679664	XP_023297023.1	191.37	186.06	195.46	214.98	212.38	200.05	profilin
LOC111679664	XP_023297022.1	191.37	186.06	195.46	214.98	212.38	200.05	profilin
LOC111683418	XP_023301255.2	174.71	169.81	172.88	259.4	219.44	199.248	uncharacterized protein LOC111683418
LOC111684671	XP_023302658.2	191.77	171.87	176.43	228.68	221.44	198.038	signal peptidase complex catalytic subunit SEC11A
LOC111678109	XP_023295129.1	209.07	235.06	234.91	156.21	153.57	197.764	troponin T, skeletal muscle isoform X18
LOC111678109	XP_023295131.1	208.96	234.97	234.75	156.19	153.46	197.666	troponin T, skeletal muscle isoform X20
LOC111680294	XP_023297697.1	194.95	178.86	184.9	176.14	252.95	197.56	aminoacylase-1-like
LOC111674495	XP_023290879.2	206.43	306	268.21	112.83	93.12	197.318	uncharacterized protein LOC111674495
LOC111687518	XP_023305723.1	193.57	222.52	219.75	169.04	181.49	197.274	succinate--CoA ligase [ADP/GDP-forming] subunit alpha, mitochondrial isoform X2
LOC111677386	XP_023294262.1	196.43	222.02	215.7	181.3	170.66	197.222	elongation factor Tu
LOC111675658	XP_023292217.1	203.52	240.29	257.83	128.05	155.99	197.136	dnaJ homolog subfamily A member 1
LOC111686275	XP_023304396.1	182.6	185.56	177.48	234.65	200.99	196.256	eukaryotic translation initiation factor 4E1 isoform X2
LOC111674561	XP_046805425.1	326.34	211.36	144.15	195.02	104.12	196.198	uncharacterized protein LOC111674561 isoform X3
LOC111674635	XP_023291064.2	234.39	252.32	190.42	167.96	134.25	195.868	larval cuticle protein A2B-like
LOC111689470	XP_046808911.1	263.68	229.59	189.89	146.18	147	195.268	A-kinase anchor protein 14-like
LOC111686485	XP_023304608.2	206.41	169.73	143.83	226.35	227.29	194.722	uncharacterized protein LOC111686485
LOC124420114	XP_046808021.1	283.4	223.57	156.01	186.5	122.86	194.468	cuticle protein 38-like
LOC111674564	XP_046805338.1	288.4	240.54	190.75	125.53	126.67	194.378	uncharacterized PPE family protein PPE62-like
LOC111683735	XP_023301614.2	164.86	231.67	239.99	159.33	174.08	193.986	trypsin
LOC111675388	XP_023291921.1	164	184.55	168.23	219.56	232.93	193.854	glutathione S-transferase 1-like
LOC111685079	XP_046811357.1	191.12	194.52	192.51	196.24	186.99	192.276	rRNA 2'-O-methyltransferase fibrillarin isoform X2
LOC111682228	XP_023299899.2	192.38	221.88	222.76	160.39	161.67	191.816	NADH dehydrogenase [ubiquinone] 1 alpha subcomplex subunit 10, mitochondrial
LOC111678819	XP_046806209.1	192.55	205.93	205.56	172.5	181.78	191.664	tropomyosin-1, isoforms 9A/A/B isoform X3
LOC111685038	XP_046808317.1	206.08	149.3	176.12	206.5	219.79	191.558	uncharacterized protein LOC111685038 isoform X2
LOC111681557	XP_023299171.1	191.4	214.58	207.03	169.76	168.68	190.29	protein obstructor-E isoform X1
LOC111682673	XP_046809298.1	185.9	261.87	267.36	113.4	120.95	189.896	paramyosin, short form isoform X2
LOC111686093	XP_023304163.1	183.97	159.24	194.52	214.61	196.45	189.758	copper transport protein ATOX1
LOC124420545	XP_046809714.1	149.06	179.94	170.84	238.61	210.22	189.734	calmodulin-alpha-like isoform X2
LOC124420990	XP_046811574.1	197.52	158.12	210.46	200.76	180.08	189.388	inactive lysozyme 1A-like
LOC111689921	XP_023308153.1	172.73	176.58	179.31	205.51	208.48	188.522	proteasome subunit alpha type-1
LOC111687180	XP_023305367.1	186.57	159.38	170.15	212.03	213.57	188.34	proteasome subunit beta type-6
LOC111675980	XP_023292633.2	191.34	185.46	220.27	174.07	168.65	187.958	larval/pupal cuticle protein H1C-like
LOC111685365	XP_023303392.1	186.18	156.08	178.96	201.57	215.27	187.612	protein Asterix
LOC111682846	XP_023300606.2	166.97	195.46	134.75	232.75	207.9	187.566	alcohol dehydrogenase-like
LOC111686001	XP_023304066.2	184.58	160.79	172.39	221.96	197.25	187.394	single-stranded DNA-binding protein, mitochondrial
LOC111684754	XP_046807374.1	177.4	167.04	163.83	222.98	201.83	186.616	mitochondrial import receptor subunit TOM22 homolog isoform X2
LOC111678577	XP_023295738.2	167.16	246.09	254.8	128.59	136.4	186.608	protein disulfide-isomerase A3
LOC111684240	XP_023302140.1	196.94	207.65	207.14	152.03	168.85	186.522	eukaryotic translation initiation factor 3 subunit G-1
LOC111690231	XP_023308449.1	180.22	179.64	176.71	195.2	200.78	186.51	organic cation transporter protein
LOC111679064	XP_023296319.2	168.99	166.08	163.82	222.73	210.23	186.37	protein D1
LOC111684025	XP_046806387.1	156.75	153.14	174.19	224.96	221.57	186.122	mesencephalic astrocyte-derived neurotrophic factor homolog
LOC124421419	XP_046812535.1	161.87	141.61	240.07	236.87	148.56	185.796	uncharacterized protein LOC124421419
LOC111677010	XP_023293804.1	164.59	206.18	182.66	177.62	194.76	185.162	trifunctional enzyme subunit beta, mitochondrial
LOC111687052	XP_023305235.1	178.62	152.79	184.64	205.96	200.24	184.45	peritrophin-55-like
LOC111678471	XP_023295609.2	228.1	162.02	110.8	217.41	202.05	184.076	protein takeout-like
LOC111682423	XP_023300150.1	164.9	167.97	161.54	216.45	206.48	183.468	proteasome subunit alpha type-3
LOC111690656	XP_023308951.1	182.44	227.07	235.43	135.68	136.22	183.368	T-complex protein 1 subunit alpha
LOC111682466	XP_023300198.2	153.98	190.35	180.61	204.57	186.24	183.15	zinc carboxypeptidase A 1
LOC111681951	XP_023299624.1	181.86	245.35	235.15	122.24	130.03	182.926	T-complex protein 1 subunit epsilon
LOC111683211	XP_023301032.1	178	155.48	160.55	217.1	203.21	182.868	GTP-binding protein 128up
LOC111684954	XP_023302955.1	174.79	175.21	168.52	199.02	196.21	182.75	prefoldin subunit 3
LOC111675768	XP_023292367.2	218.96	262.46	127.04	235.26	68.19	182.382	uncharacterized protein LOC111675768
LOC111678839	XP_023296039.1	166.62	180.51	185.36	193.96	185.42	182.374	peptidoglycan-recognition protein SC2-like
LOC111681371	XP_023298896.2	157.56	165.25	138.8	219.46	230.32	182.278	uncharacterized protein LOC111681371
LOC111682795	XP_023300549.1	170.08	152.53	160.15	222.37	205.11	182.048	probable prefoldin subunit 2
LOC111685079	XP_023303083.2	180.09	183.35	181.4	184.94	176.21	181.198	rRNA 2'-O-methyltransferase fibrillarin isoform X1
LOC111679540	XP_046807901.1	191.24	147.58	170.86	193.66	202.03	181.074	NEDD8
LOC111684338	XP_023302255.1	196.55	194.65	198.18	141.64	173.47	180.898	eukaryotic translation initiation factor 3 subunit F-1
LOC111680733	XP_023298196.1	176.53	175.3	167.46	189.62	191.7	180.122	serine/threonine-protein phosphatase PP2A
LOC111679736	XP_046807446.1	206.03	186.6	178.45	148.77	177.63	179.496	spore wall protein 2-like
LOC111686862	XP_046806123.1	166.65	206.67	185.04	165.28	170.99	178.926	uncharacterized protein LOC111686862
LOC111674566	XP_023290973.1	260.4	210.71	145.87	170.91	105.78	178.734	larval cuticle protein A2B-like
LOC111690831	XP_023309170.2	173.43	167.19	165.99	195.01	186.39	177.602	protein FAM136A-like
LOC111689569	XP_023307809.2	153.79	165.44	169.83	202.13	192.46	176.73	carbonic anhydrase 2
LOC111676806	XP_023293555.2	144	184.46	183.31	196.73	173.89	176.478	serine protease 1-like
LOC111677903	XP_023294880.1	158.05	157.67	160.05	210.59	192.23	175.718	proteasome subunit beta type-4
LOC111677027	XP_023293822.1	158.34	255.66	268.6	95.29	100.04	175.586	calcium-transporting ATPase sarcoplasmic/endoplasmic reticulum type isoform X2
LOC111677029	XP_023293824.1	175.97	152.13	154.83	196.42	196.01	175.072	elongin-C
LOC111676796	XP_023293542.1	158.43	141.63	150.05	221.64	201.29	174.608	calcium load-activated calcium channel
LOC111683444	XP_023301284.2	169.57	159.22	159.09	230.36	152.55	174.158	activity-regulated cytoskeleton associated protein 1-like
LOC111686282	XP_023304403.1	180.19	195.49	189.34	150.1	154.38	173.9	inosine-5'-monophosphate dehydrogenase
LOC111687861	XP_023306106.1	168.09	173.24	169.23	191.03	167.38	173.794	GTP-binding protein SAR1b
LOC111687861	XP_023306104.1	168.09	173.24	169.23	191.03	167.38	173.794	GTP-binding protein SAR1b
LOC111680732	XP_023298198.1	178.09	176.57	174.07	160.37	176.36	173.092	uncharacterized protein LOC111680732 isoform X8
LOC111679671	XP_023297037.2	175.82	194.55	189.12	143.23	160.27	172.598	pyruvate dehydrogenase E1 component subunit beta, mitochondrial isoform X1
LOC111676578	XP_023293292.2	319.04	153.64	114.34	170.21	105.02	172.45	uncharacterized protein LOC111676578
LOC111690286	XP_023308515.1	154.98	152.66	155.02	205.42	192.55	172.126	putative tricarboxylate transport protein, mitochondrial
LOC111678109	XP_046803610.1	179.94	206.8	204.98	135.29	132.1	171.822	troponin T, skeletal muscle isoform X11
LOC111676664	XP_023293396.1	164.34	138.91	145.17	226.54	183.86	171.764	electron transfer flavoprotein regulatory factor1
LOC111678109	XP_023295127.1	179.76	206.65	204.74	135.21	131.95	171.662	troponin T, skeletal muscle isoform X15
LOC111687621	XP_023305843.1	143.15	156.96	155.26	203.95	198.18	171.5	protein transport protein Sec61 gamma-2 subunit
LOC111687621	XP_023305842.1	143.15	156.96	155.26	203.95	198.18	171.5	protein transport protein Sec61 gamma-2 subunit
LOC111687621	XP_023305841.1	143.15	156.96	155.26	203.95	198.18	171.5	protein transport protein Sec61 gamma-2 subunit
LOC111689463	XP_023307703.2	237.62	181.04	166.22	149.72	122.46	171.412	pupal cuticle protein G1A-like
LOC111689190	XP_046803496.1	167.03	148.7	144.67	202.37	194.27	171.408	ribosome biogenesis protein NSA2 homolog
LOC111689190	XP_023307451.2	167.03	148.7	144.67	202.37	194.27	171.408	ribosome biogenesis protein NSA2 homolog
LOC111688835	XP_023307117.2	146.98	160.36	162.26	196.98	188.98	171.112	probable elongation factor 1-delta isoform X2
LOC111678109	XP_023295116.1	179.15	205.65	204.15	134.45	131.72	171.024	troponin T, skeletal muscle isoform X4
LOC124418496	XP_046801022.1	162.35	165.48	152.21	187.28	186.36	170.736	aspartate aminotransferase, mitochondrial
LOC111678109	XP_023295113.1	178.73	205.19	203.69	134.14	131.41	170.632	troponin T, skeletal muscle isoform X2
LOC111678109	XP_023295118.1	178.55	205.04	203.46	134.06	131.26	170.474	troponin T, skeletal muscle isoform X6
LOC111683383	XP_046808442.1	214.04	185.69	170.85	159.14	122.61	170.466	basic proline-rich protein
LOC111679521	XP_023296861.2	161.32	147.23	159.47	195.99	188.29	170.46	probable 39S ribosomal protein L24, mitochondrial
LOC124419192	XP_046803761.1	155.46	151.22	148.72	200.86	194.29	170.11	39S ribosomal protein L28, mitochondrial-like
LOC111689223	XP_046804745.1	161.95	154.86	158.38	191.61	183.51	170.062	eukaryotic translation initiation factor 4B
LOC111689827	XP_023308060.2	178.84	201.52	115.3	189.11	164.91	169.936	cytochrome P450 6g1
LOC111680038	XP_023297415.1	169.57	135.89	140.94	195.78	205.24	169.484	DNA-directed RNA polymerases I, II, and III subunit RPABC4
LOC111688742	XP_023307018.1	179.75	145.21	146.86	177.84	197.54	169.44	probable 26S proteasome complex subunit sem1
LOC111690246	XP_023308466.2	159.71	161.58	156.61	189.38	178.86	169.228	MICOS complex subunit MIC27
LOC111690325	XP_023308562.2	168.08	208.67	197.26	127.15	144.87	169.206	T-complex protein 1 subunit delta
LOC111685355	XP_023303379.2	163.52	166.82	167.01	169.21	178.47	169.006	eukaryotic translation initiation factor 3 subunit L
LOC111675949	XP_023292601.1	151.58	182.06	187.51	161.79	161.81	168.95	uncharacterized protein LOC111675949
LOC111685183	XP_023303198.1	156.57	153.06	152.01	191.63	189.71	168.596	proteasome subunit alpha type-6-like
LOC111681567	XP_023299182.2	166.35	194.2	188.55	147.31	144.86	168.254	ATP-dependent RNA helicase p62 isoform X1
LOC111690463	XP_023308711.2	167.7	145.4	122.25	219.3	185.21	167.972	uncharacterized protein LOC111690463
LOC111690438	XP_023308683.1	144.73	186.78	188.27	153.41	165.57	167.752	soma ferritin-like isoform X2
LOC111690438	XP_023308682.1	144.73	186.78	188.27	153.41	165.57	167.752	soma ferritin-like isoform X2
LOC111683640	XP_023301504.2	160.58	158.94	156.75	180.61	179.02	167.18	zinc finger CCCH domain-containing protein 15 homolog
LOC111690289	XP_023308519.1	153.99	156.69	149.48	191	184.1	167.052	2-oxoisovalerate dehydrogenase subunit alpha, mitochondrial
LOC111683740	XP_023301619.2	148.63	155.88	151.3	196.76	182.24	166.962	persulfide dioxygenase ETHE1, mitochondrial
LOC111681127	XP_023298620.2	192.95	186.01	160.52	143.82	150.52	166.764	uncharacterized protein LOC111681127
LOC111674525	XP_023290916.1	167.98	196.5	192.24	126.98	149.88	166.716	bifunctional purine biosynthesis protein ATIC
LOC111690262	XP_023308486.1	140.84	147.94	140.14	220.46	183.84	166.644	troponin C-akin-1 protein
LOC111688932	XP_046811336.1	148.55	152.83	154.33	186.22	187.59	165.904	superoxide dismutase [Mn], mitochondrial
LOC111688932	XP_023307201.2	148.55	152.83	154.33	186.22	187.59	165.904	superoxide dismutase [Mn], mitochondrial
LOC124420377	XP_046808918.1	224.67	197.71	149.76	156.3	100.24	165.736	pupal cuticle protein C1B-like
LOC111682668	XP_046808048.1	152.26	162.06	155.89	171.27	184.31	165.158	aldo-keto reductase family 1 member B1-like isoform X2
LOC111682668	XP_046808046.1	152.26	162.06	155.89	171.27	184.31	165.158	aldo-keto reductase family 1 member B1-like isoform X2
LOC111683967	XP_046807497.1	148.26	162.19	156.67	184.2	172.33	164.73	L-threonine 3-dehydrogenase, mitochondrial
LOC111680256	XP_023297657.1	164.18	177.49	174.66	152.17	154.09	164.518	T-complex protein 1 subunit gamma
LOC111687518	XP_046808216.1	159.75	187.07	182.87	143.08	149.75	164.504	succinate--CoA ligase [ADP/GDP-forming] subunit alpha, mitochondrial isoform X1
LOC111680207	XP_023297608.2	211.25	136.64	134.16	172.45	167.21	164.342	keratin-associated protein 19-2
LOC111688759	XP_023307037.2	158.6	143.03	145.38	190.29	183.85	164.23	glutaredoxin-related protein 5, mitochondrial
LOC111686634	XP_023304770.2	176.38	155.79	160.12	166.84	161.95	164.216	asparagine--tRNA ligase, cytoplasmic
LOC111686866	XP_023305029.2	163.13	144.27	142.69	183.86	185.69	163.928	39S ribosomal protein L35, mitochondrial
LOC111677159	XP_023294004.1	174.4	137.42	140.55	183.97	177.12	162.692	uncharacterized protein LOC111677159
LOC111675716	XP_023292295.2	153.46	141.28	139.87	194.8	183.96	162.674	protein LLP homolog
LOC111685304	XP_023303327.1	166.89	180.85	178.7	134.28	152.54	162.652	isovaleryl-CoA dehydrogenase, mitochondrial
LOC111678819	XP_046806210.1	162	175.05	174.07	147.4	154.28	162.56	tropomyosin-1, isoforms 9A/A/B isoform X4
LOC111675629	XP_023292185.1	150.56	155.53	161.45	175.37	169.19	162.42	surfeit locus protein 4 homolog
LOC111678109	XP_023295130.1	170.17	194.56	193.26	128.28	125.13	162.28	troponin T, skeletal muscle isoform X19
LOC111678109	XP_023295132.1	169.95	194.37	192.98	128.19	124.95	162.088	troponin T, skeletal muscle isoform X21
LOC111684336	XP_023302252.1	156.82	158.06	159.44	166.55	168.38	161.85	microsomal glutathione S-transferase 1-like isoform X1
LOC111690438	XP_046805690.1	139.74	180.19	181.51	147.95	159.64	161.806	soma ferritin-like isoform X1
LOC111690438	XP_046805689.1	139.74	180.19	181.51	147.95	159.64	161.806	soma ferritin-like isoform X1
LOC111686438	XP_023304563.1	150.52	151.21	157.98	176.89	170.49	161.418	rab GDP dissociation inhibitor alpha
LOC111689823	XP_046810602.1	184.95	134.93	124.61	186.31	176.24	161.408	lysozyme-like
LOC111687736	XP_023305975.1	141.93	151.14	144.73	191.26	177.62	161.336	muscle M-line assembly protein unc-89-like
LOC111686184	XP_023304268.2	155.32	142.55	144.86	186.64	176.56	161.186	transmembrane protein 14 homolog
LOC111680690	XP_023298162.1	147.05	153.38	140.3	177.05	188.03	161.162	proteasome maturation protein
LOC111683340	XP_023301178.2	266.83	141.3	103.05	199.16	94.8	161.028	cuticle protein 38-like
LOC111689269	XP_023307513.1	159.09	135.39	139.53	185.48	184.45	160.788	ovomucoid
LOC111680121	XP_046802156.1	166.93	256.44	125.77	149.18	104.39	160.542	keratin, type I cytoskeletal 9-like
LOC111678819	XP_046806212.1	160.54	173.4	172.02	144.87	151.86	160.538	tropomyosin-1, isoforms 9A/A/B isoform X6
LOC111691215	XP_023309639.2	158.63	151.39	128.79	183.73	180.09	160.526	glycine-rich protein DOT1-like
LOC111684909	XP_023302907.1	143.16	149.23	143.89	188.15	177.26	160.338	uncharacterized protein LOC111684909 isoform X2
LOC111679296	XP_023296608.2	165.91	168.15	165	135.93	164.76	159.95	NADH dehydrogenase [ubiquinone] iron-sulfur protein 3, mitochondrial isoform X2
LOC111684561	XP_023302525.1	131.4	141.03	148.97	188.94	186.75	159.418	procathepsin L
LOC111677154	XP_023293999.2	144.9	143.22	142.84	187.63	177.92	159.302	acyl-CoA-binding domain-containing protein 6
LOC111679621	XP_023296972.1	147.84	148.98	139.45	188.81	171.18	159.252	probable N-acetyltransferase san
LOC111680414	XP_023297823.2	134.32	120.44	150.8	187.46	201.87	158.978	general odorant-binding protein 56a-like
LOC111682468	XP_023300200.1	152.05	150.76	148.42	170.06	172.78	158.814	methionine aminopeptidase 2
LOC111679296	XP_023296607.2	164.06	166.25	163.13	134.4	162.9	158.148	NADH dehydrogenase [ubiquinone] iron-sulfur protein 3, mitochondrial isoform X1
LOC111675862	XP_023292481.2	141.66	148.85	132.79	226.25	139.64	157.838	uncharacterized protein LOC111675862
LOC111689714	XP_023307953.1	165.59	141.22	131.31	176.26	174.77	157.83	programmed cell death protein 5
LOC124419321	XP_046804095.1	134.92	153.77	143.13	183.7	173.55	157.814	uncharacterized protein LOC124419321
LOC111674633	XP_023291061.1	213.27	193.28	138.35	141.76	100.62	157.456	larval cuticle protein A2B-like
LOC111679478	XP_023296821.1	150.58	129.88	145.71	179.15	180.52	157.168	HIG1 domain family member 2A, mitochondrial
LOC111691231	XP_023309653.1	165.09	181.34	177.64	114.34	147.42	157.166	eukaryotic translation initiation factor 3 subunit M
LOC111675469	XP_046805455.1	143.21	173.15	159.23	145.99	164.11	157.138	sideroflexin-1-3
LOC111675469	XP_023292003.1	143.21	173.15	159.23	145.99	164.11	157.138	sideroflexin-1-3
LOC111686275	XP_046807909.1	143.26	148.37	142.99	187.84	161.58	156.808	eukaryotic translation initiation factor 4E1 isoform X1
LOC111683426	XP_023301265.1	163.82	161.05	155.16	132.18	171.15	156.672	uncharacterized protein LOC111683426
LOC111680639	XP_023298081.2	148.7	143.94	152.02	160.63	177	156.458	probable proteasome subunit beta type-2
LOC111677308	XP_023294164.2	164.93	162.34	155.14	146.43	153.42	156.452	lamin-C isoform X2
LOC111678428	XP_023295544.1	162.47	125.88	137.3	173.72	178.21	155.516	peptidyl-prolyl cis-trans isomerase NIMA-interacting 4
LOC111677027	XP_023293821.1	138.18	231.49	242	81.88	82.31	155.172	calcium-transporting ATPase sarcoplasmic/endoplasmic reticulum type isoform X1
LOC111677027	XP_023293820.1	138.18	231.49	242	81.88	82.31	155.172	calcium-transporting ATPase sarcoplasmic/endoplasmic reticulum type isoform X1
LOC111689173	XP_046808331.1	144.57	140.47	138.51	175.72	176.56	155.166	endothelial differentiation-related factor 1 homolog
LOC111689173	XP_023307435.1	144.57	140.47	138.51	175.72	176.56	155.166	endothelial differentiation-related factor 1 homolog
LOC111682664	XP_023300423.1	141.7	130.39	135.07	185.43	181.03	154.724	probable prefoldin subunit 6
LOC111689466	XP_023307706.2	180.14	133.2	121.35	175.28	163.28	154.65	uncharacterized protein LOC111689466
LOC111690337	XP_023308575.1	134.31	132.43	127.4	192.53	185.26	154.386	uncharacterized protein LOC111690337
LOC111684518	XP_023302472.2	174.72	122.25	131.69	173.71	166.74	153.822	antigen 5 like allergen Cul n 1-like
LOC111686597	XP_023304734.2	152.57	152.7	152	147.46	163.4	153.626	ribose-5-phosphate isomerase
LOC111681186	XP_023298735.1	146.84	146.25	133.12	169.93	170.52	153.332	SPARC isoform X3
LOC111674561	XP_023290967.2	256.14	163.33	112.23	151.31	81.02	152.806	keratin, type II cytoskeletal 1-like isoform X2
LOC111678819	XP_046806220.1	148.97	160.1	161.17	143.7	149.03	152.594	tropomyosin-1, isoforms 9A/A/B isoform X13
LOC111685911	XP_023303959.2	149.19	171.63	159.93	130.09	149.95	152.158	fumarate hydratase, mitochondrial-like isoform X1
LOC111684909	XP_023302906.1	135.42	142.02	136.45	178.5	168.12	152.102	uncharacterized protein LOC111684909 isoform X1
LOC111678621	XP_023295795.1	131.49	150.45	140.17	172.22	165.31	151.928	17-beta-hydroxysteroid dehydrogenase 13
LOC111685532	XP_023303565.1	153.78	161.94	158.79	135.14	145.84	151.098	protein Pixie
LOC124418440	XP_046803685.1	141.05	159.9	157.85	142.87	153.36	151.006	annexin B9 isoform X1
LOC111676049	XP_023292699.2	126.34	180.11	189.31	125.34	129.13	150.046	LOW QUALITY PROTEIN: membrane alanyl aminopeptidase
LOC111678314	XP_023295391.1	152.75	170.92	163.67	128.97	132.37	149.736	aldehyde dehydrogenase, mitochondrial
LOC111681687	XP_023299342.1	136	121.85	139.77	178.51	172.42	149.71	protein cornichon
LOC111675286	XP_023291792.1	152.94	160.57	158.42	128.64	146.88	149.49	mitochondrial import inner membrane translocase subunit Tim23
LOC111687152	XP_023305339.2	160.21	128.94	114.65	177.41	164.41	149.124	rhodanese domain-containing protein CG4456-like
LOC111690458	XP_023308705.1	132.17	134.44	131.97	162.61	184.34	149.106	uncharacterized protein LOC111690458
LOC111681570	XP_023299185.2	127.94	150.06	143.37	155.08	168.81	149.052	transmembrane emp24 domain-containing protein 2
LOC111678986	XP_023296233.1	151.4	172.71	172.41	121.29	127.31	149.024	50S ribosomal protein L7/L12
LOC111675003	XP_023291464.1	141.99	132.21	149.79	154.46	165.72	148.834	probable small nuclear ribonucleoprotein G
LOC111691034	XP_023309423.1	147.02	127.35	133.31	185.53	150.11	148.664	troponin C
LOC111680660	XP_023298110.1	163	169.98	145.9	128.06	135.49	148.486	protein obstructor-E
LOC111681515	XP_023299081.1	139.4	142.08	134.84	163.24	159.48	147.808	lipoyltransferase 1, mitochondrial
LOC111686910	XP_023305068.1	140.21	132.2	141.04	161.83	163.62	147.78	proteasome subunit alpha type-7-1
LOC111681716	XP_046811005.1	131.01	143.28	133.47	166.49	162.32	147.314	ras-like GTP-binding protein Rho1 isoform X2
LOC111687276	XP_023305474.2	137.12	137.29	133.64	175.6	152.69	147.268	growth hormone-inducible transmembrane protein
LOC111681439	XP_046803241.1	140.48	120.98	133.64	174.21	166.18	147.098	protein transport protein Sec61 subunit beta-like
LOC111690983	XP_023309367.1	134.91	137.57	139	172.63	149.94	146.81	calcineurin B homologous protein 1
LOC111688167	XP_023306430.2	129.91	144.66	138.45	171.6	149.39	146.802	V-type proton ATPase subunit H isoform X2
LOC111689465	XP_023307705.2	172.92	167.46	163.17	108.04	122.37	146.792	cuticle protein-like
LOC111688497	XP_023306786.2	135.11	127.74	135.02	175.48	160.29	146.728	39S ribosomal protein L37, mitochondrial
LOC111680495	XP_023297916.1	154.45	130.74	122.61	147.61	178.2	146.722	WAP, Kazal, immunoglobulin, Kunitz and NTR domain-containing protein 2
LOC111687205	XP_023305397.1	153.78	189.38	101.63	179.8	105.67	146.052	elongation of very long chain fatty acids protein
LOC111676603	XP_023293326.2	131.51	131.09	126.52	170.09	169.18	145.678	probable phospholipid hydroperoxide glutathione peroxidase isoform X2
LOC111678479	XP_023295616.1	134.47	122.38	143.48	175.58	152.22	145.626	mitochondrial import inner membrane translocase subunit TIM14
LOC111687676	XP_023305908.2	150.11	174.65	169.27	98.05	133.31	145.078	multifunctional protein ADE2
LOC111688011	XP_023306270.1	126.97	127.06	136.3	172.87	161.65	144.97	protein mago nashi
LOC111674569	XP_023290978.2	192.37	143.5	104.32	144.26	140.38	144.966	uncharacterized protein LOC111674569
LOC111680437	XP_023297848.2	132.7	140.4	129.06	170.94	151.33	144.886	mitochondrial glutamate carrier 1-like
LOC111687397	XP_023305615.1	125.02	130.21	128.96	177.14	162.91	144.848	FK506-binding protein 2 isoform X2
LOC111677648	XP_023294578.2	144.49	132.4	134.58	155.95	156.49	144.782	39S ribosomal protein L20, mitochondrial
LOC111685911	XP_023303960.1	141.06	162.67	152.08	124.31	142.92	144.608	fumarate hydratase, mitochondrial-like isoform X2
LOC111680421	XP_046809606.1	148.33	181.9	178.42	108.09	104.66	144.28	uncharacterized protein LOC111680421
LOC111674644	XP_023291075.2	187.74	169.85	148.44	116.21	99.06	144.26	cuticle protein-like
LOC111674561	XP_023290966.2	241.38	153.91	105.74	142.58	76.32	143.986	glycine, alanine and asparagine-rich protein-like isoform X1
LOC111677308	XP_023294165.2	151.91	150.48	142.75	134.23	139.97	143.868	lamin-C isoform X1
LOC111690933	XP_023309308.1	111.75	149.3	163.79	154.98	138.69	143.702	serine protease SP24D
LOC111686863	XP_023305026.2	139.09	155.3	155.54	127.85	140.45	143.646	holocytochrome c-type synthase
LOC111675928	XP_023292576.2	144.28	127.37	125.47	156.05	164	143.434	ribulose-phosphate 3-epimerase
LOC124418440	XP_046803686.1	134.34	149.55	150.93	135.29	146.05	143.232	annexin B9 isoform X2
LOC111675120	XP_023291622.2	125.67	142.3	142.41	147.86	157.52	143.152	RNA-binding protein 45
LOC124420378	XP_046808920.1	202.36	161.82	114.09	145.37	91.55	143.038	cuticle protein 38-like isoform X2
LOC111675379	XP_023291903.1	137.39	127.06	113.1	179.62	156.42	142.718	23 kDa integral membrane protein
LOC111687397	XP_023305606.1	123.4	128.27	127.14	174.53	160.23	142.714	FK506-binding protein 2 isoform X1
LOC111684196	XP_046802481.1	122.65	131	126.38	171.39	161.17	142.518	trimeric intracellular cation channel type 1B.1
LOC111677605	XP_023294530.2	118.91	159.91	170.73	115.95	146.29	142.358	lysosomal aspartic protease-like
LOC111678282	XP_023295351.1	142.35	154.65	157.25	125.98	131.28	142.302	casein kinase II subunit alpha
LOC111687242	XP_023305437.1	132.05	116.77	135.4	164.8	162.03	142.21	proteasome subunit alpha type-4
LOC111683771	XP_023301641.1	127.99	174.16	172.78	114.01	121.46	142.08	eukaryotic translation initiation factor 3 subunit B
LOC111688553	XP_023306831.1	123.69	124.68	132.33	164.53	158.97	140.84	N-alpha-acetyltransferase daf-31
LOC111681186	XP_046805667.1	134.7	134.35	122.22	156.06	156.5	140.766	SPARC isoform X2
LOC111684419	XP_023302355.2	138.06	119.93	124.67	156.74	164.09	140.698	uncharacterized protein LOC111684419
LOC124419138	XP_046803558.1	166.04	109.87	108.16	164.81	154.37	140.65	uncharacterized protein LOC124419138
LOC111686079	XP_023304147.2	122.69	130.65	128.93	166.44	153.19	140.38	uncharacterized protein LOC111686079
LOC111681716	XP_046811004.1	124.63	136.21	126.85	158.6	154.5	140.158	ras-like GTP-binding protein Rho1 isoform X1
LOC111688898	XP_023307164.2	175.05	133.07	84.11	160.13	147.53	139.978	uncharacterized protein LOC111688898
LOC111681419	XP_023298958.1	127.08	130.39	131.28	157.55	149.73	139.206	transmembrane protein 258
LOC111675763	XP_023292362.2	140.03	169.16	153.8	115.07	116.86	138.984	eukaryotic translation initiation factor 3 subunit D-1
LOC111682376	XP_023300076.1	133.85	117.72	120.17	162.29	159.38	138.682	eukaryotic translation initiation factor 6
LOC111686612	XP_023304750.1	136.29	154.61	150.97	120.76	130.53	138.632	la protein homolog
LOC111680129	XP_023297519.2	125.72	126.63	140.71	130.51	168.9	138.494	ctenidin-1-like
LOC111683319	XP_023301147.1	133.81	118.4	121.94	161.34	152.58	137.614	pyrimidodiazepine synthase
LOC111689388	XP_046809313.1	115.88	116.52	127.74	170.3	156.92	137.472	signal peptidase complex subunit 3
LOC111684848	XP_023302830.2	149.18	123.16	118.96	151.85	144.02	137.434	carboxypeptidase B
LOC111675483	XP_046805970.1	139.9	123.56	113.51	170.9	139.14	137.402	uncharacterized protein LOC111675483
LOC111688835	XP_046801264.1	118.4	128.48	130.28	157.88	151.68	137.344	probable elongation factor 1-delta isoform X1
LOC111681428	XP_046811538.1	124.16	121.59	131.13	164.19	145.4	137.294	39S ribosomal protein L43, mitochondrial
LOC111675977	XP_023292630.2	121.95	112.04	156.22	139.73	155.95	137.178	pupal cuticle protein G1A-like
LOC111678203	XP_023295235.1	137.77	105.55	122.49	166.48	152.69	136.996	probable 28S ribosomal protein S16, mitochondrial
LOC111687863	XP_023306108.1	130.83	115.94	124.29	146.23	166.05	136.668	signal peptidase complex subunit 1
LOC111683656	XP_023301521.1	123.98	124.58	122.76	159.12	149.74	136.036	26S proteasome non-ATPase regulatory subunit 14
LOC111686720	XP_046811768.1	128.07	124.37	133.73	147.17	146.19	135.906	polyadenylate-binding protein 2 isoform X2
LOC111677396	XP_023294274.2	129.86	127.57	126.49	160.2	134.48	135.72	grpE protein homolog, mitochondrial
LOC124420378	XP_046808919.1	192.67	153.11	109.06	135.51	87.87	135.644	cuticle protein 38-like isoform X1
LOC111678158	XP_023295185.1	122.89	120.06	123.44	161.66	148.97	135.404	39S ribosomal protein L27, mitochondrial
LOC111684426	XP_023302368.2	113.17	145.36	134.26	148.03	135.96	135.356	protein D2-like
LOC111686720	XP_046811767.1	127.5	123.82	133.16	146.51	145.54	135.306	polyadenylate-binding protein 2 isoform X1
LOC111682990	XP_023300762.1	125.76	110.52	117.54	169.14	153.52	135.296	malignant T-cell-amplified sequence 1 homolog
LOC111690742	XP_023309060.1	116.04	116.16	135.45	157.36	151.32	135.266	reticulon-1-A isoform X5
LOC111688187	XP_046802201.1	137.31	174.05	169.76	94.1	98.8	134.804	NADH-ubiquinone oxidoreductase 75 kDa subunit, mitochondrial
LOC111683682	XP_023301549.1	118.36	123.83	120.51	167.11	143.79	134.72	protein MIX23
LOC124421048	XP_046811810.1	130.96	176.93	151.46	105.54	106.91	134.36	uncharacterized protein LOC124421048
LOC111680813	XP_023298299.2	150.8	123.63	116.16	147.34	130.92	133.77	heterogeneous nuclear ribonucleoprotein A3 homolog 1
LOC111677414	XP_023294299.1	114.87	119.58	124.1	157.93	152.14	133.724	glutaredoxin-3
LOC111681713	XP_023299369.2	129.65	105.57	114.39	157.2	161.57	133.676	39S ribosomal protein L34, mitochondrial
LOC111690891	XP_023309247.2	116.29	135.06	133.36	143.43	139.58	133.544	cytoplasmic aconitate hydratase-like
LOC111690734	XP_023309045.2	122.44	190.63	189.05	84.81	80.55	133.496	glycogen phosphorylase
LOC111686447	XP_023304571.1	119.62	114.63	118.37	164.39	149.51	133.304	ADP-ribosylation factor 2
LOC111687372	XP_023305571.1	131.03	146.6	138.11	117.23	129.24	132.442	serine/threonine-protein phosphatase alpha-2 isoform
LOC111678819	XP_046806211.1	130.34	142.83	141.19	121.15	125.73	132.248	tropomyosin-1, isoforms 9A/A/B isoform X5
LOC111686166	XP_023304247.2	137.7	146.2	138.69	116.63	121.82	132.208	28 kDa heat- and acid-stable phosphoprotein
LOC111680307	XP_023297712.2	201.61	178.12	120.68	84.9	75.32	132.126	uncharacterized protein LOC111680307
LOC111682143	XP_023299816.2	125.41	137.66	128.67	127.08	141.72	132.108	electron transfer flavoprotein-ubiquinone oxidoreductase, mitochondrial
LOC111677266	XP_023294131.2	140.15	109.68	100.73	160.88	148.69	132.026	apolipoprotein D-like
LOC111678998	XP_023296246.1	115.12	119.23	118.02	161.31	146.2	131.976	small nuclear ribonucleoprotein-associated protein B
LOC111678403	XP_023295517.1	126.44	123.72	127.4	140.54	139.1	131.44	stress-induced-phosphoprotein 1
LOC111675919	XP_023292555.1	114.86	106	125.61	161.83	148	131.26	proteasome subunit alpha type-5
LOC111682208	XP_046810012.1	122.25	113.78	113.44	160.62	145.04	131.026	activator of 90 kDa heat shock protein ATPase homolog 2
LOC111677419	XP_023294305.1	118.39	123.06	124.95	142.57	145.79	130.952	succinate--CoA ligase [GDP-forming] subunit beta, mitochondrial
LOC111690165	XP_023308374.2	110.8	103.35	182.67	143.65	114.29	130.952	phospholipase A1 VesT1.02-like
LOC111678819	XP_046806213.1	128.75	141.04	139.02	118.52	123.19	130.104	tropomyosin-1, isoforms 9A/A/B isoform X7
LOC124418717	XP_046801857.1	120.35	123.4	122.41	115.61	168.65	130.084	salivary glue protein Sgs-3-like
LOC111675201	XP_023291694.1	129.22	156.76	126.16	112.6	124.45	129.838	S-adenosylmethionine synthase isoform X2
LOC111675201	XP_023291693.1	129.22	156.76	126.16	112.6	124.45	129.838	S-adenosylmethionine synthase isoform X2
LOC111677637	XP_023294565.2	100.45	131.58	131.46	135.84	148.85	129.636	inositol-3-phosphate synthase
LOC111684830	XP_023302812.2	98.35	150.52	167	107.64	122.98	129.298	carboxypeptidase B
LOC111679898	XP_023297269.2	124.07	155.84	147.39	104.01	114.33	129.128	ornithine aminotransferase, mitochondrial
LOC111677147	XP_023293987.1	119.76	117.78	119.99	144.57	142.82	128.984	26S proteasome regulatory subunit 8
LOC111684398	XP_023302321.2	124.53	159.32	154.53	94.39	111.86	128.926	4-aminobutyrate aminotransferase, mitochondrial
LOC111687601	XP_023305815.2	130.51	142.54	141.38	105.31	121.87	128.322	uridine 5'-monophosphate synthase
LOC111688167	XP_023306424.2	113.73	126.37	120.81	149.73	130.58	128.244	V-type proton ATPase subunit H isoform X1
LOC111688167	XP_023306416.2	113.73	126.37	120.81	149.73	130.58	128.244	V-type proton ATPase subunit H isoform X1
LOC111685363	XP_023303390.2	112.63	111.24	111.92	159.05	144.1	127.788	isochorismatase domain-containing protein 1
LOC111675776	XP_023292385.2	130.66	230.67	97.26	135.12	42.56	127.254	uncharacterized protein LOC111675776
LOC111681327	XP_023298843.2	142.6	130.62	114.97	108.49	138.92	127.12	uncharacterized protein LOC111681327
LOC111681557	XP_023299172.1	125.52	148.08	140.1	111.36	110.33	127.078	protein obstructor-E isoform X2
LOC111675978	XP_023292631.2	112.07	116.67	159.42	122.96	121.45	126.514	pupal cuticle protein G1A-like
LOC111683221	XP_023301045.1	119.91	107.29	114.25	146.11	144.64	126.44	heterochromatin protein 1
LOC111684901	XP_023302898.1	109.6	111.19	108.7	161.42	139.25	126.032	respirasome Complex Assembly Factor 1
LOC111690957	XP_023309338.2	108.65	135.7	135.96	129.39	119.44	125.828	trypsin alpha
LOC111690475	XP_023308721.1	118.59	124.14	122.33	134.8	128.31	125.634	pyruvate kinase isoform X3
LOC111679165	XP_023296449.2	119.82	115.3	117.77	133.89	139.87	125.33	PAT complex subunit CCDC47
LOC111683826	XP_023301709.1	136.46	97.83	108.12	147.6	135.24	125.05	39S ribosomal protein L33, mitochondrial
LOC111679043	XP_023296298.2	124.95	109.16	108.17	143.16	137.63	124.614	60S ribosomal protein L7
LOC111681108	XP_023298599.2	190.29	135.41	87.8	138.57	67.96	124.006	calphotin-like
LOC111690982	XP_023309366.1	94.97	129.63	99.55	141.02	154.16	123.866	26S proteasome non-ATPase regulatory subunit 13
LOC111678585	XP_023295746.2	114.82	125.27	118.41	138.8	121.27	123.714	eukaryotic peptide chain release factor subunit 1-like
LOC111687928	XP_023306181.2	114.88	116.15	127	122.48	137.52	123.606	proteasome subunit beta type-7
LOC111689255	XP_023307498.1	136.46	102.23	114.26	137.39	127.6	123.588	leech-derived tryptase inhibitor C-like
LOC111689677	XP_046803428.1	119.06	112.95	105.69	145.23	134.81	123.548	dynein light chain 2, cytoplasmic
LOC111689677	XP_046803427.1	119.06	112.95	105.69	145.23	134.81	123.548	dynein light chain 2, cytoplasmic
LOC111689677	XP_046803426.1	119.06	112.95	105.69	145.23	134.81	123.548	dynein light chain 2, cytoplasmic
LOC111689677	XP_046803425.1	119.06	112.95	105.69	145.23	134.81	123.548	dynein light chain 2, cytoplasmic
LOC111683187	XP_023301006.1	139.23	126.07	115.28	111.6	124.47	123.33	uncharacterized protein LOC111683187
LOC111689725	XP_046805421.1	105.96	120.81	123.62	136.81	129.33	123.306	putative aminopeptidase W07G4.4
LOC111691228	XP_023309651.1	117.66	104.35	115.68	135.77	142.21	123.134	proteasome subunit beta type-5
LOC111681121	XP_046808591.1	154.73	146.44	109.78	120.99	82.04	122.796	cuticle protein 38-like
LOC111677361	XP_023294233.1	107.11	105.26	116.85	145.85	138.14	122.642	probable small nuclear ribonucleoprotein E
LOC111675385	XP_023291916.2	109.91	113.65	105.85	149.57	133.72	122.54	23 kDa integral membrane protein-like
LOC111690475	XP_023308719.1	115.49	121.07	119.13	131.49	124.87	122.41	pyruvate kinase isoform X1
LOC111674882	XP_023291331.1	112.6	108.85	125.43	128.11	136.69	122.336	26S proteasome regulatory subunit 10B
LOC111684707	XP_023302693.2	117.35	124.48	126.31	143.02	99.65	122.162	testis-expressed protein 10
LOC111680257	XP_023297658.1	116.88	137.52	122.9	117.75	115.62	122.134	ATPase family AAA domain-containing protein 3A homolog
LOC111683394	XP_023301246.2	163.6	114.02	114.15	126.39	91.59	121.95	extensin-like
LOC111676622	XP_023293353.2	104.88	119.83	105.19	144.13	135.41	121.888	enoyl-CoA delta isomerase 1, mitochondrial
LOC111683012	XP_046809373.1	131.28	144.41	121.98	95.02	114.78	121.494	imaginal disk growth factor 6
LOC111675201	XP_023291691.1	120.2	144.86	118.62	105.98	116.04	121.14	S-adenosylmethionine synthase isoform X1
LOC111675201	XP_023291690.1	120.2	144.86	118.62	105.98	116.04	121.14	S-adenosylmethionine synthase isoform X1
LOC111689201	XP_023307462.1	105.66	102.5	114.2	147.15	134.44	120.79	proliferating cell nuclear antigen
LOC111681608	XP_046804770.1	115.49	131.81	130.63	112.49	113.39	120.762	heterogeneous nuclear ribonucleoprotein A1-like
LOC111681608	XP_023299241.2	115.49	131.81	130.63	112.49	113.39	120.762	heterogeneous nuclear ribonucleoprotein A1-like
LOC111679467	XP_023296808.2	115.21	117.76	110.38	125.95	133.37	120.534	LOW QUALITY PROTEIN: S-methyl-5'-thioadenosine phosphorylase
LOC111685159	XP_023303169.1	131.06	121.56	83.59	137.93	128.43	120.514	venom peptide Pc-like
LOC111682467	XP_023300199.2	98.49	134.82	133.63	116.31	116.8	120.01	zinc carboxypeptidase A 1-like
LOC111690660	XP_023308956.2	114.52	111.57	117.35	131.51	124.73	119.936	ATP synthase mitochondrial F1 complex assembly factor 1
LOC111688991	XP_023307263.2	114.12	109.35	103.15	139.5	132.96	119.816	ER membrane protein complex subunit 10
LOC111674840	XP_023291279.1	111.95	111.03	106.21	131.82	137.81	119.764	proteasome subunit beta type-3
LOC111684358	XP_023302277.1	115.79	98.55	109.62	137.48	136.03	119.494	probable small nuclear ribonucleoprotein Sm D2
LOC111678923	XP_046803110.1	123.66	107.25	107.84	130.25	127.85	119.37	proteasome activator complex subunit 3
LOC111687439	XP_046812413.1	108.55	111.2	114.79	130.99	130.66	119.238	LOW QUALITY PROTEIN: nicalin
LOC111679592	XP_023296936.1	118.91	102.02	108.93	134.49	130.83	119.036	S-phase kinase-associated protein 1
LOC111690742	XP_023309061.1	105.11	101.14	116.04	138.22	133.41	118.784	reticulon-1-A isoform X6
LOC111684956	XP_046806089.1	113.09	106.45	111.58	135.33	126.45	118.58	elongation factor Ts, mitochondrial
LOC111684051	XP_023301939.2	113.24	114.32	106.97	125.17	132.42	118.424	methanethiol oxidase
LOC111679528	XP_023296868.2	112.13	114.05	96.23	132.5	135.8	118.142	L-2-hydroxyglutarate dehydrogenase, mitochondrial
LOC111688498	XP_023306787.1	108.9	106.19	105.97	141.39	127.78	118.046	protein arginine N-methyltransferase 1
LOC111678840	XP_023296040.2	105.62	115.05	109.15	139.06	118.93	117.562	peptidoglycan-recognition protein SC2-like
LOC111680976	XP_023298464.1	119.57	111.58	96.1	147.99	112.35	117.518	U1 small nuclear ribonucleoprotein C
LOC111678522	XP_023295667.1	99.05	105.86	106.22	144.99	131.21	117.466	B-cell receptor-associated protein 31 isoform X2
LOC111680781	XP_023298251.1	105.87	100.12	109.68	139.76	131.84	117.454	transmembrane protein 147
LOC111678196	XP_023295229.2	134.1	101	108.62	115.29	124.42	116.686	uncharacterized protein LOC111678196
LOC111682107	XP_046808119.1	114.47	108.31	109.16	123.29	127.35	116.516	dihydropteridine reductase
LOC111682107	XP_023299783.2	114.47	108.31	109.16	123.29	127.35	116.516	dihydropteridine reductase
LOC124420134	XP_046808106.1	123.77	101.94	110.05	132.81	113.54	116.422	4-coumarate--CoA ligase 1-like
LOC111687334	XP_023305530.1	104.29	117.83	104.55	124.15	130.44	116.252	hydroxysteroid dehydrogenase-like protein 2
LOC111682406	XP_023300127.2	116.48	118.28	119.51	106.89	119.86	116.204	28S ribosomal protein S9, mitochondrial
LOC111679886	XP_046802987.1	94.11	94.1	98.32	134.94	158.99	116.092	antigen 5 like allergen Cul n 1-like
LOC111680349	XP_023297753.2	118.97	138.1	132.39	83.93	105.92	115.862	probable 28S ribosomal protein S25, mitochondrial
LOC124418430	XP_046806383.1	102.61	109.62	101.31	139.51	126.19	115.848	mitochondrial pyruvate carrier 2-like
LOC111678028	XP_023295029.1	106.74	103.38	101.69	135.46	129.35	115.324	transmembrane emp24 domain-containing protein eca
LOC111684898	XP_023302895.2	122.71	122.29	125.77	90.31	114.9	115.196	protein CDV3 homolog isoform X2
LOC111686310	XP_023304436.2	109.95	101.33	99.26	137.38	127.94	115.172	viral IAP-associated factor homolog
LOC111675249	XP_023291748.1	113.8	95.9	96.75	133.36	135.67	115.096	thioredoxin domain-containing protein 17-like
LOC111675249	XP_023291746.1	113.8	95.9	96.75	133.36	135.67	115.096	thioredoxin domain-containing protein 17-like
LOC111686919	XP_023305075.2	103.3	101.09	105.5	136.43	128.78	115.02	39S ribosomal protein L54, mitochondrial
LOC111690330	XP_023308566.2	107.13	101.74	110.18	130.18	125.05	114.856	small glutamine-rich tetratricopeptide repeat-containing protein beta
LOC111676131	XP_023292791.2	117.19	105.58	114.44	118.46	118.57	114.848	signal recognition particle 14 kDa protein
LOC111691021	XP_023309410.1	118.77	91.86	103.12	130.14	130.27	114.832	dolichyl-diphosphooligosaccharide--protein glycosyltransferase subunit DAD1
LOC111684898	XP_023302894.2	122.22	121.87	125.38	89.97	114.53	114.794	protein CDV3 homolog isoform X1
LOC111689349	XP_023307589.2	99.07	104.67	102.42	134.37	133.05	114.716	28S ribosomal protein S7, mitochondrial
LOC111679111	XP_023296378.1	105.37	95.2	106.12	139.84	125.99	114.504	ribosomal protein 63, mitochondrial
LOC124420373	XP_046808909.1	164.64	135.94	115.8	87.93	67.4	114.342	larval/pupal cuticle protein H1C-like
LOC111683090	XP_023300893.2	106.82	131.05	123.81	102.23	106.77	114.136	ATP-dependent RNA helicase bel
LOC111686278	XP_023304400.1	111.35	117.29	106.45	115.15	120.42	114.132	proteasome subunit beta type-1
LOC111690475	XP_023308720.1	107.34	112.71	110.96	121.67	115.49	113.634	pyruvate kinase isoform X2
LOC111685485	XP_046802371.1	105.32	102.2	100.48	124.92	130.2	112.624	ceramide synthase 6
LOC111675399	XP_023291933.2	106.67	114.76	109.72	111.67	119.96	112.556	2-amino-3-ketobutyrate coenzyme A ligase, mitochondrial
LOC111675602	XP_046807355.1	114.27	129.55	108.66	96.38	112.09	112.19	procollagen-lysine,2-oxoglutarate 5-dioxygenase
LOC111675376	XP_023291898.1	105.7	109.66	95.02	119.48	131.08	112.188	MD-2-related lipid-recognition protein-like
LOC111678819	XP_046806207.1	112.19	121.12	120.14	101.17	105.97	112.118	tropomyosin-1, isoforms 33/34 isoform X1
LOC111688234	XP_023306486.2	101.74	101.51	99.63	134.49	122.84	112.042	U3 small nucleolar ribonucleoprotein protein IMP4
LOC111677347	XP_023294216.2	103.02	99.59	99.47	132.03	124.69	111.76	succinate dehydrogenase assembly factor 2-A, mitochondrial
LOC111689717	XP_046808810.1	107.13	100.14	109.78	122.35	119.39	111.758	upstream activation factor subunit spp27
LOC111685200	XP_023303216.2	117.65	100.83	106.12	106.15	127.88	111.726	uncharacterized protein LOC111685200
LOC111688774	XP_023307050.2	122.99	116.87	116.33	90.19	112	111.676	mitochondrial E3 ubiquitin protein ligase 1
LOC111683352	XP_046805268.1	101.11	106.54	98.63	134.18	117.52	111.596	succinate--CoA ligase [ADP-forming] subunit beta, mitochondrial isoform X1
LOC111683701	XP_023301570.1	112.59	109.01	109.27	110.23	114.97	111.214	RNA-binding protein cabeza isoform X1
LOC111683037	XP_023300837.2	157.55	86.55	81.22	142.65	87.92	111.178	uncharacterized protein DDB_G0271670-like
LOC111685248	XP_023303270.2	102.8	122.85	103.75	106.05	119.05	110.9	uncharacterized oxidoreductase YjmC-like
LOC111677225	XP_023294085.1	111.19	100.66	102.84	125.59	113.43	110.742	transcription initiation factor TFIID subunit 1-like
LOC111684946	XP_023302946.2	107.31	106.46	109.59	116.49	112.91	110.552	39S ribosomal protein L3, mitochondrial
LOC124420302	XP_046808589.1	134.54	122.46	94.44	127.19	73.16	110.358	cuticle protein 16.5-like
LOC111686587	XP_023304725.2	105.35	100.32	94.47	132.17	119.12	110.286	adrenodoxin-like protein 2, mitochondrial
LOC111691121	XP_023309532.1	100.89	104.22	109.16	114.28	122.52	110.214	bleomycin hydrolase
LOC111677245	XP_023294107.2	106.09	110.52	110.42	108.85	115.15	110.206	mitochondrial inner membrane protein OXA1L
LOC111677189	XP_046806361.1	93.95	101.89	111.15	126.86	116.69	110.108	adenosylhomocysteinase-like 1
LOC111677189	XP_023294047.2	93.95	101.89	111.15	126.86	116.69	110.108	adenosylhomocysteinase-like 1
LOC111689911	XP_023308144.1	101.3	100.2	99.5	126.41	122.98	110.078	low molecular weight phosphotyrosine protein phosphatase 1-like
LOC111684663	XP_023302649.2	102.97	100.45	95.95	123.78	127.06	110.042	MKI67 FHA domain-interacting nucleolar phosphoprotein
LOC111681330	XP_023298845.2	75.83	118.88	135.83	107.93	111.46	109.986	larval/pupal cuticle protein H1C-like
LOC111680792	XP_023298267.2	104.08	96.55	95.6	134.16	119.44	109.966	39S ribosomal protein L48, mitochondrial
LOC111675204	XP_023291697.2	90.98	89.15	97.48	119.12	152.84	109.914	keratin-associated protein 19-2
LOC111681192	XP_023298699.1	103.77	94.84	103.26	131.15	115.71	109.746	clathrin light chain
LOC111678170	XP_023295199.2	91.65	82.67	123.76	130.57	119.95	109.72	uncharacterized protein LOC111678170
LOC111674602	XP_023291025.2	124.85	102.17	79.5	149.33	92.59	109.688	larval cuticle protein A2B-like
LOC111687728	XP_023305969.2	100.47	98.07	95.92	132	121.49	109.59	39S ribosomal protein L17, mitochondrial
LOC111688899	XP_023307166.2	100.49	96.59	106.08	122.52	122	109.536	28S ribosomal protein S5, mitochondrial
LOC111676878	XP_023293648.2	108.8	95.4	100.66	120.55	120.59	109.2	mRNA turnover protein 4 homolog
LOC111685188	XP_046802509.1	107.96	98.89	92.41	123.22	123.17	109.13	gamma-aminobutyric acid receptor-associated protein
LOC124418460	XP_046805897.1	96.87	98.08	84.78	138.76	126.44	108.986	uncharacterized protein LOC124418460
LOC111675306	XP_023291808.2	108.37	97.59	95.89	127.22	113.8	108.574	sex-regulated protein janus-A-like
LOC111690624	XP_023308902.2	98.25	124.79	87.49	118.44	112.92	108.378	acyl-CoA Delta-9 desaturase
LOC111690624	XP_023308901.2	98.25	124.79	87.49	118.44	112.92	108.378	acyl-CoA Delta-9 desaturase
LOC111680553	XP_023297988.1	107.44	93.36	92.09	125.99	122.82	108.34	barrier-to-autointegration factor
LOC111680942	XP_023298424.1	110.8	94.81	104.21	112.02	119.82	108.332	mitochondrial intermembrane space import and assembly protein 40-B
LOC111678287	XP_023295358.2	100.39	100.14	101.68	114.92	123.98	108.222	uroporphyrinogen decarboxylase
LOC111683968	XP_046811268.1	104.13	82.39	96.7	132.26	124.45	107.986	uncharacterized protein LOC111683968
LOC111678523	XP_046809404.1	96.98	130.47	134.49	90.64	86.65	107.846	cytosolic non-specific dipeptidase-like
LOC111678957	XP_023296191.1	106.88	123.66	115.96	87.52	104.4	107.684	serine hydroxymethyltransferase isoform X3
LOC111677827	XP_023294794.1	124.9	114.54	102.23	97.34	99.34	107.67	cytochrome c oxidase copper chaperone
LOC111686083	XP_023304153.1	113.61	92.68	92.87	124.6	113.88	107.528	39S ribosomal protein L21, mitochondrial
LOC111677468	XP_023294360.1	102.6	99.29	99.16	116.12	119.85	107.404	peroxisomal membrane protein 2
LOC111685186	XP_023303201.2	105.93	69.45	80.31	134.13	146.48	107.26	protein NCBP2AS2 homolog
LOC111678057	XP_023295062.1	100.02	101.66	102.42	116.87	114.18	107.03	stomatin-like protein 2, mitochondrial
LOC111683344	XP_023301182.2	159.81	122.78	64.23	129.74	57.32	106.776	pupal cuticle protein C1B-like
LOC111676461	XP_023293156.1	110.09	83.35	84.7	120.59	135.08	106.762	DNA-directed RNA polymerases I, II, and III subunit RPABC5
LOC111680258	XP_023297659.1	101.23	95.91	99.5	124.05	113.07	106.752	iron-sulfur cluster assembly scaffold protein IscU
LOC111680058	XP_023297438.1	99.71	92.17	97.22	131.88	112.28	106.652	small nuclear ribonucleoprotein Sm D3
LOC111686076	XP_023304144.1	94.49	85.34	104.25	125.91	123.2	106.638	vacuolar ATPase assembly integral membrane protein VMA21 homolog
LOC111688550	XP_046806987.1	98.29	95.96	101.18	123.91	113.35	106.538	probable small nuclear ribonucleoprotein Sm D1
LOC111682366	XP_023300065.1	89.84	95.34	109.03	120.53	117.88	106.524	enhancer of rudimentary homolog
LOC111678957	XP_023296189.1	105.32	124.48	114.92	84.63	102.64	106.398	serine hydroxymethyltransferase isoform X1
LOC111678673	XP_046808471.1	111.21	128.49	127.21	81.59	83.48	106.396	sulfide:quinone oxidoreductase, mitochondrial
LOC111676551	XP_023293278.2	114.57	102.65	101.65	104.17	108.14	106.236	39S ribosomal protein L47, mitochondrial
LOC124420545	XP_046809713.1	85.45	99.87	95.5	131.74	118.36	106.184	calmodulin-alpha-like isoform X1
LOC111677128	XP_023293970.2	113.11	96.3	96.45	110.76	114.17	106.158	coiled-coil domain-containing protein 86
LOC111690742	XP_023309056.1	93.98	91.69	103.56	121.72	118.59	105.908	reticulon-1-A isoform X4
LOC111678957	XP_023296190.1	105.09	121.58	114.01	86.09	102.64	105.882	serine hydroxymethyltransferase isoform X2
LOC111679134	XP_023296411.1	101.15	82.64	99.08	130.8	114.68	105.67	uncharacterized protein LOC111679134 isoform X3
LOC111679896	XP_023297267.2	106.92	100.57	98.83	107.41	114.44	105.634	probable 28S ribosomal protein S26, mitochondrial
LOC111679375	XP_023296707.2	99.36	94.36	91.22	120.3	121.53	105.354	39S ribosomal protein L40, mitochondrial
LOC111681923	XP_046811028.1	92.95	94.38	92.34	122.35	124.42	105.288	glutathione S-transferase 1
LOC111689611	XP_023307850.2	96.95	98.63	99.94	119.6	109.96	105.016	tyrosine--tRNA ligase, cytoplasmic
LOC111680674	XP_023298132.1	91.04	88.74	94.77	128	122.43	104.996	ATP-dependent RNA helicase me31b
LOC111682951	XP_023300721.2	93.64	89.54	93.03	128.02	119.67	104.78	1,2-dihydroxy-3-keto-5-methylthiopentene dioxygenase
LOC111682272	XP_023299949.2	121.26	89.81	92.82	100.07	118.08	104.408	4-coumarate--CoA ligase 1-like
LOC111690745	XP_023309065.2	96.73	95.28	99.24	117.9	112.61	104.352	heat shock protein 75 kDa, mitochondrial
LOC111682556	XP_023300297.2	97.34	105.29	98.87	107.88	111.62	104.2	pyruvate dehydrogenase E1 component subunit alpha, mitochondrial-like isoform X2
LOC111688165	XP_023306410.1	95.47	97.97	96.25	114.41	116.89	104.198	26S proteasome non-ATPase regulatory subunit 11
LOC111682385	XP_023300096.2	89.04	97.25	83.99	128.34	121.07	103.938	uncharacterized protein LOC111682385 isoform X1
LOC111687677	XP_023305909.2	156.79	114.88	71.89	110.48	65.48	103.904	snake venom metalloprotease inhibitor 02A10-like
LOC111681438	XP_023298976.1	96.86	97.42	95.15	116.54	112.93	103.78	26S proteasome regulatory subunit 6B
LOC111674629	XP_023291053.1	100.54	85.63	88.56	127.7	115.81	103.648	uncharacterized protein LOC111674629
LOC111676603	XP_023293325.2	93.3	93.12	90.36	120.8	119.33	103.382	probable phospholipid hydroperoxide glutathione peroxidase isoform X1
LOC111682729	XP_046808861.1	91.72	95.82	93.11	119.74	116.37	103.352	actin-interacting protein 1
LOC111676762	XP_023293507.1	97.67	87.32	96.42	121.38	113.75	103.308	28S ribosomal protein S33, mitochondrial
LOC111685343	XP_046808473.1	94.79	93.28	91.57	114.1	121.95	103.138	aldo-keto reductase family 1 member B1-like
LOC111678172	XP_023295201.1	93.95	90.38	91.96	120.35	117.86	102.9	ribonucleoside-diphosphate reductase subunit M2
LOC111685649	XP_023303677.2	103.3	114.2	105.54	86.97	104.37	102.876	delta-1-pyrroline-5-carboxylate dehydrogenase, mitochondrial
LOC124420277	XP_046808524.1	101.38	118.55	130.83	80.08	82.64	102.696	succinyl-CoA:3-ketoacid-coenzyme A transferase, mitochondrial
LOC111680767	XP_023298238.1	104.34	83.63	91.2	120.03	113.48	102.536	small nuclear ribonucleoprotein F
LOC111681915	XP_023299585.2	95.17	97.17	90.19	116.52	113.44	102.498	adenosine kinase isoform X1
LOC111687553	XP_023305763.2	111.2	80.42	82.87	120.38	117.61	102.496	male accessory gland serine protease inhibitor-like
LOC111691141	XP_023309554.2	90.11	99.12	101.56	122.69	98.88	102.472	uncharacterized protein LOC111691141
LOC111683619	XP_023301480.2	102.71	77.88	85.27	125.82	120.02	102.34	multifunctional methyltransferase subunit TRM112-like protein
LOC111688270	XP_023306522.1	111.19	84.67	80.15	127	107.16	102.034	U-scoloptoxin(19)-Tl1a
LOC111677237	XP_023294101.2	99.79	115.18	121.1	73.97	100.07	102.022	thioredoxin domain-containing protein 5 homolog
LOC111681519	XP_023299123.1	90.14	103.46	101.47	107.12	107.31	101.9	EH domain-containing protein 3
LOC111679497	XP_023296843.2	107.41	112.87	101.66	86.1	100.34	101.676	serine--tRNA ligase, cytoplasmic
LOC111682298	XP_023299984.2	99.62	106.27	104.84	92.31	105.18	101.644	isocitrate dehydrogenase [NAD] subunit gamma, mitochondrial isoform X1
LOC111688860	XP_023307134.1	94.9	105.55	93.4	102.76	111.55	101.632	excitatory amino acid transporter 1
LOC111682971	XP_023300741.1	102.61	93.01	89.05	108.2	114.75	101.524	RNA-binding protein pno1
LOC111682385	XP_046809965.1	83.7	91.8	82.56	128.77	120.45	101.456	uncharacterized protein LOC111682385 isoform X2
LOC111683352	XP_023301193.1	90.76	96.39	89.88	122.46	106.75	101.248	succinate--CoA ligase [ADP-forming] subunit beta, mitochondrial isoform X2
LOC111676458	XP_023293138.1	100.75	104.14	106.98	97.82	96.11	101.16	methionine aminopeptidase 1
LOC111685214	XP_023303231.2	97.34	95.51	89.23	107.65	115.89	101.124	39S ribosomal protein L28, mitochondrial
LOC111689434	XP_023307674.1	104.05	97.09	108.51	95.54	99.37	100.912	sulfotransferase 1 family member D1-like
LOC111676841	XP_023293597.1	100.37	138.48	137.67	61.57	65.94	100.806	eukaryotic translation initiation factor 3 subunit E
LOC111677558	XP_046802328.1	92.99	91.4	93.38	110.3	114.79	100.572	serine/arginine-rich splicing factor 2
LOC111677558	XP_046802324.1	92.99	91.4	93.38	110.3	114.79	100.572	serine/arginine-rich splicing factor 2
LOC111677558	XP_023294473.1	92.99	91.4	93.38	110.3	114.79	100.572	serine/arginine-rich splicing factor 2
LOC124420093	XP_046807872.1	87.68	103.37	102.32	105.39	103.91	100.534	transmembrane 9 superfamily member 3-like
LOC111676491	XP_023293222.2	99.93	110.16	107.74	98.72	85.95	100.5	collagenase-like
LOC111678846	XP_023296046.2	79.74	109.11	100.08	113.93	98.9	100.352	peptidoglycan-recognition protein SC2-like
LOC111688694	XP_023306961.1	88.9	112.67	118.61	87.75	93.47	100.28	Krueppel homolog 2
LOC111684104	XP_046805075.1	97.26	82.47	84.06	126.01	111.57	100.274	uncharacterized protein LOC111684104
LOC111680504	XP_023297930.1	98.34	94.76	92.36	109.92	105.79	100.234	chloride intracellular channel exc-4
LOC111675403	XP_023291937.1	98.34	94.91	81.5	115.16	110.52	100.086	tetraspanin-6
LOC124420306	XP_046808593.1	172.6	107.85	74.24	72.54	73.18	100.082	cuticle protein 16.5-like
LOC111687222	XP_046803679.1	91.8	87.19	91.45	117.41	112.35	100.04	39S ribosomal protein L1, mitochondrial
LOC111677696	XP_023294630.1	95.3	86.44	94.08	115.56	108.39	99.954	UMP-CMP kinase
LOC111679219	XP_023296516.1	62.13	88.87	72.36	115.57	159.56	99.698	neuropeptide-like 4
LOC111687184	XP_046812133.1	89.52	97.62	97.87	113.99	99.47	99.694	CD63 antigen
LOC111689981	XP_023308212.1	100.89	77.95	90.8	121.64	107.17	99.69	probable salivary secreted peptide
LOC111681629	XP_023299268.2	91.22	87.15	95.37	110.52	114.15	99.682	cytochrome c oxidase assembly protein COX20, mitochondrial
LOC111675400	XP_023291934.1	95.5	85.98	86.37	117.51	112.33	99.538	protein late bloomer
LOC111683362	XP_023301204.1	92.91	92.59	90.43	117.4	104.26	99.518	coatomer subunit zeta-1
LOC111680918	XP_023298398.2	86.62	124.22	122.98	79.77	82.62	99.242	nose resistant to fluoxetine protein 6
LOC124419314	XP_046804012.1	91.08	91.69	82.46	117.03	113.51	99.154	28S ribosomal protein S11, mitochondrial
LOC111675161	XP_023291675.1	103.39	101.48	82.2	106.65	101.93	99.13	protein bcn92
LOC111676785	XP_023293531.2	91.14	86.36	95.28	123.76	98.39	98.986	uncharacterized protein LOC111676785 isoform X2
LOC111675796	XP_023292405.2	87.88	89.52	92.31	119.99	104.4	98.82	39S ribosomal protein L9, mitochondrial
LOC111679773	XP_046811354.1	110.28	94.38	82.22	108.83	98.08	98.758	pro-resilin
LOC111676979	XP_023293760.2	91.06	87.1	91.08	113	110.79	98.606	39S ribosomal protein L50, mitochondrial
LOC111679671	XP_023297039.2	92.09	95.96	99.78	100.56	102.56	98.19	uncharacterized protein LOC111679671 isoform X2
LOC111680732	XP_023298191.1	99.51	98.25	98.34	92.09	102.41	98.12	LIM domain-binding protein 3 isoform X2
LOC111677817	XP_023294780.2	95.82	104.24	103.56	87.86	98.88	98.072	lipoamide acyltransferase component of branched-chain alpha-keto acid dehydrogenase complex, mitochondrial
LOC111681917	XP_046809065.1	90.64	89.52	91.35	112.83	105.99	98.066	rho GDP-dissociation inhibitor 1
LOC111680409	XP_023297815.2	75.14	75.02	102.41	119.35	118.33	98.05	general odorant-binding protein 56a-like
LOC111674563	XP_023290974.2	95.65	79.21	99.41	116.41	99.35	98.006	uncharacterized protein LOC111674563
LOC111687929	XP_023306183.2	89.01	87.76	90.42	113.37	109.39	97.99	39S ribosomal protein L39, mitochondrial
LOC111683956	XP_023301838.2	93.71	111.33	103.1	89.69	92.09	97.984	probable methylcrotonoyl-CoA carboxylase beta chain, mitochondrial
LOC111687706	XP_023305943.2	102.07	113.65	106.03	78.35	89.14	97.848	nucleolar GTP-binding protein 1
LOC111680944	XP_023298425.2	96.47	94.49	94.98	100.47	102.02	97.686	uncharacterized protein LOC111680944
LOC111680011	XP_023297385.1	102.32	96.87	97.57	94.71	96.87	97.668	actin-related protein 2/3 complex subunit 1A-B
LOC111681567	XP_046806770.1	96.05	120.9	113.89	78.34	78.77	97.59	ATP-dependent RNA helicase p62 isoform X2
LOC111679987	XP_023297359.2	97.57	98.83	98.65	90.49	101.58	97.424	adenylosuccinate lyase
LOC111680417	XP_046809605.1	91.12	94.91	90.18	105.35	105.41	97.394	glycogenin-1 isoform X3
LOC111687149	XP_023305336.2	86.55	85.81	88.2	115.56	109.73	97.17	39S ribosomal protein L11, mitochondrial
LOC111688214	XP_023306467.2	99.07	79.5	86.1	109.24	111.06	96.994	uncharacterized protein C11D3.03c
LOC111676141	XP_023292803.1	92.58	103.06	108.43	82.5	97.49	96.812	26S proteasome regulatory subunit 4
LOC111688064	XP_023306323.1	92.98	90.26	88.42	104.94	106.41	96.602	protein slowmo
LOC111677175	XP_023294032.1	81.79	84.3	76.61	117	123.23	96.586	mitochondrial pyruvate carrier 1
LOC111677264	XP_023294129.1	96.02	81.02	83.3	111.36	111.05	96.55	39S ribosomal protein L23, mitochondrial
LOC111686464	XP_023304589.2	89.75	102.05	91.41	97.82	101.3	96.466	juvenile hormone epoxide hydrolase 1
LOC111686554	XP_023304687.2	91.31	103.23	94	94.78	98.67	96.398	arylalkylamine N-acetyltransferase-like 2
LOC111690545	XP_023308817.1	94.49	82.67	84.61	110.85	109.11	96.346	39S ribosomal protein L32, mitochondrial
LOC111690988	XP_023309374.2	78.23	110.09	89.47	101.24	102.28	96.262	high affinity copper uptake protein 1
LOC111677598	XP_023294522.1	94.58	119.24	118.06	73.12	75.69	96.138	eukaryotic translation initiation factor 3 subunit A
LOC111680732	XP_023298194.1	97.72	96.66	97	89.63	98.79	95.96	PDZ and LIM domain protein 4 isoform X5
LOC111688992	XP_023307264.2	90.15	81.33	82.28	119.1	106.63	95.898	growth arrest and DNA damage-inducible proteins-interacting protein 1
LOC111687538	XP_023305746.2	93.78	126.64	105.57	66.57	86.76	95.864	apolipophorins
LOC111682257	XP_023299929.1	97.31	88.32	87.07	101.52	104.94	95.832	phenoloxidase-activating factor 2-like
LOC111682257	XP_023299928.1	97.31	88.32	87.07	101.52	104.94	95.832	phenoloxidase-activating factor 2-like
LOC111683701	XP_046801985.1	98.43	93.21	93.84	96.17	97.47	95.824	RNA-binding protein cabeza isoform X2
LOC111681110	XP_046808461.1	137.23	116.56	74.77	94.99	55.46	95.802	calphotin-like
LOC111681436	XP_023298977.2	108.42	68.03	80.86	103.43	118.22	95.792	uncharacterized protein LOC111681436
LOC111689655	XP_023307895.2	84.51	109.05	97.2	89.16	98.91	95.766	serine protease 1-like
LOC111684177	XP_023302066.2	85.17	76.33	78.74	116.95	121.35	95.708	antigen 5 like allergen Cul n 1-like
LOC111677089	XP_023293910.1	88.88	108.79	112.63	85.27	82.25	95.564	isocitrate dehydrogenase [NADP] cytoplasmic isoform X2
LOC111683657	XP_023301522.1	88.3	97.89	94.84	91.21	105.48	95.544	thioredoxin reductase-like selenoprotein T homolog CG3887
LOC111684054	XP_023301944.1	97.03	83.11	85.35	111.73	100.31	95.506	ribosome biogenesis regulatory protein homolog
LOC111688770	XP_023307047.2	85.2	84.04	87.47	119.52	101.1	95.466	bax inhibitor 1
LOC111690742	XP_023309055.1	84.89	81.99	94.7	109.93	105.66	95.434	reticulon-1-A isoform X3
LOC111679456	XP_023296796.2	91.4	84.19	89.01	111.39	99.99	95.196	UPF0184 protein CG14818
LOC111683863	XP_023301752.2	86.18	94.08	89.93	101.47	103.63	95.058	dolichyl-diphosphooligosaccharide--protein glycosyltransferase subunit STT3B
LOC111681243	XP_023298765.2	89.31	93.09	88.51	100.43	102.86	94.84	mitochondrial import inner membrane translocase subunit TIM50-C-like
LOC111684322	XP_023302234.2	88.33	78.19	90.21	113.6	103.86	94.838	nuclear migration protein nudC
LOC111690612	XP_046805729.1	87.98	88.84	87.09	100.69	109.01	94.722	brain mitochondrial carrier protein 1-like
LOC111682732	XP_023300496.2	81.81	92.75	90.21	108.78	99.02	94.514	mitochondrial carrier homolog 2
LOC111677619	XP_023294546.2	107.76	130.07	74.61	75.18	83.92	94.308	protein henna
LOC111685256	XP_023303280.1	100.7	86.76	94.42	93.75	95.35	94.196	density-regulated protein homolog
LOC111677153	XP_023293998.1	85.42	87.04	84.24	108.2	105.97	94.174	31 kDa ribonucleoprotein, chloroplastic
LOC111677153	XP_023293997.1	85.42	87.04	84.24	108.2	105.97	94.174	31 kDa ribonucleoprotein, chloroplastic
LOC111680277	XP_023297679.2	86.35	82.07	89.24	108.73	103.63	94.004	28S ribosomal protein S10, mitochondrial
LOC111690958	XP_023309339.2	85.66	100.4	93.98	102.51	86.61	93.832	trypsin beta
LOC111686621	XP_023304759.2	81.8	86.41	87.46	105.54	106.78	93.598	tumor suppressor candidate 3
LOC111682124	XP_023299802.1	85.22	82.62	84.55	112.98	102.22	93.518	thioredoxin-like protein 1
LOC111680732	XP_023298190.1	94.68	93.45	93.52	87.72	97.47	93.368	uncharacterized protein LOC111680732 isoform X1
LOC111688784	XP_023307063.2	91.58	83.9	95.66	94.31	100.9	93.27	peritrophin-48-like
LOC111675128	XP_023291630.2	89.87	84.72	83.81	104.79	102.14	93.066	ribosome biogenesis protein BRX1 homolog
LOC111678461	XP_023295598.1	89.8	74.04	86.27	113.12	100.5	92.746	dynein light chain roadblock-type 2
LOC111680408	XP_023297814.2	70.22	67.14	91.66	124.24	109.83	92.618	general odorant-binding protein 56a-like
LOC111681283	XP_023298809.2	77.85	84.77	98.58	99.14	101.62	92.392	cytochrome P450 6A1
LOC111677158	XP_023294003.2	80.09	77.64	86.86	114.43	102.72	92.348	26S proteasome non-ATPase regulatory subunit 8
LOC111677229	XP_023294088.2	84.12	87.45	83.15	106.91	99.74	92.274	39S ribosomal protein L52, mitochondrial
LOC111676404	XP_046803391.1	85.68	82.61	89.67	103.91	99.3	92.234	ubiquitin-conjugating enzyme E2 N
LOC111676404	XP_023293089.1	85.68	82.61	89.67	103.91	99.3	92.234	ubiquitin-conjugating enzyme E2 N
LOC111675125	XP_023291625.1	87.4	91.72	88.25	94.41	98.76	92.108	glutaryl-CoA dehydrogenase, mitochondrial
LOC111690739	XP_023309050.2	85.19	81.96	83.83	110.35	98.21	91.908	39S ribosomal protein L4, mitochondrial
LOC111687204	XP_023305396.1	80.91	102.49	78.07	95.45	102.23	91.83	elongation of very long chain fatty acids protein 7
LOC111676596	XP_023293318.1	89.94	118.91	105.44	67.72	75.9	91.582	probable medium-chain specific acyl-CoA dehydrogenase, mitochondrial
LOC111684557	XP_023302520.2	92.97	157.42	129.2	42.32	35.72	91.526	titin-like
LOC111677089	XP_046807869.1	85.05	104.43	107.79	81.69	78.41	91.474	isocitrate dehydrogenase [NADP] cytoplasmic isoform X1
LOC111677089	XP_023293911.1	85.05	104.43	107.79	81.69	78.41	91.474	isocitrate dehydrogenase [NADP] cytoplasmic isoform X1
LOC111686120	XP_023304193.2	85.73	87.06	91.32	96.31	96.92	91.468	serine/arginine-rich splicing factor 1
LOC111681711	XP_023299367.1	131.71	49.08	61.05	120.72	94.19	91.35	eukaryotic translation initiation factor 4E-binding protein
LOC111682556	XP_023300296.2	85.33	92.17	86.57	94.55	97.86	91.296	pyruvate dehydrogenase E1 component subunit alpha, mitochondrial-like isoform X1
LOC111677606	XP_023294532.1	90.6	82.28	82.33	100.06	100.3	91.114	cytochrome c oxidase assembly factor 7 homolog
LOC111687573	XP_023305783.1	81.36	85.29	85.87	103.29	99.65	91.092	ATPase ASNA1 homolog
LOC111683706	XP_023301575.1	76.98	91.17	95.4	93.73	97.81	91.018	protein disulfide-isomerase A6 homolog
LOC111678463	XP_023295600.1	86.67	76.19	75.26	108.08	108.82	91.004	U3 small nucleolar ribonucleoprotein protein IMP3
LOC111691128	XP_023309540.2	85.25	83.21	86.69	98.18	100.76	90.818	dolichyl-diphosphooligosaccharide--protein glycosyltransferase 48 kDa subunit
LOC111678687	XP_046812455.1	81.19	89.81	89.67	99.73	93.66	90.812	tetraspanin-6
LOC124418437	XP_046808316.1	84.51	110.37	107.59	68.83	81.86	90.632	alpha-tocopherol transfer protein-like
LOC111685165	XP_023303174.2	85.69	76.6	79.34	104.45	106.77	90.57	39S ribosomal protein L2, mitochondrial
LOC111681915	XP_046808789.1	84.27	86	79.32	102.34	100.68	90.522	adenosine kinase isoform X2
LOC111683695	XP_023301562.1	85.55	80.83	71.92	107.19	106.98	90.494	glutaredoxin-like
LOC111677312	XP_023294173.2	105.15	89.86	105.6	67.43	83.93	90.394	exosome component 10
LOC111674611	XP_046804160.1	73.69	94.05	96.54	87.63	99.92	90.366	endoplasmin homolog
LOC111683296	XP_023301118.2	86.4	93.21	84.2	87.95	99.33	90.218	calumenin-B
LOC111680732	XP_023298193.1	91.85	90.8	91.11	84.36	92.89	90.202	PDZ and LIM domain protein 4 isoform X4
LOC111678636	XP_023295809.2	81.75	82.13	83.52	104.68	98.88	90.192	30S ribosomal protein S11
LOC111686445	XP_046812472.1	94.6	94.82	87.92	91.92	80.66	89.984	mitogen-activated protein kinase p38b
LOC111682298	XP_046805396.1	87.05	95.32	92.97	80.91	93.21	89.892	isocitrate dehydrogenase [NAD] subunit gamma, mitochondrial isoform X2
LOC111685682	XP_023303715.2	87.2	96.91	91.24	83.5	89.72	89.714	monocarboxylate transporter 12
LOC111685988	XP_023304055.1	86.05	107.98	95.56	71.11	86.09	89.358	4-hydroxybutyrate coenzyme A transferase
LOC111685988	XP_023304046.1	86.05	107.98	95.56	71.11	86.09	89.358	4-hydroxybutyrate coenzyme A transferase
LOC111678494	XP_023295633.2	89.63	90.81	91.58	87	87.71	89.346	splicing factor 3B subunit 3 isoform X1
LOC111690252	XP_023308472.2	86.29	75.85	80.1	105.49	97.89	89.124	protein dj-1beta-like
LOC111675418	XP_023291953.2	82.5	84.31	75.99	100.09	102.39	89.056	serine protease inhibitor 42Dd
LOC111690341	XP_023308578.2	81.24	86.75	85.3	99.55	90.62	88.692	uncharacterized protein LOC111690341
LOC111685185	XP_023303200.1	87.46	62.76	71.34	107.78	112.91	88.45	mediator of RNA polymerase II transcription subunit 9
LOC111687898	XP_023306145.2	87.39	74.89	79.55	106.52	92.47	88.164	nucleolar protein 16
LOC111685353	XP_023303373.2	82.49	80.8	83.18	104.17	89.91	88.11	ganglioside-induced differentiation-associated protein 1 isoform X2
LOC111688285	XP_023306541.2	75.93	80.35	80.94	97.04	105.9	88.032	sorbitol dehydrogenase
LOC111686364	XP_023304494.2	75.91	125.29	130.9	53.06	54.56	87.944	staphylococcal nuclease domain-containing protein 1
LOC111686996	XP_046805155.1	77.6	86.7	75.9	101.59	97.68	87.894	acylpyruvase FAHD1, mitochondrial
LOC111676533	XP_023293260.1	77.92	80.18	82.58	100.54	96.86	87.616	developmentally-regulated GTP-binding protein 2
LOC111690394	XP_023308632.2	85.41	87.53	90.46	83.42	91.04	87.572	general transcriptional corepressor trfA
LOC111690515	XP_023308778.1	92.14	96.72	93.12	70.59	85.14	87.542	probable ATP-dependent RNA helicase pitchoune
LOC111682585	XP_023300325.1	96.95	94.08	94.43	78.03	72.98	87.294	synaptic vesicle glycoprotein 2B
LOC124421414	XP_046812510.1	74.1	91.61	81.23	102.35	86.76	87.21	nicalin-like
LOC124419832	XP_046806565.1	80.54	69.91	69.46	120.56	94.35	86.964	uncharacterized protein LOC124419832
LOC111677210	XP_023294066.2	84.07	82.3	83.51	90.79	93.05	86.744	28S ribosomal protein S15, mitochondrial
LOC111680188	XP_023297587.1	79.74	78.01	86.1	95.58	93.86	86.658	protein SET isoform X1
LOC111680907	XP_023298383.2	82.72	75.93	76.77	105.99	91.34	86.55	HEAT repeat-containing protein 3
LOC124419587	XP_046805627.1	84.27	65.88	71.44	118.82	91.22	86.326	uncharacterized protein LOC124419587
LOC111677907	XP_023294883.1	87.31	72.38	79.65	99.32	92.83	86.298	DNA-directed RNA polymerases I, II, and III subunit RPABC2
LOC111691031	XP_023309419.1	78.05	64.22	81.72	105.16	100.68	85.966	uncharacterized protein LOC111691031 isoform X1
LOC111681971	XP_046812068.1	73.25	115.69	94.41	83.13	62.19	85.734	lysosomal alpha-mannosidase
LOC111681352	XP_023298867.2	93.17	77.96	57.92	100.52	98.93	85.7	uncharacterized protein LOC111681352
LOC111684608	XP_023302588.1	71.93	107.09	93.16	69.9	86.31	85.678	ribosomal protein S6 kinase beta-2
LOC111681275	XP_023298799.1	79.96	82.16	75.78	96.19	94.2	85.658	dual specificity mitogen-activated protein kinase kinase 3
LOC111675045	XP_023291510.1	78.86	83.78	77.94	95.48	92.05	85.622	phosphomannomutase
LOC111686242	XP_023304361.1	80.63	77.01	71.61	103.92	94.88	85.61	protein lin-7 homolog C
LOC111674770	XP_023291186.2	77.59	94.97	93.74	76.59	84.68	85.514	dihydropyrimidine dehydrogenase [NADP(+)]
LOC111680381	XP_023297784.2	84.35	76.75	82.99	90.26	92.85	85.44	peptidyl-tRNA hydrolase 2, mitochondrial
LOC111683378	XP_023301231.2	74.84	82.58	77.99	101.14	89.81	85.272	protein snakeskin
LOC111675160	XP_023291674.1	73.98	81.03	78.16	103.18	89.89	85.248	6-phosphogluconate dehydrogenase, decarboxylating
LOC111690820	XP_023309159.2	83.78	71.17	92.35	93.06	85.42	85.156	uncharacterized protein LOC111690820
LOC111683218	XP_023301039.1	82.41	68.53	84.61	94	95.89	85.088	ubiquitin-fold modifier 1
LOC111684558	XP_023302521.2	73.46	81.76	77.73	98.81	92.85	84.922	LOW QUALITY PROTEIN: uncharacterized protein LOC111684558
LOC111688495	XP_046806389.1	72.2	79.86	79.96	100.94	91	84.792	adiponectin receptor protein
LOC111684683	XP_023302667.1	77.26	80.2	70.94	105.15	90.15	84.74	diphthine methyl ester synthase
LOC111684843	XP_023302825.1	76.18	88.99	82.72	82.33	93.24	84.692	very-long-chain enoyl-CoA reductase
LOC111678519	XP_023295663.1	78.57	80.63	80.27	93.77	88.81	84.41	importin-7 isoform X2
LOC111681365	XP_023298887.2	85.94	66.72	72.78	90.52	105.99	84.39	uncharacterized protein LOC111681365
LOC111678635	XP_023295808.2	82.46	85.87	83.23	80.82	89.34	84.344	guanine nucleotide-binding protein-like 3 homolog
LOC111680640	XP_023298082.1	73.56	85.21	82.13	88.29	92.5	84.338	minor histocompatibility antigen H13
LOC111687177	XP_023305362.2	83.14	76.53	75.97	94.92	90.75	84.262	ER membrane protein complex subunit 7 homolog
LOC111681120	XP_046808588.1	110.23	90.93	70.03	93.59	55.25	84.006	calphotin-like isoform X3
LOC111687207	XP_023305399.1	75.8	71.78	78.21	97.07	96.57	83.886	sorting nexin-12
LOC111678902	XP_023296113.2	82.61	82.97	85.34	83.63	84.6	83.83	39S ribosomal protein L38, mitochondrial
LOC111683730	XP_023301602.2	81.42	76.08	74.01	97.11	90.29	83.782	39S ribosomal protein L42, mitochondrial
LOC111676819	XP_023293573.2	51.17	75.84	77.33	96.89	117.62	83.77	serine protease 1-like
LOC111678519	XP_046807924.1	77.91	79.95	79.59	92.97	88.06	83.696	importin-7 isoform X1
LOC124420640	XP_046810099.1	94.5	82.18	74.94	78.87	87.27	83.552	complement C3-like
LOC111681021	XP_023298507.1	71.33	77.51	97.09	71.78	99.11	83.364	mediator of RNA polymerase II transcription subunit 10
LOC111675732	XP_023292314.2	74.3	74.62	78.49	96.33	93.07	83.362	D-aspartate oxidase
LOC111675806	XP_023292414.1	77.04	79.64	80.33	93.05	85.75	83.162	U6 snRNA-associated Sm-like protein LSm5
LOC111682607	XP_023300364.2	71.09	76.88	82.15	94.56	91.05	83.146	actin-related protein 1
LOC111684911	XP_023302909.1	84.33	75.3	66.88	101.87	87.31	83.138	eukaryotic translation elongation factor 1 epsilon-1
LOC111676145	XP_023292809.2	68.37	76.03	76.85	98.75	95.28	83.056	probable glucosamine 6-phosphate N-acetyltransferase
LOC111681588	XP_023299204.1	79.31	81.36	82.17	83.36	87.72	82.784	RNA-binding protein squid isoform X5
LOC111675887	XP_023292517.1	92.42	136.07	92.66	55.84	36.86	82.77	skin secretory protein xP2
LOC111680974	XP_023298461.1	74.14	77.91	73.38	100.18	88.16	82.754	tubulin beta chain isoform X1
LOC111680974	XP_023298460.1	74.14	77.91	73.38	100.18	88.16	82.754	tubulin beta chain isoform X1
LOC111680974	XP_023298459.1	74.14	77.91	73.38	100.18	88.16	82.754	tubulin beta chain isoform X1
LOC111680974	XP_023298458.1	74.14	77.91	73.38	100.18	88.16	82.754	tubulin beta chain isoform X1
LOC111688940	XP_046810631.1	78.1	68.62	77.42	92.44	96.82	82.68	lactoylglutathione lyase
LOC111688940	XP_023307216.1	78.1	68.62	77.42	92.44	96.82	82.68	lactoylglutathione lyase
LOC111688940	XP_023307213.1	78.1	68.62	77.42	92.44	96.82	82.68	lactoylglutathione lyase
LOC111690881	XP_023309237.1	74.08	75.83	77.94	92.32	93.02	82.638	26S proteasome non-ATPase regulatory subunit 6
LOC111676866	XP_023293627.1	75.5	76.65	72.62	92.97	95.19	82.586	DNA-directed RNA polymerase II subunit RPB11
LOC111677470	XP_046809725.1	74.9	115.33	117.05	55.26	49.99	82.506	phosphoenolpyruvate carboxykinase [GTP]-like isoform X3
LOC111675010	XP_023291476.2	82.63	86.54	73.24	83.48	86.24	82.426	paxillin isoform X5
LOC111684777	XP_023302747.2	78.85	80.78	74.35	91.01	87.12	82.422	3-oxoacyl-[acyl-carrier-protein] reductase FabG-like
LOC111682730	XP_023300494.2	78.63	90.28	90.33	69.55	82.18	82.194	26S proteasome non-ATPase regulatory subunit 4
LOC111678866	XP_023296066.1	74.6	81.26	75.11	98.96	81.03	82.192	mitochondrial import inner membrane translocase subunit TIM44
LOC111684530	XP_023302493.1	77.37	71.65	74.11	98.7	88.54	82.074	uncharacterized protein LOC111684530
LOC111687780	XP_023306024.2	74.93	95.59	83.19	78.38	76.75	81.768	trypsin zeta-like
LOC111676994	XP_023293781.1	76.79	79.86	75.89	85.92	89.88	81.668	derlin-1
LOC124419901	XP_046806849.1	75.99	72.61	66.34	98.68	94.72	81.668	larval cuticle protein 65Ag1-like
LOC111685039	XP_023303042.1	72.31	73.37	70.91	96.08	95.53	81.64	ER membrane protein complex subunit 4
LOC111676510	XP_023293238.2	69.88	79.53	60.28	113.59	84.75	81.606	sarcocystatin-A-like
LOC111675272	XP_023291777.2	72.48	69.19	79.6	91.89	94.51	81.534	peroxiredoxin-6
LOC111679613	XP_023296963.2	72.56	76.91	74.34	95.58	88.25	81.528	28S ribosomal protein S2, mitochondrial
LOC111687936	XP_023306190.1	71.24	74.79	77.63	99.45	84.35	81.492	vesicle-trafficking protein SEC22b-B
LOC111676500	XP_023293228.2	80.75	67.05	68.75	90.69	99.83	81.414	sarcocystatin-A-like
LOC111689856	XP_023308088.1	80.81	70.12	74.74	93.04	86.27	80.996	ADP-ribosylation factor-like protein 1
LOC111683779	XP_023301654.2	63.05	78.7	74.51	98.09	90.26	80.922	lectizyme
LOC111689803	XP_046808925.1	104.63	96.77	75.35	74.94	52.42	80.822	pupal cuticle protein C1B-like isoform X2
LOC111679137	XP_023296413.2	76.16	72.29	73.3	89.87	91.41	80.606	39S ribosomal protein L18, mitochondrial
LOC111678945	XP_023296172.1	73.06	72.07	71.29	94.45	91.64	80.502	protein brawnin
LOC111680188	XP_023297588.1	73.69	72.8	80.49	87.84	87.31	80.426	protein SET isoform X2
LOC111677152	XP_023293996.1	77.8	75.74	78.7	76.37	93.32	80.386	39S ribosomal protein L22, mitochondrial
LOC111688488	XP_023306774.2	77.5	77.51	72.16	87.18	87.31	80.332	signal recognition particle 19 kDa protein
LOC111681622	XP_023299262.2	72.47	72.84	73.95	91.94	89.29	80.098	28S ribosomal protein S18c, mitochondrial
LOC111684860	XP_023302845.2	116.87	94.4	73.52	63.78	51.64	80.042	cuticle protein-like
LOC124421292	XP_046812180.1	70.69	78.6	64.75	96.93	88.93	79.98	ethanolamine-phosphate cytidylyltransferase-like
LOC111687714	XP_046807832.1	80.6	90.33	86.44	71.33	69.86	79.712	protein I'm not dead yet-like
LOC111681466	XP_023299020.2	76.74	76.15	78.17	81.81	85.49	79.672	probable arginine--tRNA ligase, cytoplasmic
LOC111682957	XP_023300726.2	78.09	84.58	88.76	71.58	75.31	79.664	phosphoglucomutase
LOC111689803	XP_046808924.1	102.28	94.95	75.02	73.55	52.01	79.562	pupal cuticle protein C1B-like isoform X1
LOC111682353	XP_023300050.2	62.53	88.58	74.9	84.48	86.33	79.364	fatty acid hydroxylase domain-containing protein2-like
LOC111683245	XP_023301066.1	70.97	72.41	55.45	90.73	105.51	79.014	uncharacterized protein LOC111683245
LOC111681804	XP_023299470.2	71.2	71.69	71.71	91.06	88.24	78.78	methylglutaconyl-CoA hydratase, mitochondrial
LOC111685699	XP_023303735.2	66.98	82.11	74.07	80.44	89.89	78.698	acetyl-CoA acetyltransferase, cytosolic
LOC111681569	XP_023299184.2	78.38	71.94	68.24	86.58	88.11	78.65	probable rRNA-processing protein EBP2 homolog
LOC111684371	XP_023302291.2	76.7	73.31	77.14	80.25	85.65	78.61	WD repeat-containing protein 43
LOC111690766	XP_023309091.2	77.34	77.62	65.15	81.08	91.67	78.572	putative dimethylaniline monooxygenase [N-oxide-forming] 6
LOC111681351	XP_046808436.1	129.13	77.72	65.41	73.3	47.24	78.56	histidine-rich protein PFHRP-II-like
LOC111680569	XP_023298004.2	65.15	79.83	74.05	97.67	75.98	78.536	4-coumarate--CoA ligase 3-like
LOC111690156	XP_023308365.2	75.09	99.09	90.09	60.43	66.73	78.286	aldehyde dehydrogenase 9
LOC111681325	XP_046809028.1	88.66	86.7	75.58	65.03	74.4	78.074	pupal cuticle protein G1A-like
LOC111674577	XP_023290990.2	116.36	93.95	50.26	78.16	50.36	77.818	larval cuticle protein A2B-like
LOC111687211	XP_046803680.1	68.13	70.99	69.81	93.4	86.44	77.754	uncharacterized protein LOC111687211
LOC111677749	XP_023294705.2	74.89	69.21	67.17	87.83	89.37	77.694	probable 39S ribosomal protein L49, mitochondrial
LOC111685262	XP_046802631.1	74.39	109.12	83.12	59.66	61.11	77.48	branched-chain-amino-acid aminotransferase, cytosolic
LOC111685262	XP_023303286.2	74.39	109.12	83.12	59.66	61.11	77.48	branched-chain-amino-acid aminotransferase, cytosolic
LOC111674630	XP_023291054.1	76.15	65.72	68.73	95.43	81.29	77.464	uncharacterized protein LOC111674630
LOC111680087	XP_023297476.1	69.66	72.84	77.36	87.86	78.94	77.332	protein SEC13 homolog
LOC111684761	XP_023302727.1	69.94	70.88	75.47	85.77	84.38	77.288	26S proteasome non-ATPase regulatory subunit 7
LOC111691017	XP_023309407.1	75.02	69.32	76.65	83.48	81.8	77.254	uncharacterized protein LOC111691017
LOC111681350	XP_023298876.1	79.83	61.1	66.05	91.16	87.72	77.172	uncharacterized protein LOC111681350 isoform X2
LOC111686075	XP_023304143.1	67.46	72.17	76.27	88.84	80.81	77.11	RNA-binding protein lark
LOC124418784	XP_046802157.1	107.77	66.8	59.4	76.22	75.36	77.11	acanthoscurrin-2-like
LOC111688093	XP_023306350.1	78.49	69.9	61.31	86.61	88.58	76.978	pupal cuticle protein Edg-78E-like
LOC111678665	XP_023295847.2	100.91	100.72	64.9	75.62	41.17	76.664	cuticle protein 21-like isoform X1
LOC111683087	XP_046805517.1	66.49	70.17	73.33	89.82	83.42	76.646	ras-related protein Rab-11A
LOC111683087	XP_023300888.1	66.49	70.17	73.33	89.82	83.42	76.646	ras-related protein Rab-11A
LOC111686784	XP_023304935.1	69.34	71.33	63.2	90.38	88.27	76.504	TP53-regulated inhibitor of apoptosis 1-like
LOC111687686	XP_046805419.1	69.04	70.06	71.62	89.8	81.75	76.454	importin subunit alpha-3
LOC111687686	XP_023305921.1	69.04	70.06	71.62	89.8	81.75	76.454	importin subunit alpha-3
LOC111685874	XP_046805076.1	68.96	72.92	75.87	75.04	89.1	76.378	probable maleylacetoacetate isomerase 2 isoform X2
LOC111678178	XP_023295209.1	66.68	70.45	73.28	86.32	84.97	76.34	presenilins-associated rhomboid-like protein, mitochondrial
LOC111688585	XP_046812135.1	80.18	102.63	106.84	41.7	50.35	76.34	extracellular matrix protein A-like
LOC124419577	XP_046805602.1	68.76	75.09	72.44	87.67	77.22	76.236	uncharacterized protein LOC124419577
LOC111690916	XP_023309294.2	146.6	76.68	49.1	81.15	26.97	76.1	uncharacterized protein LOC111690916
LOC111676516	XP_023293244.2	74.36	74.04	76.48	76.58	78.69	76.03	heterogeneous nuclear ribonucleoprotein M
LOC111681929	XP_023299599.1	72.76	76.15	71.97	80.98	77.07	75.786	coiled-coil-helix-coiled-coil-helix domain-containing protein 1
LOC124419707	XP_046806101.1	70.72	78.5	83.38	71.4	74.79	75.758	aldehyde dehydrogenase, cytosolic 2-like
LOC111679665	XP_023297027.1	70.96	90.87	85.4	64.8	66.76	75.758	trifunctional enzyme subunit alpha, mitochondrial
LOC111679254	XP_023296557.1	64.06	71.51	70.9	90.12	81.81	75.68	ubiquitin-conjugating enzyme E2 G2
LOC111678527	XP_023295675.1	73.07	75.02	80.82	72.08	76.03	75.404	inactive selenide, water dikinase-like protein
LOC111688843	XP_046807224.1	80.23	68.35	66.06	90.35	71.61	75.32	tRNA (guanine(37)-N1)-methyltransferase
LOC111675114	XP_023291615.2	75.58	63.1	67.68	80.33	89.01	75.14	ubiquitin-related modifier 1 homolog
LOC111686675	XP_023304808.2	78.74	76.17	73.28	68.6	78.78	75.114	dnaJ homolog subfamily C member 2
LOC111677871	XP_046801519.1	73.22	74.18	73.47	74.97	79.69	75.106	NADH-quinone oxidoreductase subunit B 2
LOC111677871	XP_046801518.1	73.22	74.18	73.47	74.97	79.69	75.106	NADH-quinone oxidoreductase subunit B 2
LOC111677871	XP_023294845.1	73.22	74.18	73.47	74.97	79.69	75.106	NADH-quinone oxidoreductase subunit B 2
LOC111677871	XP_023294844.1	73.22	74.18	73.47	74.97	79.69	75.106	NADH-quinone oxidoreductase subunit B 2
LOC111681120	XP_023298613.2	105.37	79.75	61.18	80.53	48.46	75.058	pupal cuticle protein C1B-like isoform X2
LOC111678318	XP_023295396.2	70.64	71.85	69.92	81.3	81.54	75.05	glutathione S-transferase theta-1
LOC111681135	XP_023298629.2	101.14	104.49	53.74	71.74	44.11	75.044	cuticle protein 10.6-like
LOC111680974	XP_023298463.1	67.79	68.73	67.41	91.06	79.96	74.99	tubulin beta-1 chain isoform X2
LOC111681684	XP_023299338.1	75.7	66.14	66.66	91.88	74.42	74.96	succinate dehydrogenase assembly factor 4, mitochondrial
LOC111686211	XP_023304320.1	66.75	62.56	60.89	98.41	84.34	74.59	60S ribosome subunit biogenesis protein NIP7 homolog
LOC111680626	XP_046801538.1	69.48	74.31	66.11	82.88	79.78	74.512	28S ribosomal protein S14, mitochondrial
LOC111680626	XP_046801537.1	69.48	74.31	66.11	82.88	79.78	74.512	28S ribosomal protein S14, mitochondrial
LOC111674647	XP_023291077.2	107.18	56.94	55.07	114.78	38.47	74.488	uncharacterized protein LOC111674647
LOC111682721	XP_023300485.2	69.24	73.53	63.04	81.3	84.62	74.346	ethanolamine-phosphate cytidylyltransferase
LOC111686576	XP_023304714.1	67.93	71.68	67.14	82.79	82.01	74.31	bystin
LOC111688792	XP_023307072.1	70.64	67.26	69.39	84.36	79.78	74.286	RNA-binding protein 8A
LOC111677143	XP_023293983.2	70.99	76.67	79.93	71.17	72.45	74.242	double-stranded RNA-specific editase 1 isoform X1
LOC111674514	XP_023290899.2	53.21	87.15	67.51	84.85	77.98	74.14	uncharacterized protein LOC111674514
LOC111681126	XP_023298619.2	120.59	83.92	54.06	74.71	37.35	74.126	uncharacterized protein LOC111681126
LOC111674871	XP_023291315.2	60.37	69.04	71.35	87.04	82.48	74.056	peroxiredoxin-2
LOC111680383	XP_023297785.2	74.06	70.27	66.19	77.75	81.98	74.05	cytochrome c oxidase assembly factor 4 homolog, mitochondrial
LOC111687485	XP_023305697.1	75.8	64.38	65.58	83.99	80.28	74.006	DNA-directed RNA polymerases I, II, and III subunit RPABC3
LOC111683626	XP_023301487.1	68.1	83.71	74.89	70.03	72.89	73.924	acyl-protein thioesterase 1
LOC111681597	XP_023299221.2	73.86	62.48	58.59	73.88	100.76	73.914	protein suex-1
LOC111689099	XP_046805597.1	67.72	74.83	74.52	74.19	78.13	73.878	aquaporin AQPcic-like isoform X2
LOC111689099	XP_046805596.1	67.72	74.83	74.52	74.19	78.13	73.878	aquaporin AQPcic-like isoform X2
LOC111684643	XP_023302624.1	69.89	72.56	69.11	82.52	74.78	73.772	proton-coupled amino acid transporter-like protein CG1139
LOC111683255	XP_023301077.1	67.67	70.92	62.46	84.11	83.37	73.706	AP-2 complex subunit sigma
LOC111681647	XP_023299297.1	68.77	64.27	64.62	91.3	79.5	73.692	vesicle transport protein GOT1B
LOC111681588	XP_023299203.1	70.39	72.21	73.14	73.98	77.92	73.528	RNA-binding protein squid isoform X2
LOC111686701	XP_023304833.2	67.47	68.5	70.33	89.85	70.84	73.398	probable alpha-aspartyl dipeptidase
LOC124420088	XP_046807855.1	68.34	102.99	128.52	33.09	33.88	73.364	soluble scavenger receptor cysteine-rich domain-containing protein SSC5D-like
LOC111681588	XP_023299202.1	70.2	72.02	72.93	73.78	77.69	73.324	RNA-binding protein squid isoform X1
LOC111686872	XP_023305033.2	72.33	65.42	64.53	80.67	83.55	73.3	probable salivary secreted peptide
LOC111683624	XP_023301485.2	69.92	69.81	70.63	78.12	77.83	73.262	glycine--tRNA ligase
LOC111687966	XP_023306226.1	73.29	67.41	63.44	78	84.09	73.246	protein midgut expression 1
LOC111690006	XP_023308237.1	65.01	64.35	71.87	80.26	84.63	73.224	nedd8-conjugating enzyme UbcE2M
LOC111681350	XP_023298869.1	77.42	57.24	62.02	87.29	81.91	73.176	uncharacterized protein LOC111681350 isoform X1
LOC111677389	XP_023294265.1	69.92	55.95	68.34	77.98	93.15	73.068	cytochrome c oxidase assembly factor 5
LOC111676933	XP_023293710.2	66.18	65.61	71.71	78.71	82.71	72.984	dnaJ homolog subfamily C member 10
LOC111687796	XP_023306039.2	68.74	61.99	66.89	86.98	79.93	72.906	essential MCU regulator, mitochondrial
LOC111678045	XP_023295045.2	75.23	55.97	54.66	88.57	89.79	72.844	bolA-like protein 3
LOC111678688	XP_023295873.2	67.16	67.96	66.76	78.85	81.37	72.42	argininosuccinate lyase
LOC111688748	XP_046804490.1	63.38	60.7	67.36	83.39	87.02	72.37	homogentisate 1,2-dioxygenase
LOC111674984	XP_023291445.2	68.95	82.27	80.99	61.95	67.67	72.366	protein no-on-transient A-like
LOC111678969	XP_023296208.1	101.89	93.29	52.31	86.85	27.48	72.364	uncharacterized protein LOC111678969
LOC111680694	XP_023298163.2	72.02	69.93	64.66	78.33	76.71	72.33	ribosomal L1 domain-containing protein CG13096
LOC111688215	XP_046803943.1	65.5	63.8	60.53	90.4	80.52	72.15	protein jagunal
LOC111684038	XP_023301923.2	68.39	68.46	75.1	74.37	74.31	72.126	mannose-P-dolichol utilization defect 1 protein homolog
LOC111681120	XP_046808587.1	88.73	80.93	61.11	83.35	46.35	72.094	cuticle protein 16.5-like isoform X1
LOC111675149	XP_023291660.1	63.02	66.43	66.63	81.32	82.8	72.04	D-2-hydroxyglutarate dehydrogenase, mitochondrial-like
LOC111674570	XP_023290979.2	84.98	67.73	55.76	93.15	58.3	71.984	uncharacterized protein LOC111674570
LOC111687656	XP_023305879.2	62.37	61.13	66.25	77.07	92.35	71.834	uncharacterized protein LOC111687656
LOC111676848	XP_023293607.2	51.6	74	86.69	87.68	58.93	71.78	serine protease 1-like
LOC111678665	XP_046807827.1	96.43	103.91	64.47	54.84	38.89	71.708	angiomotin-like isoform X3
LOC111680814	XP_023298300.2	83.28	61.9	56.87	79.39	76.85	71.658	glycine-rich cell wall structural protein 1
LOC111682429	XP_023300154.2	70.01	88.99	77.67	53.57	67.62	71.572	pyruvate carboxylase, mitochondrial
LOC124418730	XP_046801897.1	70.58	80.93	68.55	66.78	70.81	71.53	basement membrane-specific heparan sulfate proteoglycan core protein-like
LOC111678260	XP_023295315.2	69.57	63.6	67.11	76.74	80.62	71.528	28S ribosomal protein S24, mitochondrial
LOC111685409	XP_023303433.1	62.96	65.58	61.36	84.09	83.42	71.482	ras-related protein Rab-2A
LOC111680116	XP_023297506.2	67.46	72.9	56.87	77.7	82.47	71.48	vitellogenin-3-like
LOC111679755	XP_046803367.1	62.55	62.49	67.07	83.58	81.12	71.362	protein NipSnap
LOC111674928	XP_023291383.2	71.75	71.27	74.54	68.64	70.56	71.352	phenylalanine--tRNA ligase alpha subunit
LOC111687713	XP_046807639.1	76.44	72.64	80.39	60.06	67.09	71.324	catalase
LOC111687713	XP_023305949.2	76.44	72.64	80.39	60.06	67.09	71.324	catalase
LOC111687433	XP_023305643.1	67.48	75.02	60.87	76.74	76.49	71.32	vesicle-associated membrane protein/synaptobrevin-binding protein isoform X2
LOC111676028	XP_046802774.1	71.71	92.38	88.88	53.75	49.66	71.276	protein bangles and beads
LOC111685554	XP_023303588.1	70.06	71.9	65.46	72.1	76.41	71.186	DNA-directed RNA polymerases I, II, and III subunit RPABC1
LOC111675778	XP_023292388.1	63.26	61.63	68.01	79.74	83.01	71.13	26S proteasome regulatory subunit 6A-B
LOC111686102	XP_023304172.2	64.72	65.22	62.41	84.85	78.12	71.064	39S ribosomal protein L15, mitochondrial
LOC111675666	XP_023292234.1	71.11	59.93	57.11	86.43	80.56	71.028	GILT-like protein 1 isoform X2
LOC124419527	XP_046805363.1	63.73	89.42	104.08	47.95	49.56	70.948	endoplasmic reticulum chaperone BiP-like
LOC111678645	XP_023295822.1	61.19	63.05	66.55	84.53	79.37	70.938	ubiquitin carboxyl-terminal hydrolase
LOC111684774	XP_023302743.1	67	70.21	69.73	71.62	76.11	70.934	3-oxoacyl-[acyl-carrier-protein] reductase FabG-like
LOC111687433	XP_023305642.1	66.96	74.56	60.72	76.14	76.18	70.912	vesicle-associated membrane protein/synaptobrevin-binding protein isoform X1
LOC111685148	XP_023303157.1	68.7	61.68	61.71	82.92	79.53	70.908	UPF0587 protein CG4646
LOC111685868	XP_046808488.1	59.41	72.51	69.18	81.42	71.87	70.878	ammonium transporter Rh type B
LOC111690851	XP_046801148.1	71.71	83.41	85.79	57.27	55.82	70.8	LOW QUALITY PROTEIN: succinyl-CoA:3-ketoacid-coenzyme A transferase, mitochondrial
LOC111681516	XP_023299083.1	67.12	74.88	64.35	72.06	75.52	70.786	uncharacterized protein LOC111681516
LOC111678408	XP_023295523.1	68.13	68.05	63.99	82.19	70.88	70.648	splicing factor U2af 38 kDa subunit
LOC111690965	XP_023309347.1	64.93	65.81	66.16	78.5	77.63	70.606	eukaryotic initiation factor 4A-III
LOC111681639	XP_023299285.1	67.63	70.87	71.04	68.14	75.21	70.578	lysine--tRNA ligase isoform X2
LOC111680487	XP_023297909.1	64.67	65.11	63.71	80.55	78.77	70.562	transmembrane protein 208
LOC111681016	XP_023298503.1	63.64	63.84	66.89	80.46	77.95	70.556	transmembrane emp24 domain-containing protein 7
LOC111679868	XP_023297238.1	73.1	85.11	78.64	65.77	50.14	70.552	extensin
LOC111680413	XP_023297821.2	58.27	57.17	74.35	83.98	78.42	70.438	general odorant-binding protein 56a-like
LOC111689566	XP_023307802.1	62.23	63.04	63	87.59	76.26	70.424	type-1 angiotensin II receptor-associated protein isoform X1
LOC111675453	XP_023291987.1	68.68	67.82	69.46	71.21	74.78	70.39	39S ribosomal protein L51, mitochondrial
LOC111688211	XP_023306462.1	62.85	70.52	78.03	70.57	69.63	70.32	26S proteasome non-ATPase regulatory subunit 12
LOC111678064	XP_023295067.1	65.98	57.82	68.11	73.92	85.69	70.304	complex III assembly factor LYRM7
LOC111678974	XP_023296213.2	77.89	63.04	51.25	82.17	77.09	70.288	uncharacterized protein LOC111678974
LOC111683278	XP_023301092.2	72.34	61	65.12	74.38	78.36	70.24	RWD domain-containing protein 1
LOC111680181	XP_023297580.1	60.94	77.16	67.55	73.3	71.43	70.076	sterol carrier protein 2
LOC111683856	XP_023301741.2	67.23	68.39	71.15	67.34	75.79	69.98	39S ribosomal protein L19, mitochondrial
LOC111679207	XP_023296503.2	67.64	63.02	64.71	79.86	74.49	69.944	anamorsin homolog
LOC111690955	XP_023309336.2	58.38	69.74	75.89	76.07	69.59	69.934	serine protease SP24D-like
LOC111685223	XP_023303240.2	67.75	58.14	64.37	79.26	79.91	69.886	28S ribosomal protein S18a, mitochondrial
LOC111675912	XP_023292547.1	67.18	59.86	60.68	81.36	78.88	69.592	solute carrier family 25 member 35-like
LOC111685034	XP_023303037.1	62.16	72.14	68.51	74.73	70.37	69.582	acyl-CoA Delta-9 desaturase-like
LOC111685034	XP_023303036.1	62.16	72.14	68.51	74.73	70.37	69.582	acyl-CoA Delta-9 desaturase-like
LOC111685034	XP_023303035.1	62.16	72.14	68.51	74.73	70.37	69.582	acyl-CoA Delta-9 desaturase-like
LOC111685034	XP_023303034.1	62.16	72.14	68.51	74.73	70.37	69.582	acyl-CoA Delta-9 desaturase-like
LOC111674921	XP_023291374.2	61.82	70.01	71.08	70.59	74.19	69.538	dolichyl-diphosphooligosaccharide--protein glycosyltransferase subunit 1
LOC111682823	XP_023300580.2	70.03	55.73	46.57	92.57	82.33	69.446	sarcoplasmic calcium-binding protein
LOC111691115	XP_023309525.1	63.25	66.54	60.75	78.87	77.67	69.416	ras-related protein Rab-10
LOC111689099	XP_046805595.1	63.52	70.37	70.04	69.71	73.31	69.39	aquaporin AQPcic-like isoform X1
LOC111686308	XP_046807902.1	57.28	63.19	64.02	83.85	78.43	69.354	cAMP-regulated phosphoprotein 19
LOC111681631	XP_046805515.1	64.74	61.89	63.65	76.13	79.56	69.194	39S ribosomal protein L55, mitochondrial
LOC111686864	XP_023305027.2	56.54	65.31	57.12	82.51	83.58	69.012	fumarylacetoacetate hydrolase domain-containing protein 2
LOC111688269	XP_046811203.1	72.08	72.55	61.22	65.86	72.29	68.8	tubulointerstitial nephritis antigen-like
LOC111690830	XP_023309169.2	68.01	63.43	66.21	70.48	75.65	68.756	28S ribosomal protein S28, mitochondrial
LOC111687954	XP_023306209.1	65.25	57.29	62.16	80.93	77.87	68.7	N-alpha-acetyltransferase 20
LOC111677336	XP_023294207.1	62.51	58.91	59.89	79.24	82.05	68.52	U6 snRNA-associated Sm-like protein LSm2
LOC111675387	XP_023291920.2	57.96	62.37	66.6	79.03	76.58	68.508	23 kDa integral membrane protein-like
LOC111688459	XP_023306740.1	69.37	63.23	57.94	77.45	74.28	68.454	transcription elongation factor SPT4
LOC111688420	XP_023306697.2	64.75	63.38	60.73	77.82	74.89	68.314	39S ribosomal protein L16, mitochondrial isoformX2
LOC111677410	XP_046811669.1	59.73	63.71	63.56	81	72.74	68.148	cholinephosphotransferase 1
LOC111678968	XP_023296207.2	74.91	133.05	42.44	70.35	19.78	68.106	uncharacterized protein LOC111678968
LOC111675079	XP_023291565.1	58.74	58.27	62.52	90.49	70.43	68.09	PRA1 family protein 3
LOC111680254	XP_023297653.2	64.84	70.44	69.89	70.15	64.87	68.038	THO complex subunit 4 isoform X2
LOC111678869	XP_023296069.1	66.09	74.08	70.88	58.94	70.16	68.03	phenylalanine--tRNA ligase beta subunit
LOC111682629	XP_046806800.1	68.43	86	80.57	50.77	54.38	68.03	serine-arginine protein 55 isoform X2
LOC111683927	XP_023301814.2	62.25	60.5	66.51	74.43	76.14	67.966	ATP synthase mitochondrial F1 complex assembly factor 2
LOC111691001	XP_023309390.2	63.66	68.14	64.95	70.09	72.98	67.964	protein PBDC1
LOC111680254	XP_023297652.2	64.6	70.18	69.63	69.89	64.63	67.786	THO complex subunit 4 isoform X1
LOC111688420	XP_023306696.2	64.22	62.86	60.23	77.18	74.27	67.752	39S ribosomal protein L16, mitochondrial isoformX1
LOC111675777	XP_023292386.1	59.12	60.85	61.88	81.28	75.04	67.634	serine/threonine-protein phosphatase 5
LOC111676794	XP_023293540.2	62.77	60.76	64.01	78.12	72.28	67.588	ubiquitin carboxyl-terminal hydrolase 14
LOC111686681	XP_023304813.2	69.4	71.44	53.66	70.11	73.29	67.58	rhythmically expressed gene 2 protein
LOC111682629	XP_046806799.1	67.81	85.23	80.14	50.56	53.98	67.544	serine-arginine protein 55 isoform X1
LOC111677560	XP_023294476.1	64.79	69.45	73.1	63.87	66.18	67.478	eukaryotic peptide chain release factor GTP-binding subunit ERF3A isoform X3
LOC111690445	XP_023308691.2	65.95	51.86	55.99	83.27	80.06	67.426	uncharacterized protein LOC111690445
LOC111685923	XP_023303974.2	63.81	55.52	57.01	83.09	77.33	67.352	39S ribosomal protein L14, mitochondrial
LOC111691031	XP_046808050.1	61.34	49.71	62.36	83.03	79.56	67.2	uncharacterized protein LOC111691031 isoform X2
LOC111682380	XP_023300083.2	60.55	66.18	60.66	74.09	74.51	67.198	serine palmitoyltransferase 1
LOC111675642	XP_023292199.1	75.71	52.69	58.27	75.28	73.53	67.096	ubiquitin-like protein 5
LOC111678999	XP_046812555.1	57.38	59.01	62.97	81.46	74.52	67.068	ER lumen protein-retaining receptor
LOC111678999	XP_023296247.1	57.38	59.01	62.97	81.46	74.52	67.068	ER lumen protein-retaining receptor
LOC111674604	XP_023291027.2	103.11	52.26	37.58	108.9	33.44	67.058	larval cuticle protein A2B-like
LOC111680741	XP_023298210.2	60.65	60.02	60.13	84.85	69.52	67.034	signal recognition particle receptor subunit beta
LOC111687870	XP_023306115.1	70.38	51.83	58.83	75.57	78.44	67.01	28S ribosomal protein S21, mitochondrial
LOC111687870	XP_023306114.1	70.38	51.83	58.83	75.57	78.44	67.01	28S ribosomal protein S21, mitochondrial
LOC111687048	XP_046805699.1	63.5	56.73	60.9	77.27	76.45	66.97	sodium-coupled monocarboxylate transporter 1-like
LOC111690509	XP_023308773.2	62.62	67.35	64.23	68.06	72.36	66.924	succinate-semialdehyde dehydrogenase [NADP(+)] GabD
LOC111690509	XP_023308772.2	62.62	67.35	64.23	68.06	72.36	66.924	succinate-semialdehyde dehydrogenase [NADP(+)] GabD
LOC111686911	XP_023305065.2	61.47	55.17	63.44	82.34	72.08	66.9	chitinase-3-like protein 1
LOC111688395	XP_023306669.2	64.15	64.5	63.04	75.06	67.61	66.872	tubulin-specific chaperone C
LOC111684798	XP_023302773.1	59.88	59.6	63.24	77.6	73.72	66.808	ubiquitin-conjugating enzyme E2-18 kDa
LOC111678269	XP_023295330.2	62	70.51	69.95	69.57	61.97	66.8	membrane-bound alkaline phosphatase
LOC111678389	XP_023295502.1	64.85	67.01	55.29	71.6	74.37	66.624	actin-related protein 2/3 complex subunit 3
LOC111684849	XP_023302831.2	47.73	84.69	70.78	77.86	51.93	66.598	carboxypeptidase B-like
LOC111688554	XP_023306832.1	57.29	61.05	59.8	74.46	80.21	66.562	small integral membrane protein 13
LOC111689613	XP_023307855.2	63.06	59.13	59.4	81.32	69.84	66.55	mitochondrial import inner membrane translocase subunit Tim22
LOC111687173	XP_023305359.2	66.49	66.27	62.26	68.02	69.67	66.542	putative apoptosis-inducing factor 1, mitochondrial
LOC111690537	XP_023308806.2	63.57	62.19	54.22	73.31	79.29	66.516	pterin-4-alpha-carbinolamine dehydratase
LOC111682346	XP_023300043.2	61.32	59.76	58.48	78.92	73.79	66.454	ER membrane protein complex subunit 3
LOC111678561	XP_023295722.2	69.34	73.15	65.46	63.97	60.13	66.41	mitochondrial-processing peptidase subunit alpha
LOC111681077	XP_023298563.2	60.34	65.63	59.53	74.99	70.93	66.284	cysteine desulfurase, mitochondrial
LOC111680423	XP_023297833.2	64.26	62.56	52.11	65.96	86.32	66.242	general odorant-binding protein 56d-like
LOC124420133	XP_046808105.1	74.71	79.83	41.04	89.98	45.48	66.208	serine protease 1-like
LOC111687326	XP_023305523.1	69.44	55.16	60.13	71.57	74.69	66.198	28S ribosomal protein S17, mitochondrial
LOC111675322	XP_023291821.2	63.05	60.13	60.2	76.31	71.29	66.196	histidine--tRNA ligase isoform X2
LOC111681247	XP_023298769.2	67.93	60.98	51.51	83.4	67.14	66.192	uncharacterized protein LOC111681247
LOC111690443	XP_023308688.2	58.79	60.15	58.16	82.62	70.16	65.976	uncharacterized protein LOC111690443
LOC111688893	XP_023307161.2	59.51	73.51	69.8	63.64	63.4	65.972	peritrophin-44-like
LOC111674997	XP_023291454.2	64.5	84.48	71.39	52.33	56.98	65.936	nuclear pore complex protein NUP98B isoform X3
LOC111687154	XP_023305340.2	60.76	57.74	60.13	76.45	74.33	65.882	rhodanese domain-containing protein CG4456-like
LOC111690797	XP_023309129.1	62.31	57.53	58.28	79.39	71.12	65.726	casein kinase I
LOC111690797	XP_023309128.1	62.31	57.53	58.28	79.39	71.12	65.726	casein kinase I
LOC111679289	XP_023296600.1	63.15	55.08	58.13	78.45	73.39	65.64	ribosome production factor 2 homolog
LOC111690535	XP_023308804.2	60.75	107.17	41.74	73.79	44.57	65.604	elongation of very long chain fatty acids protein 7
LOC111686951	XP_023305111.2	65.38	67.49	53.5	84.06	57.5	65.586	chymotrypsin-2
LOC111680334	XP_023297739.2	58.46	65.98	58.62	74.69	70.02	65.554	enhancer of split M1 protein
LOC111690807	XP_023309154.2	63.61	77.53	78.15	53.93	54.36	65.516	heat shock 70 kDa protein 4 isoform X2
LOC111674997	XP_046808553.1	64.08	83.94	70.95	51.99	56.59	65.51	filaggrin-2 isoform X2
LOC111684346	XP_023302263.2	74.16	57.37	52.26	68.47	75.22	65.496	uncharacterized protein LOC111684346
LOC111677560	XP_023294475.1	62.96	67.95	70.93	61.59	63.98	65.482	eukaryotic peptide chain release factor GTP-binding subunit ERF3A isoform X2
LOC111680422	XP_023297832.2	47.99	45.05	78.56	78.06	77.7	65.472	general odorant-binding protein 56a-like
LOC111677560	XP_023294474.1	62.9	67.89	70.83	61.55	63.87	65.408	eukaryotic peptide chain release factor GTP-binding subunit ERF3A isoform X1
LOC111689031	XP_023307306.2	71.35	59.39	50.91	78.04	67.3	65.398	endocuticle structural glycoprotein ABD-5-like
LOC111682629	XP_046806803.1	65.95	82.6	77.38	48.81	51.9	65.328	serine-arginine protein 55 isoform X3
LOC111682629	XP_046806802.1	65.95	82.6	77.38	48.81	51.9	65.328	serine-arginine protein 55 isoform X3
LOC111674997	XP_023291453.2	63.9	83.7	70.75	51.84	56.44	65.326	nuclear pore complex protein NUP98B isoform X1
LOC111683519	XP_023301365.2	72.1	69.13	72.1	49.5	63.67	65.3	uncharacterized protein LOC111683519
LOC111676799	XP_023293545.2	60.03	56.79	55.23	73.04	81.29	65.276	probable 28S ribosomal protein S23, mitochondrial
LOC111690786	XP_023309116.1	61.99	57.68	55.68	81.29	69.54	65.236	beta-parvin
LOC111681639	XP_023299284.1	62.76	65.42	65.37	62.9	69.46	65.182	lysine--tRNA ligase isoform X1
LOC111677141	XP_023293980.1	65.61	64.11	56.95	63.67	74.98	65.064	39S ribosomal protein L30, mitochondrial
LOC111690850	XP_023309195.1	70.46	77.25	77.75	46.45	53.25	65.032	neurochondrin homolog
LOC111679442	XP_023296789.1	58.66	57.76	63.96	72.97	71.78	65.026	uncharacterized protein LOC111679442
LOC111689083	XP_023307357.2	58.41	62.5	54.85	74.1	75	64.972	submaxillary gland androgen-regulated protein 3A
LOC111687443	XP_023305655.2	62.98	61.69	58.44	68.23	73.22	64.912	mpv17-like protein
LOC111685979	XP_023304032.1	60.27	61.7	62.39	71.33	66.65	64.468	cuticle protein 1
LOC124420100	XP_046807946.1	59.35	63.56	59.61	72.53	66.82	64.374	sulfotransferase 1 family member D1-like
LOC111677047	XP_023293861.2	61.76	56.56	55.73	74.4	73.01	64.292	coiled-coil domain-containing protein 25
LOC111680961	XP_023298445.1	58.21	52.04	54.58	76.86	79.26	64.19	ER membrane protein complex subunit 6
LOC111690511	XP_023308775.2	51.5	76.66	69.49	60.76	61.71	64.024	probable phosphoserine aminotransferase
LOC111690290	XP_023308523.1	64.17	47.29	55.14	72.84	80.38	63.964	U6 snRNA-associated Sm-like protein LSm6
LOC111674793	XP_023291220.1	52.48	54.5	57.14	81.21	74.04	63.874	thioredoxin domain-containing protein 9
LOC111684852	XP_023302834.2	91.72	74.28	49.39	59.09	44.49	63.794	cuticle protein 76-like
LOC111682681	XP_023300442.1	63.51	64.56	48.45	70.6	71.02	63.628	uncharacterized protein LOC111682681
LOC111681035	XP_023298520.2	64.1	60.49	64.61	63.76	65.15	63.622	ankyrin repeat and MYND domain-containing protein 2
LOC111690807	XP_046809095.1	61.81	75.24	75.89	52.32	52.63	63.578	heat shock 70 kDa protein 4 isoform X1
LOC111690807	XP_023309146.2	61.81	75.24	75.89	52.32	52.63	63.578	heat shock 70 kDa protein 4 isoform X1
LOC111683790	XP_023301666.2	57.66	70.28	50.78	64.21	74.93	63.572	medium-chain acyl-CoA ligase ACSF2, mitochondrial
LOC111675825	XP_023292434.2	99.28	56	36	86.85	39.27	63.48	uncharacterized protein LOC111675825
LOC111674820	XP_023291248.1	64.89	67.52	64.78	58.01	61.92	63.424	hsc70-interacting protein 1-like isoform X6
LOC111678680	XP_046807925.1	63.69	54.15	51.53	79.82	67.67	63.372	solute carrier family 66 member 3
LOC111689638	XP_046806372.1	58.94	48.34	57.31	86.37	65.03	63.198	uncharacterized protein LOC111689638
LOC111681133	XP_023298627.2	94.48	86.66	46.5	58.25	29.84	63.146	cuticle protein 16.5-like
LOC111676952	XP_023293738.2	57.92	55.08	56.14	71.66	73.78	62.916	mitochondrial import inner membrane translocase subunit Tim16
LOC111688063	XP_023306322.1	56.36	62.33	57.75	71.42	65.94	62.76	ras-related protein rab7
LOC111687514	XP_046807631.1	62.26	68.6	72.57	54.31	56.05	62.758	putative aldehyde dehydrogenase family 7 member A1 homolog
LOC111687514	XP_023305719.2	62.26	68.6	72.57	54.31	56.05	62.758	putative aldehyde dehydrogenase family 7 member A1 homolog
LOC111681549	XP_023299163.2	63.59	48.38	52.07	77.43	72.19	62.732	U6 snRNA-associated Sm-like protein LSm3
LOC111675757	XP_023292352.2	56.48	55.91	58.83	72.28	69.81	62.662	dnaJ homolog shv
LOC111681588	XP_046805673.1	60.28	61.71	61.81	62.56	66.71	62.614	RNA-binding protein squid isoform X4
LOC111686970	XP_023305142.2	57.77	66.3	64.36	58.46	65.52	62.482	cleft lip and palate transmembrane protein 1 homolog
LOC111681588	XP_046805672.1	60.1	61.53	61.61	62.37	66.49	62.42	RNA-binding protein squid isoform X3
LOC111683101	XP_023300902.2	63.42	62.72	56.66	67.59	61.45	62.368	alpha-taxilin
LOC111681552	XP_023299166.2	60.33	52.46	50.81	75.21	72.82	62.326	general odorant-binding protein
LOC111677193	XP_023294049.1	54.99	54.83	64.66	71.94	65.15	62.314	ER membrane protein complex subunit 2-like
LOC111679663	XP_023297021.1	55.48	54.26	56.64	73.43	71.07	62.176	RNA polymerase II transcriptional coactivator
LOC111677012	XP_023293806.1	57.93	51.49	55.22	75.84	70.28	62.152	NADH dehydrogenase [ubiquinone] 1 alpha subcomplex assembly factor 3
LOC111675278	XP_046808689.1	51.1	62.01	56.9	70.92	69.53	62.092	1-acyl-sn-glycerol-3-phosphate acyltransferase delta-like
LOC111675666	XP_023292233.1	62.18	52.96	49.65	74.94	70.63	62.072	GILT-like protein 1 isoform X1
LOC111685852	XP_023303902.2	61.17	59.76	52.04	61.65	75.73	62.07	uncharacterized protein LOC111685852
LOC111684586	XP_023302561.1	56.51	64.06	64.11	60.56	64.68	61.984	transitional endoplasmic reticulum ATPase TER94 isoform X3
LOC111685346	XP_046807230.1	53.33	51.55	56.86	80.67	67.14	61.91	1,5-anhydro-D-fructose reductase-like
LOC111676793	XP_023293539.2	60.18	62.09	62.55	60.71	63.45	61.796	FAD-dependent oxidoreductase domain-containing protein 1
LOC111675377	XP_046810827.1	58.32	61.66	51.21	68.09	69.66	61.788	glutathione S-transferase 1-like
LOC111690616	XP_023308894.2	58.48	52.95	57.06	71.15	69.3	61.788	DNA-directed RNA polymerase I subunit RPA12
LOC111681898	XP_023299566.1	55.16	55.18	58.67	73.06	66.78	61.77	guanine nucleotide-binding protein G(s) subunit alpha
LOC111681898	XP_023299565.1	55.16	55.18	58.67	73.06	66.78	61.77	guanine nucleotide-binding protein G(s) subunit alpha
LOC111674556	XP_023290959.1	59.57	72.21	64.77	52.01	59.59	61.63	sodium/potassium-transporting ATPase subunit beta-1
LOC111674556	XP_023290958.1	59.57	72.21	64.77	52.01	59.59	61.63	sodium/potassium-transporting ATPase subunit beta-1
LOC111687360	XP_023305558.2	58.34	53.21	51.7	75.59	69.25	61.618	COP9 signalosome complex subunit 8
LOC111682295	XP_023299974.2	54.87	59	62.34	67.25	64.38	61.568	dnaJ homolog subfamily B member 12
LOC111683342	XP_023301180.2	101.41	61.08	41.52	66.17	37.15	61.466	pupal cuticle protein C1B-like
LOC111686175	XP_023304254.1	57.79	63.42	55.42	80.21	50.42	61.452	signal recognition particle 54 kDa protein
LOC111690661	XP_023308957.1	62.93	56.63	45.08	63.92	78.62	61.436	calexcitin-1
LOC111685099	XP_046804812.1	63.89	54.64	53.07	71.97	63.36	61.386	tubulin alpha-3 chain
LOC111690690	XP_023308996.1	59.14	77.84	72.81	43.46	53.36	61.322	importin-4-like
LOC111682342	XP_023300038.2	61.71	58.91	55.71	63.2	66.8	61.266	ribosome biogenesis protein WDR12 homolog
LOC111677470	XP_046809724.1	53.52	88.82	90.97	39.11	33.87	61.258	phosphoenolpyruvate carboxykinase [GTP]-like isoform X2
LOC111684827	XP_023302807.1	55.82	51.75	55.71	77.15	64.67	61.02	probable peptidyl-tRNA hydrolase 2
LOC111683944	XP_023301821.2	61.14	57.19	59.26	60.2	67.22	61.002	dimethyladenosine transferase 1, mitochondrial
LOC124420178	XP_046808304.1	59.26	57.87	53.42	65.46	68.95	60.992	actin-interacting protein 1-like
LOC111688120	XP_023306373.2	60.38	72.17	74.27	48.64	49.45	60.982	eukaryotic translation initiation factor 2A
LOC111674942	XP_023291399.2	63.7	54.07	48.71	68.92	69.43	60.966	probable RNA-binding protein EIF1AD
LOC111685874	XP_023303925.2	54.95	58.42	60.37	59.6	71.42	60.952	probable maleylacetoacetate isomerase 2 isoform X1
LOC111681124	XP_023298618.2	89.49	72.18	48.62	65.52	28.55	60.872	cuticle protein 12.5-like
LOC111686957	XP_046807030.1	61.92	64.5	65.06	58.02	54.69	60.838	AFG3-like protein 2
LOC111681065	XP_023298549.1	60.1	52.73	54.09	70.12	67	60.808	troponin C
LOC111675941	XP_023292591.1	52.81	50.56	56.44	79.08	65.08	60.794	small integral membrane protein 12
LOC111684039	XP_023301925.2	59.11	52.91	55	70.06	66.51	60.718	inosine triphosphate pyrophosphatase
LOC111690963	XP_023309344.2	58.46	56.34	58.12	68.22	62.41	60.71	cathepsin B
LOC111676166	XP_023292855.1	55.74	51.15	51.07	80.97	64.17	60.62	protein archease-like
LOC111688494	XP_023306782.2	70.74	60.73	42.56	78.34	50.31	60.536	elongation of very long chain fatty acids protein AAEL008004
LOC111688494	XP_023306781.2	70.74	60.73	42.56	78.34	50.31	60.536	elongation of very long chain fatty acids protein AAEL008004
LOC111686556	XP_023304689.2	54.3	47.05	68.88	62.52	69.82	60.514	uncharacterized protein LOC111686556
LOC111688518	XP_023306805.2	61.85	49.66	47.5	74.06	69.45	60.504	trypsin-1
LOC111680206	XP_023297607.2	50.12	64.58	56.06	75.04	56.66	60.492	uncharacterized protein LOC111680206
LOC111685356	XP_023303380.2	50.79	59.7	52.18	71.23	67.96	60.372	dehydrogenase/reductase SDR family member 4
LOC111687029	XP_023305206.1	61.06	62.85	61.46	53.26	63.21	60.368	probable 28S ribosomal protein S6, mitochondrial
LOC111674601	XP_023291024.2	67.36	82.78	72.63	36.02	43	60.358	larval cuticle protein A3A-like
LOC111684505	XP_023302458.2	74.1	46.46	47.51	57.74	75.31	60.224	antigen 5 like allergen Cul n 1-like
LOC111686591	XP_023304729.2	60.6	64.56	62.2	58.07	55.65	60.216	nucleolin
LOC124420074	XP_046807733.1	55.33	58.71	65.08	54.28	66.63	60.006	larval/pupal cuticle protein H1C-like
LOC111682315	XP_046812328.1	50.54	50.42	52.12	79.85	67.02	59.99	actin-related protein 2/3 complex subunit 4
LOC111676094	XP_023292750.2	69.95	51.08	29.78	78.89	70.18	59.976	twinfilin
LOC111690693	XP_023308998.2	71.93	42.8	47.9	70.45	66.77	59.97	endocuticle structural glycoprotein SgAbd-5
LOC111684910	XP_046810195.1	51.88	51.04	58.78	69.94	67.45	59.818	myosin-2 essential light chain
LOC111684910	XP_046810194.1	51.88	51.04	58.78	69.94	67.45	59.818	myosin-2 essential light chain
LOC111676550	XP_023293277.2	59.88	56.72	55.71	62.29	64.17	59.754	surfeit locus protein 6 homolog
LOC111690469	XP_023308717.2	55.2	49.74	50.36	79.77	63.4	59.694	uncharacterized protein LOC111690469
LOC111675474	XP_023292010.2	58.62	54.38	48.09	71.61	65.62	59.664	5'-nucleotidase domain-containing protein 3
LOC111690778	XP_046805309.1	57.02	67.3	63.8	54.85	55.17	59.628	NADP-dependent malic enzyme isoform X1
LOC111686213	XP_046810794.1	64.31	52.67	70.51	62.18	47.81	59.496	uncharacterized protein LOC111686213
LOC111687163	XP_046807936.1	54	58.15	55.67	63.45	66.2	59.494	adenine phosphoribosyltransferase
LOC111687163	XP_023305350.1	54	58.15	55.67	63.45	66.2	59.494	adenine phosphoribosyltransferase
LOC111679589	XP_023296933.2	55.48	63.42	53.83	63.7	60.66	59.418	uncharacterized protein LOC111679589
LOC111686168	XP_023304250.2	54.83	53.79	54.2	68.61	65.31	59.348	DNA-directed RNA polymerase I subunit rpa49
LOC111678944	XP_046801713.1	56.7	53.19	51.49	71.14	64.07	59.318	small integral membrane protein 4
LOC111678944	XP_023296171.1	56.7	53.19	51.49	71.14	64.07	59.318	small integral membrane protein 4
LOC111677143	XP_046803226.1	53.9	58.65	63.65	61.23	58.23	59.132	double-stranded RNA-specific editase 1 isoform X2
LOC111677143	XP_046803225.1	53.9	58.65	63.65	61.23	58.23	59.132	double-stranded RNA-specific editase 1 isoform X2
LOC111679856	XP_023297220.2	57.18	55.63	51.43	68.96	62.38	59.116	ubiquinol-cytochrome-c reductase complex assembly factor 1
LOC124419776	XP_046806348.1	49.77	72.2	72.81	48.86	51.91	59.11	membrane alanyl aminopeptidase-like
LOC111684400	XP_023302325.2	54.23	55.55	50.42	65.99	69.11	59.06	enoyl-CoA hydratase domain-containing protein 3,mitochondrial
LOC111686012	XP_023304078.1	55.59	53.58	49.57	67.34	68.83	58.982	translation initiation factor eIF-2B subunit alpha
LOC111677838	XP_046811583.1	60.46	64.41	58.38	58.9	52.59	58.948	sodium/hydrogen exchanger 9B2
LOC111674626	XP_023291050.2	84.12	75.5	44.17	56.78	33.68	58.85	larval cuticle protein A2B-like
LOC111679199	XP_023296493.2	56.4	49.67	50.76	68.2	68.61	58.728	deoxynucleotidyltransferase terminal-interactingprotein 2
LOC111676005	XP_023292655.2	61.15	71.64	67.57	43.02	50.23	58.722	28S ribosomal protein S30, mitochondrial
LOC111688276	XP_023306534.1	60.15	51.24	49.84	64.96	67.41	58.72	annexin B11
LOC111688276	XP_023306532.1	60.15	51.24	49.84	64.96	67.41	58.72	annexin B11
LOC111689905	XP_023308140.2	57.77	50.3	53.03	68.17	63.79	58.612	protein BCCIP homolog
LOC111675473	XP_046809738.1	56.69	50.76	53.09	68.93	63.02	58.498	uncharacterized protein LOC111675473 isoform X2
LOC111675473	XP_046809737.1	56.69	50.76	53.09	68.93	63.02	58.498	uncharacterized protein LOC111675473 isoform X2
LOC111677221	XP_023294079.2	68.3	51.39	37.4	70.39	64.72	58.44	uncharacterized protein LOC111677221 isoform X1
LOC111684586	XP_046810273.1	52.95	60.38	60.34	57.45	60.81	58.386	transitional endoplasmic reticulum ATPase TER94 isoform X1
LOC111678036	XP_023295037.2	55	49.99	56.99	67.94	61.92	58.368	uncharacterized protein C6orf136
LOC111689259	XP_023307503.2	53.04	59.78	51.1	64.16	63.73	58.362	uncharacterized protein LOC111689259
LOC111675936	XP_023292587.2	47.8	50.84	57.27	68.7	66.89	58.3	protein seele
LOC111686935	XP_023305096.2	54.26	62.6	68.42	51.87	54.11	58.252	farnesol dehydrogenase-like
LOC111684278	XP_023302185.1	49.92	57.02	52.85	67.63	63.66	58.216	phosphoserine phosphatase
LOC111678416	XP_023295532.2	50.13	58.61	59.74	64.41	58.07	58.192	major surface trophozoite antigen 11-like
LOC111689558	XP_046801980.1	55.87	46.88	53.4	71.37	62.82	58.068	40S ribosomal protein S12, mitochondrial
LOC111689065	XP_023307339.2	77.91	42.55	35.09	71.36	63.2	58.022	endocuticle structural glycoprotein SgAbd-3
LOC111682283	XP_023299961.2	54.11	58.05	46.96	64.7	66.25	58.014	leucine-rich repeat-containing protein 58
LOC111691055	XP_023309445.1	55.5	84.29	83.06	32.17	34.5	57.904	eukaryotic translation initiation factor 3 subunit C
LOC111680819	XP_023298307.2	48.67	61.76	60.09	57.82	61.17	57.902	beta-ureidopropionase
LOC111689778	XP_023308009.2	52.47	61.58	62.94	55.89	56.38	57.852	membrane-bound alkaline phosphatase
LOC111681094	XP_023298586.2	77.48	76.64	42.97	65.36	26.6	57.81	uncharacterized protein LOC111681094
LOC111690563	XP_023308835.1	54.89	51.73	51.82	68.21	62.23	57.776	ferrochelatase, mitochondrial
LOC111685853	XP_023303903.1	45.55	59.4	48.99	61.35	73.12	57.682	uncharacterized protein LOC111685853
LOC124420303	XP_046808590.1	114.24	67.85	34.05	38.04	34.16	57.668	cuticle protein 38-like
LOC111680446	XP_023297858.2	56.04	52.3	52.98	65.24	61.55	57.622	39S ribosomal protein L44, mitochondrial
LOC111675322	XP_046802050.1	54.89	52.41	52.63	65.91	62.09	57.586	histidine--tRNA ligase isoform X1
LOC111684402	XP_023302327.1	59.74	46.36	56.57	56.58	68.42	57.534	protein PET100 homolog, mitochondrial
LOC111689566	XP_023307803.1	51.83	51.39	51.27	70.34	62.24	57.414	type-1 angiotensin II receptor-associated protein isoform X2
LOC111684593	XP_023302572.1	57.64	71.84	65.9	44.3	46.66	57.268	uncharacterized protein CG45076-like isoform X4
LOC111684593	XP_023302571.1	57.64	71.84	65.9	44.3	46.66	57.268	uncharacterized protein CG45076-like isoform X4
LOC111675359	XP_046812508.1	52.52	54.06	53.27	64.74	61.48	57.214	probable ATP-dependent RNA helicase DDX47 isoform X2
LOC111677531	XP_046803446.1	60.68	63.66	60.1	49.53	51.41	57.076	uncharacterized PE-PGRS family protein PE_PGRS54-like
LOC111683817	XP_023301701.1	54.37	48.73	50.61	68.34	62.64	56.938	charged multivesicular body protein 1b
LOC111690658	XP_023308954.2	57.41	44.65	46.29	75.58	60.55	56.896	paramyosin
LOC111677680	XP_023294612.1	54.56	58.28	57.77	54.11	58.56	56.656	S-formylglutathione hydrolase
LOC111680946	XP_023298428.2	53.29	49.01	49.98	68.34	62.19	56.562	tryptophan--tRNA ligase, cytoplasmic-like
LOC111687096	XP_023305281.2	73.14	52.04	40.69	71.61	45.3	56.556	uncharacterized protein LOC111687096
LOC111684212	XP_023302114.2	58.94	67.01	68.53	41.01	47.03	56.504	aminoacyl tRNA synthase complex-interacting multifunctional protein 1
LOC111676150	XP_023292815.1	70.01	50.49	58.31	50.56	53.11	56.496	metallothionein-1-like isoform X2
LOC111680261	XP_023297662.1	52.82	51.93	56.27	58.19	63.22	56.486	chromatin assembly factor 1 p55 subunit
LOC111690371	XP_023308609.2	49.21	52.32	50.07	67.87	62.65	56.424	mitochondrial import inner membrane translocase subunit Tim29
LOC111675116	XP_023291617.2	51.8	50	47.64	67.75	64.85	56.408	transmembrane protein 70 homolog, mitochondrial
LOC111678568	XP_023295729.1	52.81	60.67	53.15	60.42	54.71	56.352	D-aspartate oxidase
LOC111680417	XP_046809603.1	52.63	54.91	52.1	61	60.92	56.312	glycogenin-1 isoform X1
LOC111676151	XP_023292817.2	65.22	52.1	55.45	53.25	55.46	56.296	metallothionein-1-like isoform X4
LOC111675108	XP_023291610.2	57.37	67.44	65.19	47.08	44.04	56.224	28S ribosomal protein S35, mitochondrial
LOC111680732	XP_023298192.1	58.43	56.89	56.55	51.63	56.94	56.088	PDZ and LIM domain protein 4 isoform X3
LOC111675359	XP_023291880.2	51.3	52.72	51.98	63.28	61	56.056	probable ATP-dependent RNA helicase DDX47 isoform X1
LOC111681945	XP_046807811.1	56.16	77.74	74.05	36.11	36.2	56.052	proteoglycan 4 isoform X4
LOC111676525	XP_023293253.2	54.91	71.81	64.83	41.46	47.2	56.042	methylcrotonoyl-CoA carboxylase subunit alpha, mitochondrial
LOC111690789	XP_023309120.1	48.94	51.62	50.59	69.91	58.33	55.878	uncharacterized protein LOC111690789
LOC111685917	XP_023303968.2	53.84	51.39	50.41	60.83	62.86	55.866	zinc finger protein 593 homolog
LOC111674603	XP_046805438.1	74.55	63.71	46.54	54.97	39.5	55.854	larval cuticle protein A2B-like
LOC111677999	XP_023294990.2	60.97	58.27	57.61	46.62	54.38	55.57	glutamate-rich WD repeat-containing protein 1
LOC111684325	XP_023302236.2	56.27	56.56	55.72	50.12	59.17	55.568	pyridine nucleotide-disulfide oxidoreductase domain-containing protein 1
LOC111675151	XP_023291662.1	50.46	46.52	49.67	71.03	60.04	55.544	protein kish
LOC111683761	XP_023301634.2	54.55	51.81	54.17	55.5	61.56	55.518	28S ribosomal protein S31, mitochondrial
LOC111683219	XP_046810408.1	46.92	55.84	47.51	65.52	61.69	55.496	cathepsin L
LOC111690558	XP_023308831.2	57.47	46.35	42.78	69.72	61.01	55.466	organic cation transporter protein
LOC111680417	XP_046809604.1	51.48	53.12	50.76	61.17	60.54	55.414	uncharacterized protein LOC111680417 isoform X2
LOC111679209	XP_023296506.1	48.27	57.24	45.19	68.4	57.93	55.406	actin-related protein 2/3 complex subunit 5-C
LOC111682111	XP_023299788.1	43.55	48.1	50.14	66.76	68.31	55.372	splicing factor 3B subunit 6
LOC111689640	XP_023307880.2	51.7	49.35	45.42	74.39	55.94	55.36	uncharacterized protein LOC111689640
LOC111685734	XP_023303779.1	54.98	51.64	49.14	59.88	60.93	55.314	delta(3,5)-Delta(2,4)-dienoyl-CoA isomerase, mitochondrial isoform X2
LOC111680549	XP_023297980.1	55.63	57.49	57.26	51.15	54.88	55.282	protein SCO1 homolog, mitochondrial
LOC124418448	XP_046809384.1	46.27	51.28	54.74	68.12	55.25	55.132	protein RER1-like
[truncated: 4,878 more rows]

## Sheet: C. L3_Compiled
Only sequences with an average TPM value ≥ 5 are shown; 6,024 sequences were arranged from highest average expression (top) to lowest expression (bottom)
[truncated: 6,026 more rows]

[truncated: 16 more sheets: D. L1_1, E. L1_2, F. L1_3, G. L1_4, H. L1_5, I. L2_1, J. L2_2, K. L2_3, L. L2_4, M. L2_5, N. L3_1, O. L3_2, P. L3_3, Q. L3_4, R. L3_5, S. L3_6]
