# Supplementary material for: Genetic and behavioral analyses suggest that larval and adult stages of Lucilia cuprina employ different sensory systems to detect rotten beef
Source: Parasit Vectors. 2025 Jul 9;18:270. doi: 10.1186/s13071-025-06804-0 (PMC12239484; doi:10.1186/s13071-025-06804-0)
Supplement: Supplementary file 3 — Additional file 3: Data S2. TPM transcript expression for L. cuprina early L3 tissues. A–C compile all libraries for the larval head, gut, and whole larva, respectively. Same tabs also show the average expression for each transcript, only for transcripts with TPM expression ≥ 5. D–N show the expression of all transcripts for all libraries. [file 13071_2025_6804_MOESM3_ESM.xlsx]

## Sheet: A. Head_Compiled
Only sequences with an average TPM value ≥ 5 are shown; 5,705 sequences were arranged from highest average expression (top) to lowest expression (bottom)
Gene_ID	Protein_ID	TPM_H1	TPM_H2	TPM_H3	TPM_H4	AVG-TPM	NCBI Annotation
LOC111677779	XP_023294736.1	24854.5	27859.8	27011.9	26956.5	26670.6	larval cuticle protein 65Ag1-like
LOC111690677	XP_023308975.1	21305.2	20766.6	24142.9	21269.7	21871.1	myosin regulatory light chain 2
LOC111690696	XP_023309002.1	15344.2	16042.8	15688	15478.4	15638.4	larval cuticle protein 65Ag1-like
LOC111689135	XP_023307398.1	14336.4	14039.5	15632.7	14191.6	14550	cuticular protein 47Eg
LOC111690722	XP_023309033.1	12930.6	15469.6	13102.9	13533.9	13759.2	larval cuticle protein 65Ag1
LOC111686691	XP_023304824.1	10842.3	11543.8	13147.4	13931.7	12366.3	larval cuticle protein 65Ab1-like
LOC111686693	XP_023304826.2	8804.53	10637.5	11694.5	12129.4	10816.5	larval cuticle protein 65Ab1-like
LOC111677781	XP_023294740.1	10185.3	10484.4	10251.4	10766.8	10422	larval cuticle protein 65Ag1-like
LOC111676083	XP_023292736.1	10371.9	9423.31	8589.9	8717.61	9275.69	40S ribosomal protein S29
LOC111690227	XP_023308445.1	8693.02	8574.85	10012.8	8946.55	9056.81	actin-57B
LOC111690727	XP_023309038.1	7311.43	7491.88	7622.02	7391.21	7454.14	larval cuticle protein 65Ag1-like
LOC111686695	XP_023304828.1	6935.82	6417.84	7929.05	8276.11	7389.7	larval cuticle protein 65Ab1-like
LOC111674639	XP_023291066.2	6681.53	7192.03	7273.79	6802.16	6987.38	keratin, type II cytoskeletal 1-like
LOC111689151	XP_023307416.1	6114.41	6293.66	6958.26	7956.86	6830.8	larval cuticle protein 9
LOC111686690	XP_023304823.1	5377.42	5853.09	7638.2	8164.94	6758.41	larval cuticle protein 65Ab1-like
LOC124419096	XP_046803383.1	5378.26	7003.31	6533.81	7004.45	6479.96	loricrin-like
LOC111677778	XP_023294735.1	4520.18	6733.71	4865.72	5833.47	5488.27	larval cuticle protein 65Ag1-like
LOC111688761	XP_023307042.1	5843.13	4660.13	5674.89	4999.27	5294.36	troponin C
LOC111689141	XP_023307404.2	5320.75	5176.61	4656.5	5130.81	5071.17	cuticular protein 47Eg-like
LOC111680423	XP_023297833.2	4477.22	5102.42	4925.09	5518.95	5005.92	general odorant-binding protein 56d-like
LOC111677003	XP_023293794.1	5295.17	4744.11	4427.54	4580.99	4761.95	40S ribosomal protein S26
LOC111680758	XP_023298232.1	5407.84	4437.08	4698.19	4364.56	4726.92	60S ribosomal protein L44
LOC111677218	XP_023294075.1	5238.18	3929.78	5061.94	4640.31	4717.55	muscle-specific protein 20
LOC111685092	XP_023303099.1	4758.16	4380.6	4896.44	4533.14	4642.09	40S ribosomal protein S15
LOC111682659	XP_023300418.1	4784.47	4166.53	4583.02	4301.43	4458.86	40S ribosomal protein S12
LOC111675670	XP_023292241.1	4228.34	3880.03	5077.7	4342.1	4382.04	actin-87E
LOC111675979	XP_023292632.1	3627.38	4604.12	4310.98	4782.15	4331.16	larval/pupal cuticle protein H1C-like
LOC111685301	XP_023303326.1	4665.48	4072.54	4220.31	3952	4227.58	60S ribosomal protein L37a
LOC111690695	XP_023309000.1	4382.17	5363.82	3398.27	3685.18	4207.36	larval cuticle protein 65Ag1-like
LOC111678531	XP_023295681.1	4423.64	4011.94	4343.72	4037.53	4204.21	60S ribosomal protein L23
LOC111678023	XP_023295023.1	4582.59	4192.9	4023.04	3803.47	4150.5	60S ribosomal protein L39
LOC111680578	XP_023298014.1	4738.08	3857.47	4052.66	3793.79	4110.5	60S ribosomal protein L10
LOC111680240	XP_023297634.1	4655.23	3774.77	4071.34	3675.17	4044.13	60S ribosomal protein L35
LOC111690715	XP_023309022.1	4255.75	4778.52	3613.46	3471.15	4029.72	larval cuticle protein 65Ag1-like
LOC111686694	XP_023304827.2	3645.99	3391.95	4497.65	4523.82	4014.85	larval cuticle protein 65Ab1-like
LOC111690386	XP_023308622.1	4352.58	4031.98	3706.42	3786.43	3969.35	40S ribosomal protein S20
LOC111690206	XP_023308415.2	4407.08	3748.99	3782.84	3510.2	3862.28	40S ribosomal protein S25
LOC111680672	XP_023298130.2	3225.95	3594.78	4345.61	4254.53	3855.22	cuticle protein 16.5
LOC124419901	XP_046806849.1	3177.46	4319.7	3412.95	4014.16	3731.07	larval cuticle protein 65Ag1-like
LOC111678444	XP_023295560.1	3964.69	3493.01	3834.08	3631.97	3730.94	40S ribosomal protein S16
LOC111675980	XP_023292633.2	2971.71	4001.19	3694.36	4108.56	3693.95	larval/pupal cuticle protein H1C-like
LOC111687303	XP_023305502.1	4219.96	3475.68	3654.93	3413.93	3691.12	60S ribosomal protein L30
LOC111685076	XP_023303079.1	3944.92	3662.2	3638.42	3354.42	3649.99	60S ribosomal protein L38
LOC111681977	XP_023299654.1	3535.66	3455.3	3916.55	3542.55	3612.52	myosin light chain alkali isoform X3
LOC111682502	XP_023300237.1	3615.12	3609.22	3672.74	3535.61	3608.17	elongation factor 1-alpha 1
LOC111678049	XP_023295051.1	3622.9	3632.33	3665.89	3394.74	3578.96	60S ribosomal protein L12
LOC111686570	XP_023304708.1	3871.88	3483.43	3506.85	3373	3558.79	60S ribosomal protein L36
LOC111685681	XP_023303714.1	3865.71	3342.04	3579.75	3252.12	3509.9	40S ribosomal protein S23
LOC111681161	XP_023298654.2	3679.51	3508.39	3417.12	3147.42	3438.11	60S acidic ribosomal protein P2
LOC111677300	XP_023294155.2	3039.07	3811.34	3016.34	3478.56	3336.33	general odorant-binding protein 56d-like
LOC111681977	XP_046804856.1	3253.42	3142.79	3605.32	3253.45	3313.74	myosin light chain alkali isoform X2
LOC111687772	XP_023306016.1	3360.52	3271.59	3454.64	3139.67	3306.61	60S ribosomal protein L7a
LOC111683305	XP_023301130.1	3478.77	3333.09	3316.31	3088.48	3304.16	60S ribosomal protein L14
LOC111676731	XP_023293473.1	3452.46	3298.6	3246.6	3158.05	3288.93	60S acidic ribosomal protein P1
LOC111685996	XP_023304058.1	3091.32	2974.26	3629.64	3432.84	3282.01	glyceraldehyde-3-phosphate dehydrogenase 2
LOC124420374	XP_046808912.1	2944.3	3818.72	3030.42	3309.53	3275.74	A-kinase anchor protein 14-like
LOC111685072	XP_023303075.1	3369.36	3497.85	2940.72	3030.96	3209.72	60S ribosomal protein L29
LOC111685834	XP_023303886.1	3373.22	3101.14	3255.46	3047.55	3194.34	60S ribosomal protein L24
LOC111678024	XP_023295024.1	3251.28	3176.62	2811.13	3424.76	3165.95	ejaculatory bulb-specific protein 3 (CSP)
LOC111683443	XP_023301282.1	3251.98	3105.09	3003.62	3209.96	3142.66	activity-regulated cytoskeleton associated protein 1
LOC111678820	XP_023296005.1	3130.28	2704.86	3400.71	3041.38	3069.31	tropomyosin-2 isoform X2
LOC111679560	XP_023296905.1	3367.72	2816.62	2985.62	2857.05	3006.75	40S ribosomal protein S9
LOC111689031	XP_023307306.2	2816.04	2676.27	2997.58	3371.64	2965.38	endocuticle structural glycoprotein ABD-5-like
LOC111675297	XP_023291803.1	3021.52	2952.09	3028.07	2767.34	2942.26	40S ribosomal protein S8
LOC111681977	XP_046804855.1	2814.82	2750.96	3118.26	2820.49	2876.13	myosin light chain alkali isoform X1
LOC111678160	XP_023295187.1	2913.55	2823.68	2950.4	2719.3	2851.73	60S ribosomal protein L27a
LOC111685135	XP_023303139.1	3012.42	2907.79	2769.61	2603.72	2823.38	40S ribosomal protein S18
LOC111683432	XP_023301270.1	2838.38	3611.38	2426.85	2384.59	2815.3	nematocyst expressed protein 3-like
LOC111675978	XP_023292631.2	2153.2	2833.72	2898.98	3224.44	2777.59	pupal cuticle protein G1A-like
LOC111679259	XP_023296562.2	2566.94	2979.94	2546.94	2975.66	2767.37	uncharacterized protein LOC111679259
LOC111677818	XP_023294781.1	2825.58	2942.4	2479.95	2429.94	2669.47	probable 60S ribosomal protein L37-A
LOC111678475	XP_023295613.1	2805.3	2818.1	2509.4	2540.22	2668.25	40S ribosomal protein S27
LOC124420243	XP_046808439.1	2292.37	2604.64	2779.94	2826.79	2625.94	nematocyst expressed protein 3-like
LOC111680977	XP_023298465.1	2272.64	2658.03	2630.8	2810.39	2592.97	endocuticle structural glycoprotein SgAbd-9-like
LOC111685946	XP_023303997.1	2775.95	2718.21	2383.22	2344.77	2555.54	40S ribosomal protein S21
LOC111689191	XP_023307453.1	2745	2527.34	2518.37	2418.73	2552.36	ubiquitin-40S ribosomal protein S27a
LOC111684266	XP_023302169.1	2598.14	2619.65	2586.13	2385.01	2547.23	40S ribosomal protein S17
LOC111678040	XP_023295041.1	2700.53	2448.61	2614.36	2410.22	2543.43	60S ribosomal protein L19
LOC111682115	XP_023299792.1	2620.53	2404.6	2619.99	2439.48	2521.15	60S ribosomal protein L18
LOC111680537	XP_023297967.1	2267.19	2696.24	2389.32	2630.34	2495.77	uncharacterized protein LOC111680537
LOC111678820	XP_023296006.1	2536.23	2185.73	2756.04	2459.43	2484.36	tropomyosin-2 isoform X1
LOC111675186	XP_023291677.1	2619.6	2401.33	2503.15	2364.13	2472.05	40S ribosomal protein S13
LOC111682851	XP_023300609.1	2587.79	2496.46	2295.35	2438.91	2454.63	uncharacterized protein LOC111682851
LOC111675490	XP_023292026.1	2489.51	2342.8	2558.3	2385.52	2444.03	60S ribosomal protein L18a
LOC111684776	XP_023302746.1	2541.86	2346.83	2498.99	2310.84	2424.63	60S ribosomal protein L13a
LOC111678415	XP_023295531.1	2186.15	2490.46	2389.85	2545.85	2403.08	tubulin alpha-1 chain
LOC124419543	XP_046805437.1	2067.64	2344.59	2549.66	2569.18	2382.77	extensin-like
LOC111677160	XP_023294007.2	2351.64	2298.8	2535.76	2334.38	2380.15	ADP,ATP carrier protein
LOC111677160	XP_023294005.2	2351.64	2298.8	2535.76	2334.38	2380.15	ADP,ATP carrier protein
LOC111690358	XP_023308596.1	2589.9	2339.89	2295.52	2277.17	2375.62	40S ribosomal protein S28
LOC111686960	XP_023305132.1	2462.99	2346.22	2399.76	2233.32	2360.57	60S ribosomal protein L23a
LOC111688114	XP_046808068.1	2456.45	2235.57	2481.37	2249.37	2355.69	40S ribosomal protein S4
LOC111678292	XP_023295364.1	2641.91	2134.54	2236.47	2345.77	2339.67	60S ribosomal protein L31
LOC111681900	XP_023299568.1	2290.68	2178.23	2358.97	2156.1	2245.99	60S ribosomal protein L11
LOC111688407	XP_023306680.1	2418.77	2109.6	2311.96	2104.51	2236.21	nucleoside diphosphate kinase
LOC111685246	XP_023303269.1	2278.98	2230.62	2319.84	2091.89	2230.33	60S ribosomal protein L13
LOC124420244	XP_046808440.1	1770.61	2237.97	2373.04	2517.73	2224.84	keratin, type I cytoskeletal 9-like
LOC111683678	XP_023301545.2	1904.24	1551.2	2708.51	2728.82	2223.19	larval cuticle protein 4-like
LOC111681895	XP_023299562.1	1993.56	2186.12	2250.76	2431.88	2215.58	tubulin beta-1 chain
LOC111683950	XP_023301828.1	2350.57	2167.47	2226.81	2070.61	2203.87	putative ATP synthase subunit f, mitochondrial
LOC111677021	XP_023293814.1	2201.8	1988.25	2326.21	2226.86	2185.78	cofilin/actin-depolymerizing factor homolog
LOC111681589	XP_023299205.1	2128.69	2140.33	2281.89	2156.27	2176.8	ATP synthase lipid-binding protein, mitochondrial
LOC111681589	XP_023299206.1	2128.69	2140.33	2281.89	2156.27	2176.8	ATP synthase lipid-binding protein, mitochondrial
LOC111681589	XP_023299207.1	2128.69	2140.33	2281.89	2156.27	2176.8	ATP synthase lipid-binding protein, mitochondrial
LOC111684186	XP_023302079.1	2125.54	2283.86	2175.99	2114.13	2174.88	60S ribosomal protein L28
LOC111675121	XP_023291623.1	2245.33	2019.54	2275.32	2114.45	2163.66	40S ribosomal protein S3a
LOC111683057	XP_023300855.2	1710.56	2310.23	2206.95	2223.73	2112.87	glycine-rich cell wall structural protein-like
LOC111675977	XP_023292630.2	1707.12	2176.57	2073.58	2315.72	2068.25	pupal cuticle protein G1A-like
LOC111678812	XP_023295991.1	2113.29	2125.01	2110.5	1904.57	2063.34	60S ribosomal protein L34
LOC111682296	XP_023299976.1	2089.83	2176.76	2062	1906.99	2058.89	60S ribosomal protein L27
LOC111682644	XP_023300405.2	2049.93	2287.48	1827.38	2040.33	2051.28	vitelline membrane protein Vm26Ab-like
LOC111690556	XP_023308829.1	2149.5	2114.56	1942.51	1939.55	2036.53	uncharacterized protein LOC111690556
LOC111677430	XP_023294318.2	1864.39	2036.51	2138.46	2075.88	2028.81	hyphally regulated cell wall protein 3-like
LOC111682645	XP_023300406.2	1999.98	2187.03	1806.7	1986.48	1995.05	vitelline membrane protein Vm26Ab-like
LOC111675298	XP_023291804.1	2059.89	1903.56	2081.36	1917.02	1990.46	40S ribosomal protein S5a
LOC111683011	XP_023300810.2	1907.66	2545.72	1710.12	1755.85	1979.84	skin secretory protein xP2
LOC111674635	XP_023291064.2	1679.57	2316.02	1716.69	2167.56	1969.96	larval cuticle protein A2B-like
LOC111680326	XP_023297728.1	2009.6	1957.24	2010.08	1871.47	1962.1	60S ribosomal protein L15
LOC111684182	XP_023302073.2	1529.46	2260.24	1847.58	2170.91	1952.05	pupal cuticle protein 20
LOC111677411	XP_023294295.1	2037.88	1887.72	2035.44	1842.96	1951	40S ribosomal protein S14a
LOC111677848	XP_023294816.1	2271.49	1796.47	1903.59	1750.78	1930.58	eukaryotic translation initiation factor 5A
LOC111679240	XP_023296536.1	1578.17	1950.99	1866.72	2314.52	1927.6	neuropeptide-like 4
LOC111682588	XP_023300332.1	1908.05	1979.58	2025.81	1795.47	1927.23	60S ribosomal protein L17
LOC111680134	XP_023297525.2	1440.54	2448.28	1711.07	2068.38	1917.07	glycine-rich protein 5-like
LOC111689147	XP_023307408.1	2042.14	1768.96	1926.97	1812.87	1887.74	60S ribosomal protein L9
LOC111681356	XP_046807253.1	1807.22	1928.16	1814.27	2001.24	1887.72	larval cuticle protein F1 isoform X2
LOC111686969	XP_023305141.1	2042.93	1844.68	1879.16	1783.39	1887.54	ubiquitin-60S ribosomal protein L40
LOC111675328	XP_023291832.1	2084.59	1905.69	1778.19	1779.73	1887.05	60S ribosomal protein L32
LOC111689465	XP_023307705.2	1683.1	2161.91	1759.87	1925.06	1882.48	cuticle protein-like
LOC111689470	XP_046808911.1	1768.09	2217.68	1703.99	1825.26	1878.75	A-kinase anchor protein 14-like
LOC111686577	XP_023304715.1	1869.2	1880.64	1927.2	1738.12	1853.79	40S ribosomal protein S6
LOC111675788	XP_023292397.1	1997.66	1789.39	1848.57	1747.48	1845.78	cytochrome c oxidase subunit 7A, mitochondrial
LOC124418784	XP_046802157.1	1480.22	2178.06	1772.59	1917.73	1837.15	acanthoscurrin-2-like
LOC111681051	XP_023298535.1	1806.83	1791.48	1798.28	1912.47	1827.27	uncharacterized protein LOC111681051
LOC111680821	XP_023298309.2	1610.34	1797.25	1839.72	2011.58	1814.72	glycine-rich cell wall structural protein-like
LOC111690682	XP_023308989.1	1844.9	1883.97	1804.89	1691.1	1806.22	uncharacterized protein LOC111690682
LOC111685782	XP_046808280.1	1875.59	1539.05	1996.79	1737.81	1787.31	trehalose-phosphate phosphatase B
LOC111680201	XP_023297602.1	1733.73	2013.92	1710.94	1650.37	1777.24	uncharacterized protein LOC111680201
LOC111689463	XP_023307703.2	1639.8	2163.52	1466.65	1683.08	1738.26	pupal cuticle protein G1A-like
LOC111674644	XP_023291075.2	1479.33	1932.1	1504.92	1952.82	1717.29	cuticle protein-like
LOC111681327	XP_023298843.2	1543.93	1892.44	1647.11	1776.3	1714.94	uncharacterized protein LOC111681327
LOC111677334	XP_023294202.2	1838.85	1594.98	1721.36	1661.28	1704.12	triosephosphate isomerase
LOC111680265	XP_023297667.1	1745.91	1590.72	1820.8	1648.21	1701.41	myophilin
LOC111687502	XP_023305711.1	1694.08	1715.33	1764.66	1604.58	1694.66	40S ribosomal protein S7
LOC111679219	XP_023296516.1	1357.29	1596.74	1747.65	2023.52	1681.3	neuropeptide-like 4
LOC124419903	XP_046806851.1	1864.31	1897.58	1391.91	1521.83	1668.91	larval cuticle protein 65Ag1-like
LOC111678069	XP_023295073.1	1683.04	1615.54	1763.55	1608.05	1667.55	40S ribosomal protein S3
LOC111675462	XP_023291997.1	1897.09	1600.35	1628.94	1522.47	1662.21	40S ribosomal protein S24
LOC111679241	XP_023296537.2	1742.47	1605.49	1700.51	1584.01	1658.12	60S ribosomal protein L5
LOC111680414	XP_023297823.2	1266.1	1737.68	1646.69	1940.19	1647.66	general odorant-binding protein 56a-like
LOC111679147	XP_023296426.2	1619.22	1598.31	1739.99	1591.71	1637.31	ATP synthase subunit g, mitochondrial
LOC111675017	XP_023291485.1	1685.43	1637.49	1670.06	1529.5	1630.62	40S ribosomal protein S19a
LOC111674640	XP_023291068.2	1366.03	2640.68	947.14	1522.41	1619.07	keratin, type II cytoskeletal 2 epidermal-like
LOC111682974	XP_023300745.1	1704.24	1605.77	1588.66	1522.66	1605.33	60S ribosomal protein L35a
LOC111688320	XP_023306578.1	1654.91	1623.71	1592.46	1547.05	1604.53	cytochrome c
LOC111683777	XP_023301648.1	1608.68	1626	1638.03	1497.8	1592.63	60S ribosomal protein L8
LOC111682741	XP_023300506.2	1529.05	1566.28	1605.92	1637.32	1584.64	uncharacterized protein LOC111682741
LOC111684017	XP_023301903.1	1667.35	1566.61	1585.79	1501.35	1580.28	60S ribosomal protein L10a-2
LOC111679187	XP_023296477.1	1709.03	1481.2	1586.09	1433.23	1552.39	60S ribosomal protein L21
LOC111674633	XP_023291061.1	1373.69	1894.38	1233.44	1661.39	1540.73	larval cuticle protein A2B-like
LOC124420113	XP_046808019.1	1548.77	1515.38	1419.49	1540.35	1506	cuticle protein 16.5-like
LOC111683910	XP_023301800.2	1280.88	1898.69	1274.1	1530.23	1495.97	glycine-rich cell wall structural protein-like
LOC111678951	XP_023296177.2	1575.66	1455.2	1539.62	1387.49	1489.49	40S ribosomal protein SA
LOC111676530	XP_023293257.1	1529.11	1470.37	1539.72	1403.74	1485.73	60S ribosomal protein L6
LOC111691218	XP_023309645.1	1530.57	1477.67	1522.74	1400.81	1482.95	60S ribosomal protein L26
LOC111677705	XP_023294655.1	1256.77	1687.9	1382.19	1597.13	1481	defense protein l(2)34Fc
LOC111678966	XP_023296204.1	1631.83	1367.71	1457.34	1424.91	1470.45	40S ribosomal protein S15Aa
LOC111689586	XP_023307823.2	1339.07	1549.04	1463.56	1406.1	1439.44	predicted GPI-anchored protein 58
LOC111681648	XP_023299298.1	1561.24	1337.81	1438.07	1394.03	1432.79	cytochrome b-c1 complex subunit 7
LOC111683671	XP_023301538.2	1258.34	973.63	1742.03	1708.55	1420.64	larval cuticle protein 2-like
LOC111681122	XP_023298616.2	1485.14	1466.32	1357.28	1371.27	1420	cuticle protein 8-like
LOC111676763	XP_023293508.1	1412.22	1379.85	1441	1301.83	1383.72	60S ribosomal protein L3 isoform X1
LOC111678171	XP_023295200.2	1365.31	1438.53	1234.06	1480.14	1379.51	uncharacterized protein LOC111678171
LOC111680295	XP_023297699.1	1557.86	1373.66	1267.58	1315.34	1378.61	peptidyl-prolyl cis-trans isomerase isoform X1
LOC111678239	XP_046803942.1	1396.39	1325.35	1468.92	1307.33	1374.5	uncharacterized protein LOC111678239
LOC111675486	XP_023292022.1	1367.34	1324.03	1432.81	1333.21	1364.35	60S ribosomal protein L4
LOC111684705	XP_023302687.1	1373.15	1367.03	1395.04	1296.76	1358	60S ribosomal protein L22
LOC111681410	XP_023298947.1	1275.92	1280.38	1475.7	1390.9	1355.72	ATP synthase subunit alpha, mitochondrial
LOC111676417	XP_023293105.1	1374.45	1323.14	1410.67	1241.75	1337.5	40S ribosomal protein S2
LOC111689482	XP_023307723.1	1386.83	1235.25	1353.26	1374.61	1337.49	cytochrome c oxidase subunit NDUFA4
LOC111680114	XP_046803042.1	1192.33	1661.95	1206.12	1233.51	1323.48	glycine-rich protein DOT1-like
LOC111679220	XP_023296517.1	1079.62	1288.73	1250.56	1552.42	1292.83	neuropeptide-like 4
LOC111683921	XP_023301811.2	993.59	1198.05	1403.14	1492.49	1271.82	acanthoscurrin-2-like
LOC111680409	XP_023297815.2	1071.12	1293.17	1251.85	1467.1	1270.81	general odorant-binding protein 56a-like
LOC111680172	XP_023297569.1	1220.46	1270.76	1283.08	1262.4	1259.18	heat shock 70 kDa protein cognate 4
LOC111680917	XP_023298397.1	1290.9	1267.77	1286.52	1191.17	1259.09	40S ribosomal protein S10b
LOC111677506	XP_023294411.1	1247.06	1188.04	1341.02	1249.57	1256.42	cytochrome c oxidase subunit 5B, mitochondrial-like
LOC111682739	XP_023300504.1	1282.06	1273.81	1275.17	1178.41	1252.36	60S acidic ribosomal protein P0
LOC111679096	XP_023296360.1	948.04	1257.73	1309.87	1437.24	1238.22	adult cuticle protein 1
LOC111682944	XP_023300713.1	1142.56	1157.64	1390.89	1256.4	1236.87	arginine kinase isoform X3
LOC111687885	XP_023306132.1	1323.25	1449.79	1029.87	1142.16	1236.27	pupal cuticle protein Edg-78E
LOC111690816	XP_023309155.2	1436.67	1322.52	1048.42	1076.84	1221.11	uncharacterized protein LOC111690816
LOC111675329	XP_023291837.1	1359.16	1126.51	1238.65	1136.44	1215.19	troponin I isoform X11
LOC111675636	XP_023292192.1	1270.35	1123.88	1196.35	1232.32	1205.72	protein stunted
LOC111681333	XP_023298849.2	1413.68	1320.32	1172.25	887.65	1198.47	pupal cuticle protein C1B-like
LOC111676926	XP_023293702.2	1445.57	1078.25	1150.91	1090.1	1191.21	translationally-controlled tumor protein homolog
LOC111674602	XP_023291025.2	1024.41	1379.45	975.43	1381.68	1190.24	larval cuticle protein A2B-like
LOC111680721	XP_023298183.1	1227.04	1178.12	1214.34	1126.92	1186.61	guanine nucleotide-binding protein subunit beta-like protein
LOC111683677	XP_046811688.1	1227.41	1198.98	1266.76	1035.45	1182.15	larval cuticle protein 4-like
LOC111680408	XP_023297814.2	948.29	1264.85	1091.57	1348.23	1163.24	general odorant-binding protein 56a-like
LOC111679647	XP_023297000.1	1193.39	1135.58	1092.54	1143.94	1141.36	thioredoxin-2
LOC111679223	XP_023296519.2	927.68	1023.1	1181.83	1429.72	1140.58	neuropeptide-like 4
LOC111679894	XP_023297264.1	1087.22	1109.95	1151.17	1172.66	1130.25	chitin deacetylase 1
LOC111683668	XP_046810715.1	760.62	841	1432.8	1475.22	1127.41	larval cuticle protein 4-like isoform X2
LOC111683668	XP_023301535.1	755.74	836.07	1413.94	1462.28	1117.01	larval cuticle protein 4-like isoform X1
LOC111689334	XP_023307574.2	1019.16	1000.9	1243.19	1189.39	1113.16	enolase
LOC111683283	XP_023301098.1	1205.26	1098.8	1071.9	1061.09	1109.26	ATP synthase subunit e, mitochondrial
LOC111678010	XP_023295004.1	1115.94	1126.92	1127.37	1062.5	1108.18	cytochrome c oxidase subunit 5A, mitochondrial
LOC111675817	XP_023292426.2	1307.51	1060.01	1031.95	1022.99	1105.62	uncharacterized protein LOC111675817
LOC111681398	XP_023298931.2	1111.63	1193.44	1004.13	1062.04	1092.81	cytochrome c oxidase subunit 6C
LOC111674546	XP_023290942.2	1059.03	1069.17	1129.38	1082.95	1085.13	eukaryotic translation elongation factor 2
LOC111682944	XP_046806930.1	1002.32	1015.63	1219.86	1102.39	1085.05	arginine kinase isoform X1
LOC111691049	XP_023309440.2	1122.87	1065.74	1051.58	1077	1079.3	uncharacterized protein LOC111691049
LOC111682944	XP_023300712.1	996.61	1009.54	1212.52	1095.56	1078.56	arginine kinase isoform X2
LOC111679387	XP_023296730.1	1101.02	1046	1110.24	1048.94	1076.55	ATP synthase subunit b, mitochondrial
LOC124419904	XP_046806853.1	1252.87	1231.36	856.86	946.85	1071.98	larval cuticle protein 65Ag1-like
LOC111689108	XP_023307385.2	975.31	1060.02	1000.35	1215.06	1062.68	larval cuticle protein LCP-17
LOC111681336	XP_023298852.1	1070.47	1137.61	976.89	1034.52	1054.87	cuticle protein 16.5
LOC111678819	XP_046806216.1	1075.72	928.96	1154.16	1022.75	1045.4	tropomyosin-2 isoform X9
LOC111677996	XP_046809672.1	1076.9	1204.77	845.93	1002.93	1032.63	ejaculatory bulb-specific protein 3
LOC111680651	XP_023298097.1	1076.16	967.94	1041.75	988.54	1018.6	protein obstructor-E
LOC111690635	XP_023308930.1	993.93	853.72	1069.66	1032.73	987.51	phosphoglycerate mutase 1
LOC111683350	XP_023301188.2	1014.54	1057.85	882.93	964.66	979.995	pupal cuticle protein C1B-like
LOC111674601	XP_023291024.2	908.18	996.23	831.22	1140.5	969.033	larval cuticle protein A3A-like
LOC111678901	XP_023296112.2	894.98	1255.73	765.06	954.85	967.655	uncharacterized protein LOC111678901 isoform X1
LOC124420381	XP_046808928.1	1023.44	1029	846.42	960.61	964.868	pupal cuticle protein C1B-like
LOC111675224	XP_023291718.1	949.63	969.47	973.73	960.48	963.327	cytochrome c oxidase subunit 6A, mitochondrial
LOC111675329	XP_023291839.1	1113.14	830.68	1023.27	880.33	961.855	troponin I isoform X12
LOC111680182	XP_023297581.1	946.14	893.8	1040.17	953.11	958.305	ATP synthase subunit O, mitochondrial
LOC111680648	XP_023298090.1	993.98	919.58	997.67	920.72	957.987	40S ribosomal protein S11 isoform X1
LOC111675829	XP_023292438.1	985.54	902.95	979.79	949	954.32	ATP synthase-coupling factor 6, mitochondrial
LOC111675329	XP_023291835.1	1098.82	822.45	1012.31	871.6	951.295	troponin I isoform X8
LOC111679437	XP_023296784.1	946.53	880.92	1002.99	956.68	946.78	ATP synthase subunit delta, mitochondrial
LOC111674778	XP_023291197.1	880.39	945.71	956.88	976.4	939.845	translation initiation factor IF-2
LOC111678901	XP_046802042.1	869.91	1209.05	741.92	928.2	937.27	keratin, type 1 cytoskeletal 11 isoform X2
LOC111682815	XP_023300573.2	1003.09	894.88	936.76	901.12	933.962	uncharacterized protein LOC111682815
LOC111682815	XP_023300574.2	1003.09	894.88	936.76	901.12	933.962	uncharacterized protein LOC111682815
LOC111676763	XP_046804429.1	947.24	952.99	953.39	860.58	928.55	60S ribosomal protein L3 isoform X2
LOC111687912	XP_023306162.2	945.3	894.16	964.41	888.5	923.092	elongation factor 1-gamma
LOC111683516	XP_023301363.2	730.44	903.65	907.37	1135.02	919.12	U-Kazal-Dg21.2
LOC111679225	XP_023296520.1	714.52	898.33	906.98	1112.38	908.053	neuropeptide-like 4
LOC111687651	XP_023305874.2	887.2	865.46	976.39	899.75	907.2	phosphate carrier protein, mitochondrial
LOC111683393	XP_023301245.1	867.57	1073.24	811.66	876.32	907.197	protein TonB
LOC111676675	XP_023293413.1	846.26	741.3	1009.4	1008.02	901.245	L-lactate dehydrogenase
LOC111683691	XP_023301559.2	946.25	865.57	921.89	853.86	896.893	Y-box factor homolog
LOC111677423	XP_046803024.1	621.76	900.2	970.93	1093.45	896.585	flocculation protein FLO11-like
LOC111682673	XP_046809297.1	884.19	800.61	983.55	896.17	891.13	paramyosin, long form isoform X1
LOC111674573	XP_023290982.1	864.69	940.27	785.97	945.47	884.1	larval cuticle protein A2B
LOC111679395	XP_023296738.1	908.43	857.28	879.91	869.03	878.662	stress-associated endoplasmic reticulum protein 2
LOC111675329	XP_023291830.2	982.66	814.39	895.36	821.52	878.482	troponin I isoform X4
LOC111676831	XP_023293586.1	923.7	781.64	888.47	868.69	865.625	cytochrome b-c1 complex subunit 8
LOC111678819	XP_046806217.1	884.26	766.93	950.16	845.55	861.725	tropomyosin-2 isoform X10
LOC111674508	XP_023290892.2	822.66	1009.51	784.07	809.14	856.345	uncharacterized protein LOC111674508
LOC111690694	XP_023308999.1	781.02	1000.16	697.43	945.88	856.122	larval cuticle protein 65Ag1-like
LOC111688091	XP_023306348.2	666.9	951.76	717.96	927.92	816.135	pupal cuticle protein Edg-78E-like
LOC111678559	XP_023295718.2	771.83	755.42	839.54	897.02	815.952	ATPase inhibitor mai-2, mitochondrial
LOC111677031	XP_023293827.1	812.9	768.43	854.01	817.78	813.28	muscle LIM protein Mlp84B isoform X2
LOC111682306	XP_023299991.1	870.48	761.25	833.64	773.97	809.835	probable elongation factor 1-beta
LOC111688876	XP_023307150.1	896.27	744.63	808.16	731.19	795.062	transcription factor BTF3 homolog 4
LOC111674495	XP_023290879.2	756.88	1035.74	626.85	744.9	791.092	uncharacterized protein LOC111674495
LOC111688156	XP_023306404.2	1211.22	639.54	859.28	420.33	782.592	uncharacterized protein LOC111688156
LOC111680648	XP_023298092.2	811.8	747.98	814.1	750.48	781.09	40S ribosomal protein S11 isoform X3
LOC111687791	XP_046809332.1	819.4	762.31	775.6	764.58	780.472	polyadenylate-binding protein
LOC111690980	XP_023309368.1	930.09	920.67	691.23	557.18	774.792	fibrous sheath CABYR-binding protein-like
LOC111683348	XP_023301186.2	844.39	854.74	637.42	740.81	769.34	pupal cuticle protein C1B-like
LOC111686968	XP_023305140.2	919.21	618.29	768.33	769.75	768.895	uncharacterized protein LOC111686968
LOC111679868	XP_023297238.1	675.48	905.23	689.74	792.68	765.782	extensin
LOC111687512	XP_023305717.1	815.3	686.8	778.59	749.59	757.57	ubiquitin-conjugating enzyme E2-17 kDa
LOC111678180	XP_023295211.1	823.18	713.18	750.04	728.18	753.645	14-3-3 protein zeta isoform X1
LOC111678180	XP_023295213.1	823.18	713.18	750.04	728.18	753.645	14-3-3 protein zeta isoform X1
LOC111681947	XP_023299620.2	692.98	798.68	753.53	757.24	750.607	uncharacterized protein LOC111681947
LOC111674564	XP_046805338.1	846.65	1040.6	560.41	542.36	747.505	uncharacterized PPE family protein PPE62-like
LOC111679257	XP_023296561.1	762.17	723.26	660.34	799.83	736.4	uncharacterized protein LOC111679257
LOC111685698	XP_023303733.2	688.18	699.11	761.8	707.07	714.04	ATP synthase subunit beta, mitochondrial
LOC111689466	XP_023307706.2	752.97	945.55	502.42	653.42	713.59	uncharacterized protein LOC111689466
LOC124420373	XP_046808909.1	682.3	963.82	504.53	703.31	713.49	larval/pupal cuticle protein H1C-like
LOC111686537	XP_023304666.2	795.27	676.24	670.03	709.49	712.757	uncharacterized protein LOC111686537
LOC111677211	XP_023294077.1	714.38	715.59	685.5	723.73	709.8	heat shock protein beta-1 isoform X2
LOC111683482	XP_023301323.2	684.67	674.14	756.87	714.65	707.582	cytochrome c1, heme protein, mitochondrial
LOC111676514	XP_023293242.1	739.77	731.12	650.98	702.59	706.115	histone H4
LOC111675329	XP_023291836.1	793.69	644.66	727.26	654.96	705.142	troponin I isoform X9
LOC111679138	XP_023296414.1	726.62	644.25	716.8	714.81	700.62	cytochrome b-c1 complex subunit 9
LOC111679286	XP_023296595.1	753.44	655.79	702.24	671.39	695.715	eukaryotic translation initiation factor eIF1
LOC111675329	XP_023291838.1	784.99	631.68	718.45	643.91	694.757	troponin I isoform X10
LOC124420842	XP_046811115.1	784.51	603.1	678.77	711.05	694.358	LOW QUALITY PROTEIN: NADH-ubiquinone oxidoreductase chain 5-like
LOC124419971	XP_046807255.1	745.54	778.3	582.01	665.29	692.785	paternally-expressed gene 3 protein
LOC111675329	XP_023291840.1	783.46	630.27	714.58	641.14	692.362	troponin I isoform X13
LOC111678180	XP_023295214.1	756.94	651.41	692.56	664.56	691.367	14-3-3 protein zeta isoform X2
LOC111675329	XP_023291827.2	795.29	595.55	732.45	630.91	688.55	troponin I isoform X2
LOC111679012	XP_023296261.2	751.93	674.33	674.68	646.84	686.945	protein DR_1172
LOC111677031	XP_023293826.1	684.86	647.5	714.95	684.66	682.993	muscle LIM protein Mlp84B isoform X1
LOC111677211	XP_023294070.1	683.24	684.45	655.99	692.14	678.955	heat shock protein beta-1 isoform X1
LOC111680648	XP_023298091.2	706.43	641.81	709.24	657.2	678.67	40S ribosomal protein S11 isoform X2
LOC111677571	XP_023294490.1	802	645.8	644.88	617.63	677.577	peptidyl-prolyl cis-trans isomerase Fkbp12
LOC111681702	XP_023299357.1	681.85	621.61	703.6	688.57	673.908	voltage-dependent anion-selective channel
LOC111681702	XP_023299358.1	681.85	621.61	703.6	688.57	673.908	voltage-dependent anion-selective channel
LOC111687555	XP_023305765.1	869.6	580.78	661.39	548.23	665	male accessory gland serine protease inhibitor-like
LOC111680460	XP_023297874.2	762.77	625.88	650.83	615.19	663.668	peptidyl-prolyl cis-trans isomerase 5
LOC111677418	XP_046803025.1	435.23	704.39	703.73	795.83	659.795	nuclear pore complex protein NUP62-like
LOC111679910	XP_023297282.1	626.79	665.19	660.79	674.25	656.755	chitin deacetylase 1 isoform X2
LOC111685979	XP_023304032.1	576.96	755.04	584.3	705.66	655.49	cuticle protein 1
LOC111680385	XP_023297787.1	662.58	677.07	649.63	628.41	654.423	cytochrome b-c1 complex subunit 10
LOC111682642	XP_023300403.1	658.87	804.24	504.41	648.97	654.123	cuticle protein 16.5-like
LOC111683394	XP_023301246.2	516.79	744.56	645.47	707.86	653.67	extensin-like
LOC111681065	XP_023298549.1	617.96	670.15	634.31	678.62	650.26	troponin C
LOC111690292	XP_023308521.1	664.28	577.28	669.87	621.23	633.165	probable fatty acid-binding protein
LOC111687868	XP_046808552.1	509.58	752.69	552.04	699.37	628.42	cuticle protein
LOC111684557	XP_023302520.2	629.74	792.53	510.82	575.37	627.115	titin-like
LOC111684593	XP_023302574.1	628.43	570	670.51	638.26	626.8	protein anoxia up-regulated-like isoform X5
LOC111689499	XP_023307738.2	650.1	526.93	676.19	619.56	618.195	protein takeout-like
LOC111678445	XP_023295561.1	581.97	559.78	625.12	651	604.467	C3 and PZP-like alpha-2-macroglobulin domain-containing protein 8
LOC111678438	XP_023295555.1	689.73	561.82	578.75	578.82	602.28	eukaryotic translation initiation factor 1A, X-chromosomal
LOC111681557	XP_023299171.1	579.07	591.55	587.52	622.36	595.125	protein obstructor-E isoform X1
LOC111679773	XP_046811354.1	574.25	690.74	491.58	607.4	590.992	pro-resilin
LOC111683353	XP_023301196.2	678.36	636.26	503.86	512.63	582.778	uncharacterized protein LOC111683353
LOC111678819	XP_046806219.1	602.03	511.33	642.76	572.41	582.132	tropomyosin-2 isoform X12
LOC111684345	XP_023302262.1	595.17	576.83	537.66	615.87	581.382	protein snakeskin
LOC111678819	XP_046806218.1	601.11	510.79	641.56	571.7	581.29	tropomyosin-2 isoform X11
LOC111674603	XP_046805438.1	485.32	687.6	465.27	666.05	576.06	larval cuticle protein A2B-like
LOC111690337	XP_023308575.1	566.43	538.84	577.18	617.84	575.072	uncharacterized protein LOC111690337
LOC111683996	XP_023301883.2	480.81	747.5	471.29	545.3	561.225	glycine-rich protein DOT1-like
LOC111676758	XP_023293503.1	615.76	557.51	525.53	540.62	559.855	HIG1 domain family member 1A, mitochondrial-like
LOC111690279	XP_023308502.1	499.04	498.11	636.72	598.77	558.16	fructose-bisphosphate aldolase isoform X1
LOC111690279	XP_023308504.1	499.04	498.11	636.72	598.77	558.16	fructose-bisphosphate aldolase isoform X1
LOC111690279	XP_023308505.1	499.04	498.11	636.72	598.77	558.16	fructose-bisphosphate aldolase isoform X1
LOC111683426	XP_023301265.1	520.2	565.48	553.94	589.33	557.238	uncharacterized protein LOC111683426
LOC111686254	XP_023304370.2	568.77	524.23	540.25	569.07	550.58	MICOS complex subunit MIC10-like
LOC111688083	XP_046807473.1	407.95	532.19	538.83	718.59	549.39	uncharacterized protein LOC111688083
LOC111677649	XP_023294579.1	634.19	551.25	538.59	473.21	549.31	10 kDa heat shock protein, mitochondrial
LOC111679910	XP_023297281.1	521.63	553.28	549.25	563.41	546.892	chitin deacetylase 1 isoform X1
LOC111680300	XP_023297706.1	585.64	495.84	560.85	539.44	545.442	enoyl-CoA hydratase, mitochondrial-like
LOC111679269	XP_023296576.1	579.84	504.86	559.29	534.46	544.612	NADH dehydrogenase [ubiquinone] 1 alpha subcomplex subunit 13
LOC111678109	XP_023295121.1	554.52	515.51	587.02	519.34	544.097	troponin T, skeletal muscle isoform X9
LOC111678109	XP_023295119.1	553.94	514.97	586.39	518.81	543.528	troponin T, skeletal muscle isoform X8
LOC111684184	XP_023302075.1	472.49	558.28	540.13	601.01	542.977	troponin C
LOC111678109	XP_023295114.1	551.73	512.81	583.89	516.61	541.26	troponin T, skeletal muscle isoform X3
LOC111678109	XP_023295112.1	551.16	512.28	583.27	516.09	540.7	troponin T, skeletal muscle isoform X1
LOC111678109	XP_023295120.1	550.47	511.68	582.62	515.6	540.092	troponin T, skeletal muscle isoform X7
LOC111678109	XP_023295115.1	549.9	511.15	582.01	515.08	539.535	troponin T, skeletal muscle isoform X5
LOC111683683	XP_023301550.1	597.14	582.71	488.15	479.68	536.92	larval cuticle protein 1-like
LOC111686109	XP_023304180.1	619.94	498.68	499.76	497.72	529.025	protein transport protein Sec61 subunit beta
LOC111675384	XP_023291914.2	542.46	555.37	466.52	519.25	520.9	23 kDa integral membrane protein
LOC111684561	XP_023302525.1	406.64	498.43	539.12	631	518.798	procathepsin L
LOC111686414	XP_023304542.1	562.22	497.96	518.68	488.23	516.773	NADH dehydrogenase [ubiquinone] 1 beta subcomplex subunit 9
LOC111675204	XP_023291697.2	357.47	415.86	586.08	694.12	513.383	keratin-associated protein 19-2
LOC111675329	XP_023291829.2	575.68	467.59	527.3	474.99	511.39	troponin I isoform X3
LOC111686717	XP_046809712.1	550.82	500.05	494.09	497.52	510.62	calmodulin
LOC111678109	XP_023295128.1	523.4	483.36	551.1	484.04	510.475	troponin T, skeletal muscle isoform X17
LOC111678109	XP_023295125.1	522.88	482.89	550.56	483.58	509.977	troponin T, skeletal muscle isoform X16
LOC111678109	XP_046803611.1	520.71	480.77	548.09	481.43	507.75	troponin T, skeletal muscle isoform X12
LOC111678109	XP_023295122.1	520.21	480.31	547.56	480.99	507.267	troponin T, skeletal muscle isoform X10
LOC111679308	XP_023296624.1	490.37	461.84	553.75	520.4	506.59	malate dehydrogenase, mitochondrial
LOC111678109	XP_023295126.1	519.35	479.54	546.71	480.31	506.478	troponin T, skeletal muscle isoform X14
LOC111678109	XP_023295124.1	518.84	479.08	546.17	479.87	505.99	troponin T, skeletal muscle isoform X13
LOC111690279	XP_046804767.1	455.62	455.75	575.02	536.76	505.787	fructose-bisphosphate aldolase isoform X2
LOC111682074	XP_023299752.1	499.74	468.86	550.37	498.22	504.298	probable 3-hydroxyisobutyrate dehydrogenase, mitochondrial
LOC111675329	XP_023291831.2	569.42	458.25	520.96	467.04	503.918	troponin I isoform X5
LOC111680413	XP_023297821.2	430.91	523.28	502.68	556.08	503.238	general odorant-binding protein 56a-like
LOC111675329	XP_023291834.2	567.09	460.71	517.7	466.97	503.118	troponin I isoform X7
LOC111674604	XP_023291027.2	406.66	630.62	319.53	653.31	502.53	larval cuticle protein A2B-like
LOC111687910	XP_023306159.2	557.02	487.82	493.47	471.39	502.425	CDGSH iron-sulfur domain-containing protein 2 homolog
LOC111688090	XP_023306347.1	424.63	565.07	453.08	553.55	499.082	pupal cuticle protein Edg-78E-like
LOC111685029	XP_023303031.1	532.95	477.29	481.26	493.09	496.147	ADP-ribosylation factor 1
LOC111687677	XP_023305909.2	407.88	714.39	286.07	567.51	493.962	snake venom metalloprotease inhibitor 02A10-like
LOC124419617	XP_046805751.1	500.41	460.62	531.08	479.34	492.863	60S ribosomal protein L5-like
LOC124420380	XP_046808927.1	522.86	594.71	401.51	450.55	492.408	cuticle protein 38-like
LOC111675329	XP_023291828.2	554.41	445.1	506.82	453.82	490.037	troponin I isoform X1
LOC111678819	XP_046806215.1	505.61	431.4	539.79	478.33	488.782	tropomyosin-2 isoform X8
LOC111680200	XP_023297601.1	465.81	559.54	470.18	458.05	488.395	uncharacterized protein LOC111680200
LOC111678166	XP_023295195.1	591.96	434.61	449.5	463.08	484.788	receptor expression-enhancing protein 5
LOC111679464	XP_023296806.1	494.41	491.29	479.83	471.2	484.183	cytochrome c oxidase subunit 6B2-like isoform X3
LOC111680673	XP_046809076.1	413.74	574.13	436.7	508.17	483.185	early nodulin-75 isoform X2
LOC111679032	XP_023296284.1	451.63	422.84	541.6	510.73	481.7	phosphoglycerate kinase
LOC111675329	XP_046801651.1	545.05	437.42	496.49	445.05	481.002	troponin I isoform X6
LOC111681557	XP_023299172.1	465.15	471.05	471.7	503.91	477.953	protein obstructor-E isoform X2
LOC111677027	XP_023293822.1	450.14	440.01	528.25	482.65	475.263	calcium-transporting ATPase sarcoplasmic/endoplasmic reticulum type isoform X2
LOC111689065	XP_023307339.2	499.42	508.41	459.17	429.2	474.05	endocuticle structural glycoprotein SgAbd-3
LOC111678819	XP_046806222.1	488.3	425.12	519.17	463.15	473.935	tropomyosin-1, isoforms 9A/A/B isoform X15
LOC111678109	XP_023295116.1	483.65	446.43	509.78	452.19	473.012	troponin T, skeletal muscle isoform X4
LOC111678109	XP_023295113.1	483.25	446.06	509.36	451.83	472.625	troponin T, skeletal muscle isoform X2
LOC111678109	XP_023295129.1	484.06	445.55	510.11	446.96	471.67	troponin T, skeletal muscle isoform X18
LOC111678109	XP_023295118.1	481.83	444.77	507.91	450.66	471.293	troponin T, skeletal muscle isoform X6
LOC111678109	XP_023295131.1	482.54	444.18	508.57	445.7	470.248	troponin T, skeletal muscle isoform X20
LOC111678319	XP_023295397.1	494.96	444.41	466.65	474.04	470.015	death-associated protein 1
LOC111683684	XP_023301551.1	596.79	541.49	395.84	323.16	464.32	larval cuticle protein 2-like
LOC111690728	XP_023309040.1	485.11	562.54	422.64	378.62	462.227	larval cuticle protein 65Ag1-like
LOC111679097	XP_023296361.2	303.73	424.99	512.34	594.56	458.905	adult cuticle protein 1-like
LOC111687299	XP_046804942.1	474.6	451.68	462.16	446.35	458.697	NADH dehydrogenase [ubiquinone] 1 beta subcomplex subunit 2, mitochondrial-like
LOC111677338	XP_023294206.1	454.33	425.84	493.85	459.13	458.288	mitochondrial-processing peptidase subunit beta
LOC111685160	XP_023303170.2	298.83	444.52	488.38	600.38	458.028	la1-like protein 15
LOC111680673	XP_023298131.2	386.44	534.33	408.41	473.65	450.707	fibrous sheath CABYR-binding protein isoform X1
LOC111675887	XP_023292517.1	423.39	571.53	357	445.58	449.375	skin secretory protein xP2
LOC111685364	XP_023303391.2	492.34	595.83	277.82	428.71	448.675	uncharacterized protein LOC111685364
LOC111677027	XP_023293820.1	424.29	416.07	496.69	453.07	447.53	calcium-transporting ATPase sarcoplasmic/endoplasmic reticulum type isoform X1
LOC111677027	XP_023293821.1	424.29	416.07	496.69	453.07	447.53	calcium-transporting ATPase sarcoplasmic/endoplasmic reticulum type isoform X1
LOC111679206	XP_023296502.2	470.37	432.34	441.67	445.3	447.42	probable NADH dehydrogenase [ubiquinone] 1 alphasubcomplex subunit 12
LOC111687306	XP_023305505.1	540.19	402.3	424.67	410.55	444.428	small ubiquitin-related modifier 3
LOC111683341	XP_023301179.2	500.25	532.98	357.05	378.54	442.205	pupal cuticle protein C1B-like
LOC111681322	XP_023298838.2	371.02	400.04	454.21	542.57	441.96	cuticle protein 16.5
LOC111679464	XP_023296805.1	450.05	446.99	436.85	429.02	440.727	cytochrome c oxidase subunit 6B2-like isoform X2
LOC111686834	XP_023304985.2	341.03	440.6	462.46	517.77	440.465	peroxiredoxin-6-like
LOC111678109	XP_046803610.1	451.25	413.04	472.48	415.7	438.118	troponin T, skeletal muscle isoform X11
LOC111678109	XP_023295127.1	449.71	411.64	470.9	414.41	436.665	troponin T, skeletal muscle isoform X15
LOC111689034	XP_023307305.1	478.68	407.47	433.94	410.19	432.57	uncharacterized protein LOC111689034
LOC111685232	XP_023303250.2	455.96	411.16	419.17	442.76	432.262	uncharacterized protein LOC111685232
LOC111686219	XP_046808196.1	460.9	376.83	463.35	423.62	431.175	adenylate kinase isoenzyme 1
LOC111682651	XP_023300410.2	464.21	612.93	323.94	318.78	429.965	vitelline membrane protein Vm26Ab-like
LOC111674531	XP_023290920.1	476.18	424.12	430.37	368.87	424.885	cytochrome c1
LOC111679493	XP_023296838.2	407.55	389.61	454.98	441.1	423.31	probable isocitrate dehydrogenase [NAD] subunit alpha, mitochondrial
LOC111678159	XP_023295186.1	460.16	404.82	411.9	408.36	421.31	NADH dehydrogenase [ubiquinone] 1 alpha subcomplex subunit 2
LOC111686024	XP_023304090.1	392.82	509	334.43	431.48	416.933	pro-resilin
LOC111677417	XP_023294303.2	394.04	523.02	298.24	438.88	413.545	developmental and secondary metabolism regulatorVEL1-like isoform X2
LOC111677616	XP_046803375.1	406.38	354.41	465.12	427.79	413.425	probable citrate synthase, mitochondrial
LOC111686862	XP_046806123.1	387.49	422.08	424.48	403.36	409.352	uncharacterized protein LOC111686862
LOC111684860	XP_023302845.2	383.86	578.39	206.18	462.41	407.71	cuticle protein-like
LOC111690734	XP_023309045.2	371.39	351.82	458.41	428.49	402.528	glycogen phosphorylase
LOC111678109	XP_023295130.1	411.65	374.95	431.29	378.44	399.082	troponin T, skeletal muscle isoform X19
LOC111678109	XP_023295132.1	409.94	373.38	429.54	377	397.465	troponin T, skeletal muscle isoform X21
LOC111678058	XP_023295063.1	512.13	346.53	373.43	350.56	395.662	nucleosome assembly protein 1-like 1
LOC111687152	XP_023305339.2	413.78	413.05	344.88	409.46	395.293	rhodanese domain-containing protein CG4456-like
LOC111683464	XP_023301304.1	417.16	396.34	392.07	375.51	395.27	NADH dehydrogenase [ubiquinone] 1 alpha subcomplex subunit 5
LOC111690724	XP_023309039.1	409.11	355.08	420.73	389.97	393.723	short/branched chain specific acyl-CoA dehydrogenase, mitochondrial
LOC111678819	XP_046806208.1	403.88	354.41	432.43	383.45	393.543	tropomyosin-1, isoforms 9A/A/B isoform X2
LOC111689354	XP_046808599.1	435.5	388.47	369.62	370.77	391.09	UPF0389 protein GA21628-like
LOC111684662	XP_023302645.1	425.29	355.92	403.26	377.2	390.418	NADH dehydrogenase [ubiquinone] 1 beta subcomplex subunit 10
LOC111674825	XP_023291254.1	414.78	368.93	390.06	387.18	390.238	uncharacterized protein LOC111674825
LOC111680732	XP_023298199.1	410.11	347.65	408.39	380.96	386.778	uncharacterized protein LOC111680732 isoform X9
LOC111687034	XP_046807845.1	407.3	386	357.34	380.26	382.725	myophilin
LOC124419095	XP_046803374.1	365.17	363.32	419.17	382.46	382.53	probable citrate synthase, mitochondrial
LOC111679133	XP_023296407.2	396.58	363.45	382.16	386.68	382.218	methenyltetrahydrofolate synthase domain-containing protein
LOC111685902	XP_023303945.2	390.75	354.19	396.84	378.22	380	superoxide dismutase [Cu-Zn]
LOC111678819	XP_046806221.1	388.43	340.79	413.03	370.24	378.123	tropomyosin-1, isoforms 9A/A/B isoform X14
LOC111687628	XP_023305849.2	406.12	360.64	379.09	364.64	377.622	NADH dehydrogenase [ubiquinone] 1 alpha subcomplex subunit 11
LOC111684528	XP_023302487.2	647.51	315.06	375.37	172.54	377.62	regucalcin
LOC111683383	XP_046808442.1	317.6	440.94	346.89	403.86	377.322	basic proline-rich protein
LOC111688203	XP_023306455.1	366.82	351.5	399.25	378.3	373.967	14-3-3 protein epsilon
LOC111681346	XP_023298862.1	319.73	336.08	396.68	441.58	373.517	uncharacterized protein LOC111681346
LOC111686685	XP_023304819.2	356.25	349.78	407.26	377.08	372.592	cytochrome b-c1 complex subunit 2, mitochondrial
LOC111683932	XP_023301820.2	370.6	350.27	392.24	372.15	371.315	NADH dehydrogenase [ubiquinone] 1 subunit C2
LOC111691204	XP_023309623.1	369.65	345.76	394.77	374.7	371.22	cytochrome b-c1 complex subunit Rieske, mitochondrial isoform X1
LOC111679661	XP_023297017.1	377.08	351.63	382.92	365.97	369.4	eukaryotic initiation factor 4A isoform X1
LOC111691204	XP_023309624.1	364.12	341.67	387.64	369.23	365.665	cytochrome b-c1 complex subunit Rieske, mitochondrial isoform X2
LOC111680119	XP_023297509.2	333.31	461.47	339.9	322.25	364.232	loricrin
LOC124418990	XP_046802999.1	251.34	397.74	371.02	436.4	364.125	sericin-1-like
LOC111674634	XP_046805946.1	298.92	436.74	286.78	433.94	364.095	pupal cuticle protein Edg-84A isoform X2
LOC111682673	XP_046809298.1	352.07	339.41	391.51	365.03	362.005	paramyosin, short form isoform X2
LOC111676607	XP_023293336.2	354.82	321.26	400.5	361.51	359.522	malate dehydrogenase, cytoplasmic
LOC111681537	XP_023299141.1	356.12	321.64	391.68	358.06	356.875	glutamate dehydrogenase, mitochondrial isoform X2
LOC111684852	XP_023302834.2	304.79	506.01	194.01	420.29	356.275	cuticle protein 76-like
LOC111680511	XP_023297938.1	394.46	321.89	361.73	346.98	356.265	probable nuclear transport factor 2
LOC111684641	XP_023302621.1	395.71	342.45	351.49	324.87	353.63	NADH dehydrogenase [ubiquinone] 1 beta subcomplex subunit 3
LOC111681537	XP_023299140.1	351.48	317.33	386.43	353.38	352.155	glutamate dehydrogenase, mitochondrial isoform X1
LOC111685188	XP_046802509.1	356.29	341.89	345.52	352.81	349.127	gamma-aminobutyric acid receptor-associated protein
LOC111683038	XP_023300838.2	357.03	301.65	361.59	375.4	348.918	uncharacterized protein LOC111683038
LOC111685590	XP_046807923.1	379.36	295.45	385.62	326.26	346.672	protein disulfide-isomerase
LOC111678018	XP_023295019.2	418.19	316.18	339.99	310.39	346.188	uncharacterized protein CG16817
LOC111687314	XP_023305513.2	361.03	345.46	334.54	337.47	344.625	uncharacterized protein LOC111687314
LOC111680421	XP_046809606.1	312.17	315.6	395.37	353.69	344.207	uncharacterized protein LOC111680421
LOC111679202	XP_023296497.1	342.7	313.73	367.07	344.36	341.965	NADH dehydrogenase [ubiquinone] 1 alpha subcomplex subunit 8
LOC111676127	XP_046803000.1	256.59	361.45	346.74	399.78	341.14	glycine-rich cell wall structural protein 1-like
LOC111680495	XP_023297916.1	309.46	377.2	300.54	369.57	339.192	WAP, Kazal, immunoglobulin, Kunitz and NTR domain-containing protein 2
LOC111680660	XP_023298110.1	312.99	338.52	335.44	366.72	338.418	protein obstructor-E
LOC111674566	XP_023290973.1	378.33	397.71	285.79	284.83	336.665	larval cuticle protein A2B-like
LOC111678819	XP_046806209.1	345.41	302.5	369.57	327.39	336.217	tropomyosin-1, isoforms 9A/A/B isoform X3
LOC111678017	XP_023295018.1	387.8	319.72	327.99	308.97	336.12	adenylate kinase
LOC111686234	XP_023304350.2	259.24	369.12	328.85	386.57	335.945	uncharacterized protein LOC111686234
LOC111684405	XP_023302330.2	266.17	366.55	329.15	377.83	334.925	cold and drought-regulated protein CORA-like
LOC111684408	XP_023302332.2	308.55	394.81	295.43	338.41	334.3	cold and drought-regulated protein CORA-like
LOC111690716	XP_023309023.2	368.27	421.33	255.69	284.12	332.352	larval cuticle protein 65Ag1-like
LOC111680732	XP_023298197.1	349.12	296.74	353.32	329.51	332.173	uncharacterized protein LOC111680732 isoform X7
LOC111679661	XP_023297018.1	338.83	314.96	344.14	329.07	331.75	eukaryotic initiation factor 4A isoform X2
LOC111684409	XP_023302333.2	303.94	411.44	281.94	323.67	330.248	adult-specific cuticular protein ACP-20-like
LOC111690768	XP_023309093.1	357.94	318.32	328.46	306.93	327.913	electron transfer flavoprotein subunit beta
LOC111682643	XP_023300404.2	378.63	396.1	275.74	258.27	327.185	vitelline membrane protein Vm26Ab-like
LOC111680057	XP_023297437.1	349.72	337.68	289.28	324.05	325.183	LOW QUALITY PROTEIN: ornithine decarboxylase antizyme
LOC111683193	XP_023301011.2	321.92	326.26	317.77	331.69	324.41	chitinase-like protein Idgf4
LOC111686774	XP_023304928.2	327.24	327.05	313.36	328.85	324.125	chitin deacetylase 1
LOC111687313	XP_023305512.1	334.13	320.34	320.82	318.95	323.56	NADH dehydrogenase [ubiquinone] 1 beta subcomplex subunit 1
LOC111678661	XP_023295842.2	382.91	370.93	272.35	262.77	322.24	cuticle protein 21-like
LOC111680089	XP_023297478.2	308.69	303.5	337.16	328.53	319.47	succinate dehydrogenase [ubiquinone] cytochrome b small subunit, mitochondrial-like
LOC111690742	XP_023309060.1	367.71	284.07	321.9	303.94	319.405	reticulon-1-A isoform X5
LOC111685038	XP_046808314.1	320.56	313.62	321.37	320.22	318.942	short transmembrane mitochondrial protein 1 isoform X1
LOC111683335	XP_023301172.2	357.35	405.07	249.96	261.96	318.585	cuticle protein 38-like
LOC111690780	XP_023309109.1	341.7	331.1	288.69	309.92	317.853	V-type proton ATPase 16 kDa proteolipid subunit
LOC111690780	XP_023309110.1	341.7	331.1	288.69	309.92	317.853	V-type proton ATPase 16 kDa proteolipid subunit
LOC111687092	XP_023305275.1	316.87	309.11	327.06	312.09	316.282	coiled-coil-helix-coiled-coil-helix domain-containing protein 2 isoform X1
LOC111680646	XP_023298087.2	352.17	280.93	319.58	308.93	315.403	uncharacterized protein LOC111680646
LOC124418433	XP_023294737.1	330.42	355.01	290.36	285.71	315.375	larval cuticle protein 65Ag1-like
LOC111685361	XP_023303387.1	319.81	285.96	335.59	318.98	315.085	NADH dehydrogenase [ubiquinone] 1 beta subcomplex subunit 5, mitochondrial
LOC111683504	XP_046801181.1	209.66	359.13	306.55	369.04	311.095	four-domain proteases inhibitor-like
LOC111684406	XP_046810118.1	259.29	368.84	286.11	329.77	311.002	glycine-rich cell wall structural protein 1.8-like
LOC111684199	XP_023302100.2	313.11	304.03	321.11	304.42	310.668	protein D2-like
LOC111679019	XP_023296268.2	337.57	291.6	308.67	303.79	310.408	NADH dehydrogenase [ubiquinone] 1 alpha subcomplex subunit 6
LOC111674561	XP_046805425.1	277.98	480.87	198.61	267.19	306.163	uncharacterized protein LOC111674561 isoform X3
LOC111678965	XP_023296203.1	309.9	296.05	301.03	317.21	306.048	peroxiredoxin 1
LOC111687208	XP_023305400.2	340.66	285.31	301.01	294.46	305.36	MICOS complex subunit MIC13 homolog QIL1-like
LOC111680732	XP_023298195.1	320.23	272.11	324.08	302.31	304.683	uncharacterized protein LOC111680732 isoform X6
LOC111680732	XP_046807693.1	320.23	272.11	324.08	302.31	304.683	uncharacterized protein LOC111680732 isoform X6
LOC124421048	XP_046811810.1	302.33	254.81	343.51	312.14	303.197	uncharacterized protein LOC124421048
LOC111680422	XP_023297832.2	249.98	302.42	321.79	336.6	302.697	general odorant-binding protein 56a-like
LOC111677174	XP_046802954.1	333.41	294.6	298.42	282.8	302.308	translation machinery-associated protein 7 homolog
LOC111690624	XP_023308902.2	311.19	327.24	284.16	283.45	301.51	acyl-CoA Delta-9 desaturase
LOC111690624	XP_023308901.2	311.19	327.24	284.16	283.45	301.51	acyl-CoA Delta-9 desaturase
LOC111689818	XP_046802550.1	293.85	281.16	321.15	303.18	299.835	probable methylmalonate-semialdehyde dehydrogenase [acylating], mitochondrial
LOC111674618	XP_046806606.1	271.13	352.04	259.57	306	297.185	larval cuticle protein A2B-like
LOC111683257	XP_023301078.1	318.71	282.33	291.25	292.87	296.29	ras-related protein Rab-1A
LOC111683343	XP_023301181.1	330.33	367.64	228.69	254.65	295.328	cuticle protein 38-like
LOC111680135	XP_046802159.1	238.3	404.78	220.09	317.85	295.255	glycine-rich cell wall structural protein 1.8-like
LOC111689554	XP_023307789.2	293.82	305.49	290.89	284.56	293.69	NADH dehydrogenase [ubiquinone] 1 alpha subcomplex subunit 7
LOC111691034	XP_023309423.1	324.55	250.03	311.86	288.23	293.668	troponin C
LOC111678819	XP_046806210.1	302.67	261.91	321.27	285.08	292.733	tropomyosin-1, isoforms 9A/A/B isoform X4
LOC111678729	XP_023295921.2	185.55	247.39	318.3	417.46	292.175	transferrin
LOC111674554	XP_023290957.1	304.17	276	295.38	293.12	292.168	protein transport protein Sec61 subunit alpha
LOC111678819	XP_046806212.1	302	261.23	320.67	284.35	292.062	tropomyosin-1, isoforms 9A/A/B isoform X6
LOC111691069	XP_023309464.1	317.55	275.51	284.24	276.92	288.555	uncharacterized protein LOC111691069
LOC111690742	XP_023309061.1	325.98	261.7	286.57	276.43	287.67	reticulon-1-A isoform X6
LOC111682459	XP_023300188.1	306.22	305.92	265.63	269.96	286.933	skin secretory protein xP2 isoform X2
LOC111686261	XP_023304382.1	365.85	272.08	269.49	239.51	286.733	nucleoplasmin-like protein
LOC111682459	XP_023300187.1	306.79	304.06	266.09	269.09	286.507	skin secretory protein xP2 isoform X1
LOC111675400	XP_023291934.1	288.75	268.94	283.31	300.61	285.403	protein late bloomer
LOC111683461	XP_023301300.2	303.16	266.41	288.91	280.02	284.625	translocon-associated protein subunit beta
LOC111682646	XP_023300407.1	313.71	404.78	198.54	221.1	284.532	RNA-binding protein 24-like
LOC111690363	XP_023308602.1	298.17	257.17	300.71	279.38	283.857	translocon-associated protein subunit alpha
LOC111683089	XP_023300892.1	300.87	302.16	256.56	274.59	283.545	V-type proton ATPase subunit G
LOC111690821	XP_023309160.2	221.88	254.35	305.6	346.69	282.13	cysteine-rich venom protein 6
LOC111687089	XP_023305271.1	229.68	333.18	249.68	311.43	280.993	histidine-rich protein PFHRP-II
LOC111680732	XP_023298198.1	298.68	252.45	295.24	276.2	280.642	uncharacterized protein LOC111680732 isoform X8
LOC111676910	XP_023293688.2	291.57	267.47	282.25	280.43	280.43	succinate dehydrogenase cytochrome b560 subunit,mitochondrial
LOC111678388	XP_023295501.1	291.46	262.89	287.21	272.24	278.45	NADH dehydrogenase (ubiquinone) 23 kDa subunit
LOC111682459	XP_023300189.1	296.98	297.47	257.1	262.23	278.445	skin secretory protein xP2 isoform X3
LOC111691261	XP_023309692.1	300.57	271.6	274.16	267.44	278.443	NADH dehydrogenase [ubiquinone] 1 beta subcomplex subunit 7
LOC111674634	XP_046805945.1	243.97	385.42	162.94	314.3	276.657	larval cuticle protein A3A isoform X1
LOC111684419	XP_023302355.2	262.81	299.44	254.97	289.27	276.623	uncharacterized protein LOC111684419
LOC111677723	XP_023294679.1	317.62	244.05	277.47	266.32	276.365	mitochondrial import inner membrane translocase subunit Tim13
LOC111685928	XP_023303979.1	287.75	260.73	282.59	269.21	275.07	NADH dehydrogenase [ubiquinone] 1 beta subcomplex subunit 8, mitochondrial
LOC111684334	XP_023302249.2	283.75	260.49	279.01	274.27	274.38	cystathionine beta-synthase
LOC111686290	XP_023304411.2	283.68	255.41	287.74	266.52	273.337	NADH dehydrogenase [ubiquinone] iron-sulfur protein 4, mitochondrial
LOC111680661	XP_023298114.1	300.65	270.68	277.3	239.07	271.925	protease inhibitor
LOC111678359	XP_023295423.2	258.61	258.07	291.84	272.45	270.243	probable aconitate hydratase, mitochondrial
LOC111676621	XP_023293352.1	270.74	254.01	286.15	267.97	269.717	translocon-associated protein subunit gamma
LOC111680129	XP_023297519.2	262.32	310.93	262.91	239.94	269.025	ctenidin-1-like
LOC111684471	XP_023302414.2	317.42	241.8	274.34	241.09	268.662	mitochondrial import inner membrane translocase subunit Tim8
LOC111678618	XP_023295792.1	265.27	241.04	284.13	276.72	266.79	NADH dehydrogenase [ubiquinone] flavoprotein 2, mitochondrial
LOC111683349	XP_023301187.2	286.23	342.7	207.68	226.59	265.8	cuticle protein 38-like
LOC111685038	XP_046808317.1	265.82	261.59	266.5	269.25	265.79	uncharacterized protein LOC111685038 isoform X2
LOC111678819	XP_046806220.1	271.46	237.09	287.02	258.25	263.455	tropomyosin-1, isoforms 9A/A/B isoform X13
LOC111675628	XP_023292182.2	254.9	244.94	285.67	263.24	262.188	ATP synthase subunit gamma, mitochondrial
LOC111675628	XP_023292184.2	254.9	244.94	285.67	263.24	262.188	ATP synthase subunit gamma, mitochondrial
LOC111690535	XP_023308804.2	287.76	234.36	250.16	270.22	260.625	elongation of very long chain fatty acids protein 7
LOC111686233	XP_023304349.2	194.79	284.54	261.98	300.98	260.572	adult-specific cuticular protein ACP-20-like
LOC111683048	XP_023300846.2	238.19	327.21	155.71	316.67	259.445	alpha carbonic anhydrase 8
LOC111688676	XP_023306943.2	294.5	246.69	241.58	247.28	257.513	mitochondrial import receptor subunit TOM20 homolog
LOC111682929	XP_023300697.2	235.64	238.8	258.92	291.79	256.288	skin secretory protein xP2-like
LOC111687438	XP_046805404.1	252.51	231.66	276.54	261.58	255.572	NADH-ubiquinone oxidoreductase 49 kDa subunit
LOC111686072	XP_023304140.1	274.24	235.86	259.58	252.33	255.503	NADH dehydrogenase [ubiquinone] 1 alpha subcomplex subunit 9, mitochondrial
LOC111675220	XP_023291715.1	289.11	233.64	250.79	242.86	254.1	inorganic pyrophosphatase
LOC111679400	XP_023296742.2	249.84	298.49	272.67	194.42	253.855	heat shock protein 83
LOC111683234	XP_023301055.2	243.93	235.34	273.34	261.32	253.482	dihydrolipoyllysine-residue succinyltransferase component of 2-oxoglutarate dehydrogenase complex, mitochondrial
LOC111688269	XP_046811203.1	250.42	267.91	246.35	248.69	253.343	tubulointerstitial nephritis antigen-like
LOC111690693	XP_023308998.2	249.05	296.19	196.88	264.08	251.55	endocuticle structural glycoprotein SgAbd-5
LOC111681470	XP_023299023.2	284.37	232.06	244.64	237.74	249.703	acyl-CoA-binding protein
LOC111691031	XP_023309419.1	226.45	299.02	214.52	256.6	249.148	uncharacterized protein LOC111691031 isoform X1
LOC111684104	XP_046805075.1	293.51	235.32	243.24	224.38	249.112	uncharacterized protein LOC111684104
LOC111689337	XP_023307577.1	270.02	250.81	239.58	233.88	248.572	cytochrome b5
LOC124418456	XP_046810231.1	255.13	229.25	261.91	247.32	248.402	myosin light chain kinase, smooth muscle-like
LOC111687086	XP_023305267.2	269.06	236.41	252.05	235.05	248.142	cytochrome b-c1 complex subunit 6, mitochondrial
LOC111687086	XP_023305266.2	269.06	236.41	252.05	235.05	248.142	cytochrome b-c1 complex subunit 6, mitochondrial
LOC111687086	XP_023305268.2	269.06	236.41	252.05	235.05	248.142	cytochrome b-c1 complex subunit 6, mitochondrial
LOC111687086	XP_023305265.2	269.06	236.41	252.05	235.05	248.142	cytochrome b-c1 complex subunit 6, mitochondrial
LOC111687204	XP_023305396.1	278.06	221.3	243.02	248.28	247.665	elongation of very long chain fatty acids protein 7
LOC111690213	XP_023308424.1	274.88	236.44	243.44	233.87	247.157	peroxiredoxin-5, mitochondrial
LOC111679664	XP_023297022.1	251	232.29	254.74	242.97	245.25	profilin
LOC111679664	XP_023297023.1	251	232.29	254.74	242.97	245.25	profilin
LOC111679664	XP_023297024.1	251	232.29	254.74	242.97	245.25	profilin
LOC111679664	XP_023297025.1	251	232.29	254.74	242.97	245.25	profilin
LOC111679664	XP_023297026.1	251	232.29	254.74	242.97	245.25	profilin
LOC111679664	XP_046810298.1	251	232.29	254.74	242.97	245.25	profilin
LOC111680207	XP_023297608.2	235.34	319.7	186.76	238.43	245.058	keratin-associated protein 19-2
LOC111682013	XP_046803250.1	310.54	172.97	313.77	182.09	244.843	arylphorin subunit C223-like
LOC111686074	XP_023304142.1	229.04	247.16	297.54	205.54	244.82	4-hydroxyphenylpyruvate dioxygenase
LOC124419321	XP_046804095.1	268.43	233.18	240.45	236.65	244.677	uncharacterized protein LOC124419321
LOC111680295	XP_023297700.2	278.7	241.47	226.43	229.85	244.112	peptidyl-prolyl cis-trans isomerase isoform X2
LOC111678903	XP_023296114.1	238.78	252.85	230.79	251.26	243.42	actin-5C
LOC111678903	XP_023296115.1	238.78	252.85	230.79	251.26	243.42	actin-5C
LOC124420738	XP_046810716.1	142.5	153.9	340.55	333.94	242.723	larval cuticle protein 1-like
LOC111686145	XP_023304218.2	272.39	228.87	240.66	226.72	242.16	prohibitin-2
LOC111682640	XP_023300401.1	271.9	343.98	166.82	184.24	241.735	vitelline membrane protein Vm26Ab-like
LOC111683497	XP_023301342.1	268.52	227.42	235.18	225.48	239.15	ubiquitin-conjugating enzyme E2 variant 2
LOC111689757	XP_023307985.2	233.39	225.8	249.12	246.9	238.802	calreticulin
LOC111674561	XP_023290967.2	214.74	371.66	153.53	206.22	236.538	keratin, type II cytoskeletal 1-like isoform X2
LOC111690262	XP_023308486.1	252.65	223.61	234.93	233.82	236.252	troponin C-akin-1 protein
LOC111685159	XP_023303169.1	392.1	151.11	237.91	161	235.53	venom peptide Pc-like
LOC111678819	XP_046806211.1	244.08	209.9	258.28	228.91	235.292	tropomyosin-1, isoforms 9A/A/B isoform X5
LOC111681331	XP_023298846.2	282.25	317.05	189.25	150.57	234.78	uncharacterized protein LOC111681331
LOC111674569	XP_023290978.2	303.56	224.07	238.49	172.32	234.61	uncharacterized protein LOC111674569
LOC111678819	XP_046806213.1	243.18	209.01	257.44	227.95	234.395	tropomyosin-1, isoforms 9A/A/B isoform X7
LOC111675029	XP_023291491.2	264.41	214.71	226.46	226.5	233.02	peroxiredoxin-2
LOC111689442	XP_023307682.2	148.6	225.74	252.17	295.84	230.587	ATP-dependent RNA helicase DED1-like
LOC111688932	XP_046811336.1	246.45	224.37	224.93	225.67	230.355	superoxide dismutase [Mn], mitochondrial
LOC111688932	XP_023307201.2	246.45	224.37	224.93	225.67	230.355	superoxide dismutase [Mn], mitochondrial
LOC111690742	XP_023309056.1	259.32	210.37	227.98	221.57	229.81	reticulon-1-A isoform X4
LOC111677256	XP_023294118.2	249.38	215.63	220.86	227.09	228.24	thioredoxin, mitochondrial
LOC111681405	XP_023298944.2	207.41	231.05	215.89	257.17	227.88	rhodanese domain-containing protein CG4456
LOC111681999	XP_023299679.2	289.93	157.11	285.82	177.41	227.567	arylphorin subunit C223
LOC111683187	XP_023301006.1	221.59	231.03	214.15	240.72	226.873	uncharacterized protein LOC111683187
LOC111674619	XP_046806608.1	205.85	262.64	200.45	238.43	226.843	cuticle protein 7-like
LOC111682392	XP_023300108.2	221.57	210.07	244.16	231.39	226.797	succinate dehydrogenase [ubiquinone] flavoprotein subunit, mitochondrial
LOC111676450	XP_023293130.1	243.23	207.54	231.3	223.83	226.475	NADH dehydrogenase [ubiquinone] 1 beta subcomplex subunit 11, mitochondrial
LOC111675890	XP_023292520.1	222.42	218.67	233.27	226.23	225.148	electron transfer flavoprotein subunit alpha, mitochondrial
LOC111675483	XP_046805970.1	242.71	228.11	207.65	219.6	224.518	uncharacterized protein LOC111675483
LOC111677850	XP_023294819.1	221.14	211.36	237.25	224.94	223.673	succinate dehydrogenase [ubiquinone] iron-sulfursubunit, mitochondrial
LOC111674561	XP_023290966.2	202.43	350.36	144.77	194.42	222.995	glycine, alanine and asparagine-rich protein-like isoform X1
LOC111679597	XP_023296942.1	255.88	207.81	223.52	200.59	221.95	uncharacterized protein LOC111679597
LOC111680096	XP_023297485.1	248.59	214.98	220.06	203.04	221.667	elongin-B
LOC111690906	XP_023309284.2	251.35	284.05	183.76	167.17	221.582	fibrous sheath CABYR-binding protein
LOC111690815	XP_023309153.1	163.17	203.82	240.37	278.45	221.452	protein takeout
LOC111688753	XP_023307029.1	239.66	206	212.88	209.9	217.11	transmembrane emp24 domain-containing protein bai
LOC111681234	XP_023298752.2	203.42	211.19	232.85	219.7	216.79	dihydrolipoyl dehydrogenase, mitochondrial
LOC111684196	XP_046802481.1	237.06	192.5	218.39	210.02	214.493	trimeric intracellular cation channel type 1B.1
LOC111680044	XP_023297423.1	242.45	210.1	196.66	207.88	214.272	uncharacterized protein LOC111680044
LOC111677503	XP_023294412.1	244.18	269.61	145.93	190.11	212.458	larval cuticle protein 65Ag1-like
LOC111683444	XP_023301284.2	201.02	175.18	209.31	261.29	211.7	activity-regulated cytoskeleton associated protein 1-like
LOC111689801	XP_046808926.1	246.61	260.24	150.21	189.68	211.685	pupal cuticle protein C1B-like
LOC111688326	XP_023306581.2	248.71	203.39	204.57	189.18	211.463	eukaryotic translation initiation factor 3 subunit J
LOC111678471	XP_023295609.2	225.73	244.94	175.7	197.89	211.065	protein takeout-like
LOC111688491	XP_023306779.1	234.98	189.64	204.93	204.06	208.402	probable prefoldin subunit 4
LOC111677531	XP_046803446.1	171.77	227.91	197.31	230.61	206.9	uncharacterized PE-PGRS family protein PE_PGRS54-like
LOC124418440	XP_046803685.1	192.07	194.43	213.35	225.44	206.322	annexin B9 isoform X1
LOC111675826	XP_046805006.1	156.54	300.73	131	234.91	205.795	uncharacterized protein LOC111675826
LOC111683620	XP_023301481.1	161.88	270.53	143.85	245.64	205.475	tyrosine 3-monooxygenase
LOC111678819	XP_046806207.1	210.51	182.1	223.37	198.12	203.525	tropomyosin-1, isoforms 33/34 isoform X1
LOC111679540	XP_046807901.1	225.95	187.82	198.35	201.49	203.403	NEDD8
LOC111688692	XP_023306958.1	233.06	181.23	198.54	198.77	202.9	prefoldin subunit 1
LOC111678491	XP_023295630.2	189.21	204.52	203.33	213.75	202.703	protein takeout-like
LOC111689167	XP_023307430.1	222.9	196.83	185.86	201.19	201.695	V-type proton ATPase subunit F 1
LOC111681615	XP_023299253.1	193.93	199.16	211.81	200.36	201.315	ATP synthase subunit d, mitochondrial
LOC111681615	XP_023299254.1	193.93	199.16	211.81	200.36	201.315	ATP synthase subunit d, mitochondrial
LOC111681615	XP_023299255.1	193.93	199.16	211.81	200.36	201.315	ATP synthase subunit d, mitochondrial
LOC111690475	XP_023308721.1	187.1	176.31	218.47	219.78	200.415	pyruvate kinase isoform X3
LOC111690742	XP_023309055.1	223.01	182.6	198.24	191.46	198.828	reticulon-1-A isoform X3
LOC111689520	XP_023307756.2	211.86	194.18	199.36	189.52	198.73	eukaryotic translation initiation factor 2 subunit 2
LOC111685370	XP_023303396.2	230.1	224.4	134.62	205.39	198.627	uncharacterized protein LOC111685370
LOC111680196	XP_023297596.2	184.95	171.08	213.92	224.05	198.5	uncharacterized protein LOC111680196
LOC111679296	XP_023296608.2	201.56	172.39	213.96	204.61	198.13	NADH dehydrogenase [ubiquinone] iron-sulfur protein 3, mitochondrial isoform X2
LOC111690475	XP_023308719.1	184.36	174.08	215.44	216.85	197.683	pyruvate kinase isoform X1
LOC111683705	XP_023301574.1	210.01	192.92	187.18	199.94	197.512	thioredoxin domain-containing protein 17
LOC111687640	XP_023305863.1	208.73	193.11	187.02	200.55	197.353	ribonuclease kappa
LOC124420968	XP_046811499.1	124.39	198.42	210.33	254.99	197.032	neuropeptide-like protein 32
LOC111679596	XP_046809711.1	237.41	178.31	194.94	176.14	196.7	mitochondrial import inner membrane translocase subunit Tim10
LOC124418440	XP_046803686.1	180.38	185.54	203.19	214.72	195.957	annexin B9 isoform X2
LOC111679296	XP_023296607.2	199.33	170.48	211.61	202.36	195.945	NADH dehydrogenase [ubiquinone] iron-sulfur protein 3, mitochondrial isoform X1
LOC111681439	XP_046803241.1	213.19	188.8	188.94	188.68	194.903	protein transport protein Sec61 subunit beta-like
LOC111687556	XP_023305766.2	222.86	252.29	135.17	166.89	194.302	U-actitoxin-Avd3r
LOC111681352	XP_023298867.2	207.6	215.98	176.17	172.96	193.178	uncharacterized protein LOC111681352
LOC111681568	XP_023299183.1	194.69	178.93	197.13	190.63	190.345	uncharacterized protein LOC111681568
LOC111686323	XP_023304450.2	224.94	172.17	188.72	173.39	189.805	eukaryotic translation initiation factor 3 subunit K
LOC111682957	XP_023300726.2	170.36	157.42	217.6	213.7	189.77	phosphoglucomutase
LOC111690475	XP_023308720.1	176.91	167	206.74	207.85	189.625	pyruvate kinase isoform X2
LOC111674880	XP_023291329.1	190.24	173.01	203.14	192.08	189.618	acetyl-CoA acetyltransferase, mitochondrial
LOC111684848	XP_023302830.2	181.11	214.65	164.88	194.72	188.84	carboxypeptidase B
LOC111685429	XP_023303468.2	203.56	170.25	193.99	185.07	188.217	uncharacterized protein LOC111685429
LOC111685429	XP_023303467.2	203.56	170.25	193.99	185.07	188.217	uncharacterized protein LOC111685429
LOC111683002	XP_023300792.1	226.79	175.34	173.92	173.2	187.312	ubiquitin-conjugating enzyme E2 G1
LOC124419699	XP_046806058.1	162.44	294.81	99.28	192.11	187.16	keratin, type II cytoskeletal 2 epidermal-like
LOC111681552	XP_023299166.2	165.72	153.75	202.68	225.89	187.01	general odorant-binding
LOC111681945	XP_046807811.1	177.58	208.79	178.58	182.53	186.87	proteoglycan 4 isoform X4
LOC111682795	XP_023300549.1	210.83	174.75	184.88	174.66	186.28	probable prefoldin subunit 2
LOC111686782	XP_023304933.2	237.71	182.98	163.55	159.21	185.863	complement component 1 Q subcomponent-binding protein, mitochondrial
LOC111689823	XP_046810602.1	191.88	187.54	174.26	189.66	185.835	lysozyme-like
LOC124420114	XP_046808021.1	205.96	255.27	137.71	143.97	185.728	cuticle protein 38-like
LOC111686133	XP_023304207.1	216.88	168.91	182.24	166.52	183.637	protein l(2)37Cc
LOC111684342	XP_023302259.1	204.26	178.35	174.37	175.78	183.19	RING-box protein 1A
LOC111685169	XP_023303179.1	199.16	178.1	183.26	170.4	182.73	reactive oxygen species modulator 1
LOC111687362	XP_023305560.1	200.98	177.04	175.99	175.36	182.343	proteasome subunit alpha type-2
LOC111680417	XP_046809605.1	189.5	157.65	195.18	184.42	181.687	glycogenin-1 isoform X3
LOC111681945	XP_046807814.1	172.78	206.19	170.78	176.51	181.565	collagen alpha-1(I) chain isoform X7
LOC111681945	XP_046807810.1	172.4	202.67	173.39	177.2	181.415	proteoglycan 4 isoform X3
LOC111683696	XP_023301564.1	106.53	146.02	274.18	192.38	179.778	larval cuticle protein 2-like
LOC111687118	XP_046808503.1	170.07	192.52	168.22	183.6	178.603	salivary glue protein Sgs-3
LOC111680754	XP_046807183.1	182.52	183.1	170.81	175.04	177.868	uncharacterized protein LOC111680754
LOC111690246	XP_023308466.2	192.81	164.81	172.95	179.13	177.425	MICOS complex subunit MIC27
LOC124420545	XP_046809714.1	195.76	170.45	172.32	169.56	177.022	calmodulin-alpha-like isoform X2
LOC111678522	XP_023295667.1	192.67	169.92	167.5	177.31	176.85	B-cell receptor-associated protein 31 isoform X2
LOC111681945	XP_046807813.1	168.22	201.07	165.82	171.22	176.582	collagen alpha-1(I) chain isoform X6
LOC111679671	XP_023297037.2	177.08	162.28	185.38	180.8	176.385	pyruvate dehydrogenase E1 component subunit beta, mitochondrial isoform X1
LOC111682228	XP_023299899.2	172.99	164.04	187.56	178.16	175.687	NADH dehydrogenase [ubiquinone] 1 alpha subcomplex subunit 10, mitochondrial
LOC111681434	XP_023298973.1	181.38	175.1	188.77	155.36	175.153	heat shock protein 60A
LOC111687205	XP_023305397.1	198.22	175.58	139.54	186.97	175.078	elongation of very long chain fatty acids protein
LOC124419682	XP_046805956.1	175.89	162.22	182.19	179.82	175.03	isocitrate dehydrogenase [NAD] subunit beta, mitochondrial
LOC124420379	XP_046808922.1	193.9	217.36	130.35	157.93	174.885	cuticle protein 38-like isoform X2
LOC111682681	XP_023300442.1	193.07	211.98	137.74	154.71	174.375	uncharacterized protein LOC111682681
LOC111687930	XP_023306184.1	192.42	157.62	177.08	166.97	173.523	zinc finger protein 706-like
LOC111675630	XP_023292186.1	180.33	170.82	176.66	164.38	173.047	RNA-binding protein 1-like
LOC124420147	XP_046808181.1	195.98	227.31	125.08	143.63	173	pupal cuticle protein C1B-like
LOC111687855	XP_023306100.2	201.93	170.24	159.32	159.41	172.725	3-hydroxyisobutyryl-CoA hydrolase, mitochondrial
LOC111689264	XP_023307506.1	176.75	172.48	179.77	159.84	172.21	nascent polypeptide-associated complex subunit alpha
LOC111689264	XP_046810892.1	176.75	172.48	179.77	159.84	172.21	nascent polypeptide-associated complex subunit alpha
LOC111690659	XP_023308955.1	195.11	159.3	164.99	169.38	172.195	probable prefoldin subunit 5
LOC111683179	XP_023300998.1	185.35	152.08	178.6	168.29	171.08	obg-like ATPase 1
LOC111688093	XP_023306350.1	193.87	190.83	134.83	164.41	170.985	pupal cuticle protein Edg-78E-like
LOC111675379	XP_023291903.1	177.12	160.25	166.34	179.66	170.843	23 kDa integral membrane protein
LOC111686093	XP_023304163.1	164.78	177.59	162.78	177.29	170.61	copper transport protein ATOX1
LOC124420379	XP_046808921.1	188.54	210.92	126.99	152.77	169.805	cuticle protein 38-like isoform X1
LOC111685403	XP_046811687.1	195.22	153.59	173.49	156.49	169.697	plasminogen activator inhibitor 1 RNA-binding protein
LOC111681945	XP_046807809.1	160.62	190.07	161.36	166.32	169.592	mucin-5AC isoform X2
LOC111684671	XP_023302658.2	182.3	148.81	171.59	173.97	169.168	signal peptidase complex catalytic subunit SEC11A
LOC111687092	XP_046801357.1	168.1	164.14	176.73	167.47	169.11	coiled-coil-helix-coiled-coil-helix domain-containing protein 2 isoform X2
LOC111679040	XP_023296294.1	164.82	184.61	179.49	144.95	168.468	nuclear protein 1
LOC111681241	XP_023298763.1	140.53	160.15	174.65	196.85	168.045	neurogenic locus notch homolog protein 2 isoformX2
LOC111681945	XP_046807812.1	158.99	188.95	156.93	162.24	166.778	collagen alpha-1(VIII) chain isoform X5
LOC111674642	XP_023291070.2	121.14	289.08	87.53	167.52	166.317	putative mediator of RNA polymerase II transcription subunit 17
LOC111681945	XP_046807807.1	157.26	186.06	157.99	162.82	166.032	mucin-5AC isoform X1
LOC111681945	XP_046807808.1	157.26	186.06	157.99	162.82	166.032	mucin-5AC isoform X1
LOC111676028	XP_046802774.1	160.23	213.51	130.02	160.32	166.02	protein bangles and beads
LOC111679064	XP_023296319.2	176.52	154.46	171.23	161.79	166	protein D1
LOC111686438	XP_023304563.1	160.78	160.26	165.53	176.39	165.74	rab GDP dissociation inhibitor alpha
LOC111676688	XP_023293428.2	134.95	169.44	166.4	189.26	165.012	bromodomain-containing protein DDB_G0280777 isoform X2
LOC111676688	XP_023293427.2	135.01	169.41	166.37	189.17	164.99	bromodomain-containing protein DDB_G0280777 isoform X1
LOC111687500	XP_023305709.1	128.98	196.89	147.44	185.52	164.708	sarcotoxin-1C-like
LOC111687518	XP_023305723.1	161.36	154.31	173.98	164.05	163.425	succinate--CoA ligase [ADP/GDP-forming] subunit alpha, mitochondrial isoform X2
LOC111676510	XP_023293238.2	171	163.63	154.61	163.15	163.097	sarcocystatin-A-like
LOC111690729	XP_023309042.1	175.74	155.1	161.77	159.4	163.002	proliferation-associated protein 2G4
LOC111690729	XP_046807184.1	175.74	155.1	161.77	159.4	163.002	proliferation-associated protein 2G4
LOC111685363	XP_023303390.2	176.52	149.99	162.84	159.4	162.188	isochorismatase domain-containing protein 1
LOC111680259	XP_023297660.1	135.27	163.79	160.58	188.74	162.095	vasotab
LOC111685649	XP_023303677.2	155.55	148.62	169.95	173.76	161.97	delta-1-pyrroline-5-carboxylate dehydrogenase, mitochondrial
LOC111681241	XP_023298762.1	135.45	154.28	168.18	189.79	161.925	neurogenic locus notch homolog protein 2 isoformX1
LOC111686260	XP_023304379.1	152.85	156.72	163.21	172.89	161.417	four and a half LIM domains protein 2 isoform X3
LOC124420648	XP_046810117.1	132.81	190.23	148.24	172.91	161.047	annexin B11-like
LOC111688742	XP_023307018.1	175.68	154.93	152.11	160.5	160.805	probable 26S proteasome complex subunit sem1
LOC111690252	XP_023308472.2	170.99	149.75	160.79	160.55	160.52	protein dj-1beta-like
LOC111681716	XP_046811005.1	168.37	158.16	155.84	159.19	160.39	ras-like GTP-binding protein Rho1 isoform X2
LOC111675257	XP_023291756.2	297.8	24.53	174.84	143.59	160.19	YTH domain-containing protein 1-like
LOC111681127	XP_023298620.2	174.11	194.33	132.13	137.42	159.498	uncharacterized protein LOC111681127
LOC111685136	XP_023303140.1	175.59	140.72	167.94	148.46	158.178	GTP-binding nuclear protein Ran
LOC111685136	XP_046802805.1	175.59	140.72	167.94	148.46	158.178	GTP-binding nuclear protein Ran
LOC111682000	XP_046803252.1	189.95	113.08	211.39	113.27	156.922	arylphorin subunit C223-like
LOC111689000	XP_023307272.2	155.73	154.01	157.18	160.69	156.903	endocuticle structural glycoprotein SgAbd-9-like
LOC111677159	XP_023294004.1	167.37	149.19	152.84	157.54	156.735	uncharacterized protein LOC111677159
LOC124420378	XP_046808920.1	175.18	194.25	120.18	134.52	156.032	cuticle protein 38-like isoform X2
LOC111680769	XP_023298243.2	176.3	149.9	143.56	150.67	155.108	bacchus
LOC111678210	XP_023295248.2	131.87	150.25	151.18	186.07	154.843	uncharacterized protein LOC111678210 isoform X2
LOC111687621	XP_023305841.1	171.4	157.87	141.34	147.61	154.555	protein transport protein Sec61 gamma-2 subunit
LOC111687621	XP_023305842.1	171.4	157.87	141.34	147.61	154.555	protein transport protein Sec61 gamma-2 subunit
LOC111687621	XP_023305843.1	171.4	157.87	141.34	147.61	154.555	protein transport protein Sec61 gamma-2 subunit
LOC111678577	XP_023295738.2	143.46	144.98	162.24	166.22	154.225	protein disulfide-isomerase A3
LOC111690286	XP_023308515.1	170.49	148.62	151.37	144.89	153.843	putative tricarboxylate transport protein, mitochondrial
LOC111677029	XP_023293824.1	176.9	141.33	150.97	145.89	153.773	elongin-C
LOC111678673	XP_046808471.1	148.61	145.72	157.89	159.51	152.933	sulfide:quinone oxidoreductase, mitochondrial
LOC111691031	XP_046808050.1	140.83	178.59	132.96	159.18	152.89	uncharacterized protein LOC111691031 isoform X2
LOC111678210	XP_023295247.2	130.13	148.33	149.26	183.62	152.835	uncharacterized protein LOC111678210 isoform X1
LOC111681716	XP_046811004.1	160	150.25	148.31	151.4	152.49	ras-like GTP-binding protein Rho1 isoform X1
LOC124421191	XP_046811993.1	179.94	105.25	203.24	118.1	151.632	arylphorin subunit C223-like
LOC124418985	XP_046802992.1	140.32	199.12	111.36	150.27	150.268	adult-specific cuticular protein ACP-22-like
LOC124420378	XP_046808919.1	168.7	186.75	116.61	128.83	150.222	cuticle protein 38-like isoform X1
LOC111675789	XP_023292398.2	233.41	105.19	151.65	107.9	149.537	omega-amidase NIT2-A-like
LOC111683219	XP_046810408.1	147.21	153.18	144.01	152.81	149.303	cathepsin L
LOC111675666	XP_023292234.1	138.42	146.83	146.38	163.59	148.805	GILT-like protein 1 isoform X2
LOC111679913	XP_023297286.1	141.98	137.97	156.53	157.41	148.472	glutathione S-transferase 1
LOC111678630	XP_023295804.2	187.29	132.36	152.59	118.2	147.61	adenosylhomocysteinase
LOC111679042	XP_023296297.2	169.93	137.37	144.07	135.99	146.84	peroxisomal biogenesis factor 19
LOC111684954	XP_023302955.1	177.04	131.45	141.7	135.53	146.43	prefoldin subunit 3
LOC124421023	XP_046811674.1	163.63	132.88	153.18	130.71	145.1	uncharacterized protein LOC124421023
LOC111680540	XP_023297972.2	163.61	139.06	140.88	136.82	145.093	eukaryotic translation initiation factor 3 subunit I
LOC111684530	XP_023302493.1	151.73	123.21	135.46	169.76	145.04	uncharacterized protein LOC111684530
LOC111682257	XP_023299928.1	124.23	152.38	142.46	160.41	144.87	phenoloxidase-activating factor 2-like
LOC111682257	XP_023299929.1	124.23	152.38	142.46	160.41	144.87	phenoloxidase-activating factor 2-like
LOC111677786	XP_023294745.2	142.37	144.39	143.35	147.37	144.37	larval cuticle protein 65Ag1
LOC111678461	XP_023295598.1	150.04	136.41	138.81	148.57	143.457	dynein light chain roadblock-type 2
LOC111685911	XP_023303959.2	138.89	131.12	154.98	147.67	143.165	fumarate hydratase, mitochondrial-like isoform X1
LOC111675388	XP_023291921.1	159.87	147.64	129.64	133.43	142.645	glutathione S-transferase 1-like
LOC111688187	XP_046802201.1	136.8	131.96	155.28	146.02	142.515	NADH-ubiquinone oxidoreductase 75 kDa subunit, mitochondrial
LOC111676664	XP_023293396.1	146.95	138.92	140.84	142.33	142.26	electron transfer flavoprotein regulatory factor1
LOC111675503	XP_023292043.2	136.89	155.07	132.85	143.35	142.04	salivary glue protein Sgs-3-like
LOC111679374	XP_023296706.1	120.54	137.5	165.8	138.52	140.59	putative SERF-like protein
LOC124420466	XP_046809299.1	144.94	109.61	162.89	144.46	140.475	paramyosin, long form-like
LOC111680733	XP_023298196.1	149.99	135.15	134.81	140.25	140.05	serine/threonine-protein phosphatase PP2A
LOC111683740	XP_023301619.2	143.32	135.94	135.03	143.77	139.515	persulfide dioxygenase ETHE1, mitochondrial
LOC111681457	XP_023299009.2	123.34	162.61	130.65	141.28	139.47	prisilkin-39
LOC124420825	XP_046811031.1	122.95	152.86	123.3	158.11	139.305	chymotrypsin inhibitor-like
LOC111687521	XP_023305727.1	110.32	143.1	135.58	167.3	139.075	general odorant-binding
LOC111689579	XP_023307815.2	120.51	153.09	124.68	156.75	138.757	chymotrypsin inhibitor-like
LOC111677733	XP_023294690.1	135.44	133.57	139.04	146.93	138.745	histone H3.3A
LOC111677733	XP_046802377.1	135.44	133.57	139.04	146.93	138.745	histone H3.3A
LOC111681732	XP_023299393.1	149.89	135.74	137.16	130.89	138.42	heterogeneous nuclear ribonucleoprotein 27C
LOC111675053	XP_023291521.1	154.11	134.28	122.37	142.46	138.305	acyl-CoA-binding protein homolog
LOC111682664	XP_023300423.1	158.32	123.21	135.03	135.8	138.09	probable prefoldin subunit 6
LOC124420942	XP_046811398.1	121.54	149.12	125.25	155.08	137.748	chymotrypsin inhibitor-like
LOC111683037	XP_023300837.2	126.95	189.17	98.38	135.94	137.61	uncharacterized protein DDB_G0271670-like
LOC111678406	XP_023295521.1	146.22	132.1	137.67	131.08	136.768	eukaryotic translation initiation factor 3 subunit H
LOC111690341	XP_023308578.2	119.78	138.2	137.71	151.19	136.72	uncharacterized protein LOC111690341
LOC111677421	XP_023294308.2	117.95	168.28	116.29	142.49	136.252	flocculation protein FLO11-like
LOC111687293	XP_023305492.2	126.34	126.52	136.11	148.62	134.398	pupal cuticle protein
LOC111686310	XP_023304436.2	151.46	125.96	132.67	124.42	133.627	viral IAP-associated factor homolog
LOC111681148	XP_023298640.1	159.77	126.5	125.72	121.91	133.475	eukaryotic translation initiation factor 2 subunit 1
LOC111686201	XP_046800981.1	143.82	120.23	138.89	128.28	132.805	twitchin
LOC111687499	XP_023305707.2	111.97	158.2	110.8	150.11	132.77	sarcotoxin-1C-like
LOC111677856	XP_046802020.1	132.44	134.04	132.38	130.81	132.418	proteoglycan 4
LOC111677856	XP_046802021.1	132.44	134.04	132.38	130.81	132.418	proteoglycan 4
LOC111677221	XP_023294079.2	142.27	133.5	122.88	130.72	132.343	uncharacterized protein LOC111677221 isoform X1
LOC111679478	XP_023296821.1	137.56	127.94	130.49	133.19	132.295	HIG1 domain family member 2A, mitochondrial
LOC111684336	XP_023302253.1	142.7	123.1	127.86	134.08	131.935	microsomal glutathione S-transferase 1-like isoform X2
LOC111682731	XP_023300495.1	135.74	136.97	116.42	137.52	131.663	V-type proton ATPase subunit e
LOC111675666	XP_023292233.1	121.72	129.77	129.21	144.41	131.278	GILT-like protein 1 isoform X1
LOC111690850	XP_023309195.1	131.28	111.62	142.32	138.08	130.825	neurochondrin homolog
LOC111687310	XP_023305508.1	151.3	115.42	126.1	129.35	130.543	FUN14 domain-containing protein 1
LOC111680732	XP_023298191.1	135.74	117.05	139.63	129.66	130.52	LIM domain-binding protein 3 isoform X2
LOC111675377	XP_046810827.1	133.62	139.24	123.85	124.66	130.343	glutathione S-transferase 1-like
LOC111683206	XP_023301027.2	257.53	27.62	142.27	93.89	130.327	DEK domain-containing chromatin-associated protein 4-like
LOC111687504	XP_023305712.2	96.63	159.94	116.23	148.06	130.215	sarcotoxin-1D
LOC111680437	XP_023297848.2	143.68	118.61	128.97	128.16	129.855	mitochondrial glutamate carrier 1-like
LOC111681047	XP_023298531.1	123.19	129.99	125.67	140.36	129.803	thymosin beta
LOC111680480	XP_023297899.1	131.85	132.14	117.54	136.93	129.615	mitochondrial import receptor subunit TOM7 homolog
LOC111676145	XP_023292809.2	126.24	124.1	116.94	149.62	129.225	probable glucosamine 6-phosphate N-acetyltransferase
LOC111683352	XP_046805268.1	135.14	122.88	129.57	129.23	129.205	succinate--CoA ligase [ADP-forming] subunit beta, mitochondrial isoform X1
LOC111686275	XP_023304396.1	143.81	122.02	126.78	121.8	128.602	eukaryotic translation initiation factor 4E1 isoform X2
LOC111689388	XP_046809313.1	136.44	116.72	128.43	132.51	128.525	signal peptidase complex subunit 3
LOC111684121	XP_023302013.1	150.13	124.07	126.09	111.78	128.017	mitochondrial import inner membrane translocase subunit Tim9
LOC111675658	XP_023292217.1	118.58	125.99	139.9	127.14	127.903	dnaJ homolog subfamily A member 1
LOC111677827	XP_023294794.1	139.8	113.17	134.01	124.05	127.758	cytochrome c oxidase copper chaperone
LOC111678546	XP_023295701.1	136.44	128.12	128.86	117.51	127.733	heat shock 70 kDa protein cognate 5
LOC111687656	XP_023305879.2	120.24	127.59	124.45	138.23	127.627	uncharacterized protein LOC111687656
LOC111679170	XP_046812484.1	118.64	147.56	113.92	130.37	127.623	L-dopachrome tautomerase yellow-f2
LOC111686910	XP_023305068.1	144.11	116.37	124.52	124.48	127.37	proteasome subunit alpha type-7-1
LOC111677001	XP_023293792.2	138.06	122.26	126.85	115.96	125.782	probable transaldolase
LOC111678435	XP_023295552.2	119.79	124.38	122.96	135.61	125.685	glutathione S-transferase 1-1 isoform X2
LOC111687506	XP_023305713.2	93.65	159.43	110.09	139.53	125.675	sarcotoxin-1D-like
LOC111681570	XP_023299185.2	127.68	112.28	128.13	131.51	124.9	transmembrane emp24 domain-containing protein 2
LOC111680732	XP_023298190.1	129.39	111.52	133.09	123.63	124.407	uncharacterized protein LOC111680732 isoform X1
LOC111680177	XP_023297575.1	140.5	118.28	120.9	117.03	124.177	eukaryotic translation initiation factor 2 subunit 3
LOC124420306	XP_046808593.1	138.66	160.13	94.2	99.11	123.025	cuticle protein 16.5-like
LOC111680732	XP_023298194.1	128.14	110.6	130.37	120.47	122.395	PDZ and LIM domain protein 4 isoform X5
LOC111689589	XP_023307825.2	128.88	103.32	106.63	149.54	122.093	extensin-like
LOC111680656	XP_023298103.1	129.56	119.17	119.19	119.3	121.805	adenosine 5'-monophosphoramidase HINT1
LOC111691098	XP_023309505.1	126.73	125.49	110.59	123.94	121.688	AN1-type zinc finger protein 5
LOC111683319	XP_023301147.1	120.61	122.4	114.02	128.81	121.46	pyrimidodiazepine synthase
LOC111678196	XP_023295229.2	119.13	127.46	114.51	124.28	121.345	uncharacterized protein LOC111678196
LOC111685911	XP_023303960.1	117.26	111.38	131.26	125.19	121.272	fumarate hydratase, mitochondrial-like isoform X2
LOC111687518	XP_046808216.1	118.85	116.4	129.11	120.08	121.11	succinate--CoA ligase [ADP/GDP-forming] subunit alpha, mitochondrial isoform X1
LOC111684025	XP_046806387.1	141.52	101.63	123.39	117.86	121.1	mesencephalic astrocyte-derived neurotrophic factor homolog
LOC111687736	XP_023305975.1	139.92	109.2	119.15	115.73	121	muscle M-line assembly protein unc-89-like
LOC111677903	XP_023294880.1	132.27	115.18	113.62	121.01	120.52	proteasome subunit beta type-4
LOC111680690	XP_023298162.1	127.32	117.32	112.79	123.76	120.297	proteasome maturation protein
LOC111682002	XP_046803245.1	145.62	85.27	153.28	95.97	120.035	arylphorin subunit C223-like
LOC111678974	XP_023296213.2	120.46	130.02	109.36	120.29	120.033	uncharacterized protein LOC111678974
LOC111674577	XP_023290990.2	129.76	141.03	102.41	106.7	119.975	larval cuticle protein A2B-like
LOC111677810	XP_046810568.1	117.54	123.65	112.6	124.58	119.592	uncharacterized protein LOC111677810
LOC111678969	XP_023296208.1	91.32	182.12	60.81	141.54	118.947	uncharacterized protein LOC111678969
LOC111689921	XP_023308153.1	128.59	113.46	114.79	118.2	118.76	proteasome subunit alpha type-1
LOC124418446	XP_046809837.1	138.6	82.12	157.31	96.76	118.697	arylphorin subunit C223-like
LOC111683352	XP_023301193.1	123.86	112.32	118.63	118.31	118.28	succinate--CoA ligase [ADP-forming] subunit beta, mitochondrial isoform X2
LOC111686464	XP_023304589.2	120.4	110.52	121.34	120	118.065	juvenile hormone epoxide hydrolase 1
LOC111685183	XP_023303198.1	127.21	112.52	115.72	116.34	117.947	proteasome subunit alpha type-6-like
LOC111682928	XP_023300694.2	109.31	107.8	122.32	132.34	117.942	uncharacterized protein LOC111682928
LOC111689714	XP_023307953.1	138.72	102.25	115.89	111.94	117.2	programmed cell death protein 5
LOC111687108	XP_023305291.2	102.5	109.75	119.75	135.07	116.767	uncharacterized protein LOC111687108
LOC111689592	XP_046804498.1	139.29	114.62	112.16	100.3	116.593	plasminogen activator inhibitor 1 RNA-binding protein
LOC111684909	XP_023302907.1	126.21	108.02	117.17	114.83	116.557	uncharacterized protein LOC111684909 isoform X2
LOC111678909	XP_023296128.2	115.79	111.16	122.62	116.5	116.517	3-hydroxyacyl-CoA dehydrogenase type-2
LOC111678909	XP_023296129.2	115.79	111.16	122.62	116.5	116.517	3-hydroxyacyl-CoA dehydrogenase type-2
LOC111686114	XP_023304188.1	162.85	100.45	109.63	90.99	115.98	nucleoplasmin-like protein
LOC111676796	XP_023293542.1	138.15	105.26	109.66	110.78	115.963	calcium load-activated calcium channel
LOC111674647	XP_023291077.2	108.79	155.33	59.98	139.59	115.923	uncharacterized protein LOC111674647
LOC111675776	XP_023292385.2	173.31	95.76	61.3	132.51	115.72	uncharacterized protein LOC111675776
LOC124420721	XP_046810632.1	111.32	134.67	108.67	107.84	115.625	uncharacterized protein LOC124420721
LOC111679888	XP_023297259.2	118.88	95.37	114.22	133.71	115.545	cytochrome P450 4c3
LOC111687154	XP_023305340.2	122.69	112.2	111.61	115.07	115.392	rhodanese domain-containing protein CG4456-like
LOC111680732	XP_023298193.1	120.74	104.15	122.83	113.56	115.32	PDZ and LIM domain protein 4 isoform X4
LOC111676653	XP_023293387.2	113.03	105.69	121.19	120.55	115.115	3-ketoacyl-CoA thiolase, mitochondrial
LOC111677424	XP_023294310.2	113.37	122.84	113.13	110.73	115.018	signal transducer and activator of transcriptionC-like
LOC111678663	XP_046808470.1	135.8	147.57	84.48	91.75	114.9	calphotin-like
LOC111677851	XP_023294820.2	97.44	127.33	106.48	127.71	114.74	inactive serine protease scarface
LOC111680639	XP_023298081.2	123.47	104.66	116.17	114.32	114.655	probable proteasome subunit beta type-2
LOC111684909	XP_023302906.1	123.81	105.94	115.39	113.07	114.552	uncharacterized protein LOC111684909 isoform X1
LOC111679442	XP_023296789.1	117.53	106.23	115.05	119.3	114.528	uncharacterized protein LOC111679442
LOC111681951	XP_023299624.1	118.43	107.92	118.21	112.43	114.248	T-complex protein 1 subunit epsilon
LOC111689345	XP_023307586.2	95.56	141.38	77.52	139.91	113.593	pupal cuticle protein Edg-78E
LOC111684593	XP_023302571.1	115.53	101.34	121.48	114.28	113.157	uncharacterized protein CG45076-like isoform X4
LOC111684593	XP_023302572.1	115.53	101.34	121.48	114.28	113.157	uncharacterized protein CG45076-like isoform X4
LOC111678169	XP_023295198.1	130.6	105.04	110.5	105.59	112.933	T-complex protein 1 subunit beta
LOC111689259	XP_023307503.2	119.59	119.18	103.75	108.84	112.84	uncharacterized protein LOC111689259
LOC111687372	XP_023305571.1	109.44	107.6	117.19	115.86	112.523	serine/threonine-protein phosphatase alpha-2 isoform
LOC111683571	XP_046804412.1	113.93	99.73	119.36	117.03	112.513	adenylosuccinate synthetase
LOC111688285	XP_023306541.2	99.35	93.25	127.34	129.05	112.248	sorbitol dehydrogenase
LOC111679592	XP_023296936.1	115.33	102.84	116.77	112.02	111.74	S-phase kinase-associated protein 1
LOC111686490	XP_023304614.2	104.67	119.84	97.14	125.18	111.707	peptidoglycan-recognition protein SB1
LOC111689441	XP_023307681.2	94.74	115.7	112.42	123.53	111.597	keratin-associated protein 19-2-like
LOC111680751	XP_023298221.1	121.57	104.49	112.77	106.71	111.385	T-complex protein 1 subunit zeta
LOC111680375	XP_023297777.1	137.08	102.79	106.55	98.03	111.113	high mobility group protein Z
LOC111680375	XP_023297778.1	137.08	102.79	106.55	98.03	111.113	high mobility group protein Z
LOC111680375	XP_023297779.1	137.08	102.79	106.55	98.03	111.113	high mobility group protein Z
LOC111687254	XP_023305450.1	125.74	99.88	107.03	111.53	111.045	translocating chain-associated membrane protein 1
LOC111682423	XP_023300150.1	128.42	100.42	109.52	105.45	110.952	proteasome subunit alpha type-3
LOC111677791	XP_023294754.2	160.79	94.82	63.76	123.89	110.815	larval cuticle protein 65Ag1-like
LOC111683340	XP_023301178.2	115.7	163.37	67.42	96.22	110.678	cuticle protein 38-like
LOC111676500	XP_023293228.2	114.71	103.37	108.12	114.26	110.115	sarcocystatin-A-like
LOC111684531	XP_046802254.1	114.23	108.36	106.94	107.82	109.337	glycine-rich selenoprotein-like isoform X2
LOC111675404	XP_023291938.1	121.38	106.21	101.58	106.37	108.885	protein late bloomer
LOC124420801	XP_046810947.1	90.84	125.2	96.05	123.06	108.788	chymotrypsin inhibitor-like
LOC111684531	XP_023302490.2	113.2	107.19	106.56	107.13	108.52	glycine-rich selenoprotein-like isoform X1
LOC111680553	XP_023297988.1	109.53	104.91	106.6	112.68	108.43	barrier-to-autointegration factor
LOC111675399	XP_023291933.2	109.08	99.84	118.61	105.82	108.338	2-amino-3-ketobutyrate coenzyme A ligase, mitochondrial
LOC111678264	XP_023295319.1	98.5	106.11	102.07	124.16	107.71	ecdysteroid-regulated 16 kDa protein
LOC111675001	XP_023291462.2	90.82	105.26	107.71	122.75	106.635	uncharacterized protein LOC111675001 isoform X2
LOC111681419	XP_023298958.1	112.31	89.64	111.25	112.37	106.392	transmembrane protein 258
LOC111681247	XP_023298769.2	120.12	94.39	104.78	105.32	106.152	uncharacterized protein LOC111681247
LOC111686845	XP_023305007.2	96.65	128.86	84.02	114.61	106.035	protein yellow
LOC111687670	XP_023305898.1	115.42	101.73	107.4	99.33	105.97	SUMO-conjugating enzyme UBC9-B
LOC111683666	XP_023301533.1	34.3	84.97	156.73	145.28	105.32	larval cuticle protein 2-like
LOC111686953	XP_023305113.2	108.99	98.17	105.8	107.83	105.197	carbonic anhydrase 2
LOC111681303	XP_023298818.1	90.63	108.64	102.66	118.77	105.175	U-Kazal-Dg21.2-like
LOC111687863	XP_023306108.1	112.17	102.49	96.94	108.93	105.133	signal peptidase complex subunit 1
LOC111680417	XP_046809603.1	109.65	91.28	112.77	106.63	105.082	glycogenin-1 isoform X1
LOC111677010	XP_023293804.1	99.46	99.34	110.15	111.1	105.013	trifunctional enzyme subunit beta, mitochondrial
LOC111680186	XP_023297585.2	111.45	98.59	105.77	104.17	104.995	alcohol dehydrogenase class-3
LOC124420178	XP_046808304.1	117.66	89.08	105.5	107.58	104.955	actin-interacting protein 1-like
LOC111682208	XP_046810012.1	107.9	100.73	106.1	102.61	104.335	activator of 90 kDa heat shock protein ATPase homolog 2
LOC111675629	XP_023292185.1	103.89	94.28	108.28	108.79	103.81	surfeit locus protein 4 homolog
LOC111677308	XP_023294164.2	104.54	110.49	98.3	101.16	103.623	lamin-C isoform X2
LOC111682711	XP_023300473.2	109.52	109.05	93.74	101.17	103.37	ATPase H(+)-transporting accessory protein 2
LOC111683968	XP_046811268.1	115.84	106.31	97.66	93.14	103.237	uncharacterized protein LOC111683968
LOC111684378	XP_023302297.1	90.31	88.17	116.45	117.88	103.203	glucose-6-phosphate isomerase isoform X2
LOC111684378	XP_023302299.1	90.31	88.17	116.45	117.88	103.203	glucose-6-phosphate isomerase isoform X2
LOC111682729	XP_046808861.1	110.61	94.55	102.41	103.28	102.713	actin-interacting protein 1
LOC111688165	XP_023306410.1	110.2	98.53	98.28	102.95	102.49	26S proteasome non-ATPase regulatory subunit 11
LOC111684593	XP_046806767.1	98.3	96.64	109.9	104.82	102.415	uncharacterized protein CG45076-like isoform X3
LOC111683967	XP_046807497.1	125.36	98.18	97.19	86.18	101.728	L-threonine 3-dehydrogenase, mitochondrial
LOC124419279	XP_046803882.1	71.63	89.88	110.64	134.38	101.632	protein suex-1-like
LOC111675814	XP_023292422.2	79.4	125.46	75.94	125.42	101.555	uncharacterized protein LOC111675814
LOC111690182	XP_023308391.2	102.68	95.94	106.43	100.83	101.47	T-complex protein 1 subunit eta
LOC111686976	XP_023305150.1	116.71	94.34	98.27	96.21	101.382	ATP-dependent RNA helicase WM6
LOC111684711	XP_046810976.1	88.08	107.87	94.7	114.6	101.312	general odorant-binding protein 56h-like
LOC111677417	XP_046803385.1	116.51	123.51	80.81	82.72	100.888	cuticle protein 16.5-like isoform X1
LOC111676499	XP_023293227.2	81.33	90.55	109.86	121.12	100.715	sarcocystatin-A-like
LOC111689324	XP_046801032.1	100.95	92.97	107.62	100.92	100.615	101 kDa malaria antigen-like
LOC111676094	XP_023292750.2	103.33	85.27	106.97	106.87	100.61	twinfilin
LOC111684754	XP_023302719.2	121.03	97.13	96.59	85.88	100.157	mitochondrial import receptor subunit TOM22 homolog isoform X1
LOC111684593	XP_023302570.2	96.54	93.96	107.65	102.47	100.155	uncharacterized protein CG45076-like isoform X2
LOC111681339	XP_023298858.1	112.75	89.9	101.88	95.45	99.995	histone H2A.v
LOC111683420	XP_023301257.2	97.74	93.69	99.53	108.56	99.88	uncharacterized protein LOC111683420
LOC111691121	XP_023309532.1	102.26	92.24	103.83	100.77	99.775	bleomycin hydrolase
LOC111678028	XP_023295029.1	105.61	90.4	100.32	102.61	99.735	transmembrane emp24 domain-containing protein eca
LOC111687077	XP_023305259.2	99.58	104.09	93.17	101.6	99.61	V-type proton ATPase subunit S1
LOC111691021	XP_023309410.1	103.83	82.78	101.69	110.04	99.585	dolichyl-diphosphooligosaccharide--protein glycosyltransferase subunit DAD1
LOC111687242	XP_023305437.1	112.96	94.77	95.61	93.87	99.3025	proteasome subunit alpha type-4
LOC111688835	XP_023307117.2	115.11	89.88	97.77	93.65	99.1025	probable elongation factor 1-delta isoform X2
LOC111680504	XP_023297930.1	102.72	99.93	94.26	99.49	99.1	chloride intracellular channel exc-4
LOC111690742	XP_046803272.1	107.47	91.18	98.92	98.02	98.8975	reticulon-1 isoform X2
LOC111674815	XP_046801811.1	81.15	89.86	105.11	119.04	98.79	hexokinase type 2
LOC111687180	XP_023305367.1	103.79	97.77	94.08	99.32	98.74	proteasome subunit beta type-6
LOC111686275	XP_046807909.1	109.91	93.88	97.18	93.57	98.635	eukaryotic translation initiation factor 4E1 isoform X1
LOC111685556	XP_023303590.2	86.27	110.09	86.84	111.28	98.62	general odorant-binding protein 28a-like
LOC111690778	XP_046805309.1	92.56	88.79	107.55	105.25	98.5375	NADP-dependent malic enzyme isoform X1
LOC111688759	XP_023307037.2	116.91	91.96	93.84	91.37	98.52	glutaredoxin-related protein 5, mitochondrial
LOC111687861	XP_023306104.1	98.82	93.6	100.33	101.03	98.445	GTP-binding protein SAR1b
LOC111687861	XP_023306106.1	98.82	93.6	100.33	101.03	98.445	GTP-binding protein SAR1b
LOC111677308	XP_023294165.2	99.49	105.1	93.12	95.99	98.425	lamin-C isoform X1
LOC111690742	XP_023309062.2	106.59	90.61	98.28	97.57	98.2625	reticulon-1 isoform X1
LOC111680792	XP_023298267.2	116.58	89.3	94.07	92.4	98.0875	39S ribosomal protein L48, mitochondrial
LOC111680494	XP_023297915.2	80.36	121.76	53.07	136.99	98.045	cuticle protein LPCP-23-like
LOC111684378	XP_023302298.2	85.8	83.55	110.62	111.81	97.945	glucose-6-phosphate isomerase isoform X1
LOC111690891	XP_023309247.2	97.62	93.95	96.8	102.85	97.805	cytoplasmic aconitate hydratase-like
LOC111675010	XP_023291476.2	104.25	85.16	104.98	96.62	97.7525	paxillin isoform X5
LOC111685150	XP_023303160.2	70.92	109.97	101.04	108.89	97.705	uncharacterized protein LOC111685150
LOC111689677	XP_046803425.1	104.99	93.84	95.33	96.11	97.5675	dynein light chain 2, cytoplasmic
LOC111689677	XP_046803426.1	104.99	93.84	95.33	96.11	97.5675	dynein light chain 2, cytoplasmic
LOC111689677	XP_046803427.1	104.99	93.84	95.33	96.11	97.5675	dynein light chain 2, cytoplasmic
LOC111689677	XP_046803428.1	104.99	93.84	95.33	96.11	97.5675	dynein light chain 2, cytoplasmic
LOC111677154	XP_023293999.2	111.41	92.25	96.11	90.1	97.4675	acyl-CoA-binding domain-containing protein 6
LOC111682298	XP_023299984.2	94.61	90.54	101.44	101.41	97	isocitrate dehydrogenase [NAD] subunit gamma, mitochondrial isoform X1
LOC111684410	XP_023302334.2	98.72	127.92	74.88	85.66	96.795	pro-resilin-like
LOC111675001	XP_023291460.2	82.42	95.61	97.64	111.18	96.7125	uncharacterized protein LOC111675001 isoform X1
LOC111675001	XP_023291461.2	82.42	95.61	97.64	111.18	96.7125	uncharacterized protein LOC111675001 isoform X1
LOC111682607	XP_023300364.2	102.69	93.15	93.43	96.55	96.455	actin-related protein 1
LOC111690786	XP_023309116.1	101.29	94.43	93.74	96.17	96.4075	beta-parvin
LOC111687858	XP_023306105.2	81.45	129.98	46.88	126.89	96.3	cell wall transcription factor ACE2
LOC124420253	XP_046808455.1	88.35	80.55	107.04	108.73	96.1675	UTP--glucose-1-phosphate uridylyltransferase
LOC111675403	XP_023291937.1	103.44	93.6	89.8	97.03	95.9675	tetraspanin-6
LOC111685365	XP_023303392.1	107.91	93.96	85.9	95.31	95.77	protein Asterix
LOC111683012	XP_046809373.1	95.72	97.02	94.09	96.07	95.725	imaginal disk growth factor 6
LOC111682556	XP_023300297.2	99.94	89.64	97.8	95.34	95.68	pyruvate dehydrogenase E1 component subunit alpha, mitochondrial-like isoform X2
LOC111680417	XP_046809604.1	100.33	84.16	101.73	96.08	95.575	uncharacterized protein LOC111680417 isoform X2
LOC111684593	XP_023302569.2	92.5	89.44	102.53	97.36	95.4575	uncharacterized protein CG45076-like isoform X1
LOC111686260	XP_046808984.1	90.32	95.34	93.16	102.72	95.385	four and a half LIM domains protein 2 isoform X4
LOC111686260	XP_046808985.1	90.32	95.34	93.16	102.72	95.385	four and a half LIM domains protein 2 isoform X4
LOC111684338	XP_023302255.1	98.02	91.9	96.32	93.83	95.0175	eukaryotic translation initiation factor 3 subunit F-1
LOC111690658	XP_023308954.2	102.57	84.66	97.77	93.67	94.6675	paramyosin
LOC111684349	XP_023302266.2	102.1	93.33	90.88	90.98	94.3225	peroxisomal multifunctional enzyme type 2
LOC111682348	XP_023300045.2	84.02	97.54	59.03	136.37	94.24	uncharacterized protein LOC111682348
LOC124419323	XP_046804101.1	97.9	95.76	87.99	94.26	93.9775	uncharacterized protein LOC124419323
LOC111681192	XP_023298699.1	99.55	93.04	88.21	94.16	93.74	clathrin light chain
LOC111679671	XP_023297039.2	98.41	89.33	95.16	91.65	93.6375	uncharacterized protein LOC111679671 isoform X2
LOC124420391	XP_046808955.1	98.15	88.59	96.26	91.46	93.615	uncharacterized protein LOC124420391 isoform X4
LOC111674637	XP_046805439.1	85.18	99.26	85.19	102.68	93.0775	larval cuticle protein A2B-like
LOC111683362	XP_023301204.1	100.93	91.72	90.26	88.96	92.9675	coatomer subunit zeta-1
LOC111681713	XP_023299369.2	111.59	79.84	91.06	89.16	92.9125	39S ribosomal protein L34, mitochondrial
LOC124419608	XP_046805718.1	74.54	108.28	85.59	102.89	92.825	sarcotoxin-1C-like
LOC111685233	XP_046805414.1	94.64	93.34	86.33	96.63	92.735	V-type proton ATPase subunit E isoform X1
LOC111690656	XP_023308951.1	96.8	88.76	97	88.13	92.6725	T-complex protein 1 subunit alpha
LOC111680258	XP_023297659.1	101.56	86.77	91.75	89.34	92.355	iron-sulfur cluster assembly scaffold protein IscU
LOC111679039	XP_023296292.2	86.23	92.55	86.26	103.89	92.2325	uncharacterized protein LOC111679039
LOC111689223	XP_046804745.1	103.45	88.95	90.8	85.71	92.2275	eukaryotic translation initiation factor 4B
LOC111687207	XP_023305399.1	97.27	92.47	90.41	88.59	92.185	sorting nexin-12
LOC111687433	XP_023305643.1	99.16	88.38	90.21	90.92	92.1675	vesicle-associated membrane protein/synaptobrevin-binding protein isoform X2
LOC111682298	XP_046805396.1	89.75	85.91	96.18	96.14	91.995	isocitrate dehydrogenase [NAD] subunit gamma, mitochondrial isoform X2
LOC111687433	XP_023305642.1	98.79	88.08	89.92	90.52	91.8275	vesicle-associated membrane protein/synaptobrevin-binding protein isoform X1
LOC111690232	XP_023308451.2	90.11	97.08	85.9	93.98	91.7675	V-type proton ATPase 21 kDa proteolipid subunit
LOC111688770	XP_023307047.2	87.93	90.01	90.24	98.54	91.68	bax inhibitor 1
LOC111690778	XP_023309106.1	85.95	82.42	99.7	97.97	91.51	NADP-dependent malic enzyme isoform X2
LOC111680010	XP_023297384.2	105.81	84.43	88.07	85.37	90.92	2-oxoisovalerate dehydrogenase subunit beta, mitochondrial
LOC111689173	XP_023307435.1	94.09	86.24	94.97	88.01	90.8275	endothelial differentiation-related factor 1 homolog
LOC111689173	XP_046808331.1	94.09	86.24	94.97	88.01	90.8275	endothelial differentiation-related factor 1 homolog
LOC111686364	XP_023304494.2	92.1	83.99	94.82	91.5	90.6025	staphylococcal nuclease domain-containing protein 1
LOC111690241	XP_023308461.1	104.24	84.91	90.5	82.69	90.585	probable ribosome biogenesis protein RLP24
LOC111690486	XP_023308741.1	83.79	121.64	66.24	90.53	90.55	elongation of very long chain fatty acids protein isoform X2
LOC111677221	XP_023294080.2	95.98	93.48	83.02	89.54	90.505	uncharacterized protein LOC111677221 isoform X2
LOC111686588	XP_023304726.2	94.4	87.88	89.39	90.14	90.4525	transmembrane protein 50B
LOC111681684	XP_023299338.1	61.91	141.7	63.14	94.86	90.4025	succinate dehydrogenase assembly factor 4, mitochondrial
LOC111683783	XP_023301655.1	83.7	101.19	67.63	108.62	90.285	alpha-tocopherol transfer protein-like
LOC111685233	XP_023303251.1	92.51	91.24	83.2	93.82	90.1925	V-type proton ATPase subunit E isoform X2
LOC111686485	XP_023304608.2	94.14	108.49	71.24	86.23	90.025	uncharacterized protein LOC111686485
LOC111684337	XP_023302254.1	95.3	92.92	82.53	88.27	89.755	V-type proton ATPase subunit D 1
LOC111689192	XP_046807623.1	81.54	100.68	79.71	96.9	89.7075	acidic mammalian chitinase
LOC111690006	XP_023308237.1	102.47	84.06	86.95	85.28	89.69	nedd8-conjugating enzyme UbcE2M
LOC111676597	XP_023293319.2	73.34	100.42	78.94	105.57	89.5675	peptidoglycan-recognition protein SD
LOC111686242	XP_023304361.1	93.61	89.18	87.95	86.5	89.31	protein lin-7 homolog C
LOC124420545	XP_046809713.1	97.85	87.28	86.36	85.62	89.2775	calmodulin-alpha-like isoform X1
LOC111685227	XP_023303244.1	98.34	86.7	87.78	84.08	89.225	protein krasavietz
LOC111685227	XP_023303245.1	98.34	86.7	87.78	84.08	89.225	protein krasavietz
LOC111685227	XP_046804814.1	98.34	86.7	87.78	84.08	89.225	protein krasavietz
LOC111674625	XP_023291049.2	96.68	99.46	74.1	86.16	89.1	larval cuticle protein A2B-like
LOC111687501	XP_023305710.2	74.18	98.29	77.21	106.53	89.0525	sarcotoxin-1C-like
LOC111679134	XP_023296411.1	100.28	79.2	88.55	87.96	88.9975	uncharacterized protein LOC111679134 isoform X3
LOC111677414	XP_023294299.1	101.76	81.64	88.75	83.59	88.935	glutaredoxin-3
LOC111687211	XP_046803680.1	93.9	79.77	92.28	89.34	88.8225	uncharacterized protein LOC111687211
LOC111683656	XP_023301521.1	96	86.17	85.77	87.29	88.8075	26S proteasome non-ATPase regulatory subunit 14
LOC111690325	XP_023308562.2	90.89	82.93	95.04	85.32	88.545	T-complex protein 1 subunit delta
LOC111681917	XP_046809065.1	90.29	82.12	92.29	89.46	88.54	rho GDP-dissociation inhibitor 1
LOC111677693	XP_023294629.2	96.65	87.15	85.35	83.55	88.175	myb-like protein X
LOC111675919	XP_023292555.1	93.87	89.25	79.81	89.02	87.9875	proteasome subunit alpha type-5
LOC111682003	XP_046803224.1	117.3	63.02	110.8	59.92	87.76	arylphorin subunit C223 isoform X4
LOC111678473	XP_023295611.2	52.46	83.79	110.93	103.01	87.5475	protein takeout-like
LOC111679528	XP_023296868.2	92.97	77.72	87.18	90.96	87.2075	L-2-hydroxyglutarate dehydrogenase, mitochondrial
LOC111686866	XP_023305029.2	106.61	77.73	83.87	79.55	86.94	39S ribosomal protein L35, mitochondrial
LOC111690669	XP_023308965.1	77.46	93.74	83.52	92.71	86.8575	V-type proton ATPase subunit B
LOC111675469	XP_023292003.1	87.88	82.69	91.5	82.76	86.2075	sideroflexin-1-3
LOC111675469	XP_046805455.1	87.88	82.69	91.5	82.76	86.2075	sideroflexin-1-3
LOC111682003	XP_046803227.1	114.66	61.88	108.14	58.76	85.86	arylphorin subunit C223 isoform X5
LOC111675758	XP_023292354.2	73.38	101.93	74.24	93.77	85.83	proline, histidine and glycine-rich protein 1
LOC111687796	XP_023306039.2	88.27	83.75	87.88	81.72	85.405	essential MCU regulator, mitochondrial
LOC111685409	XP_023303433.1	89.52	82	85.44	84.37	85.3325	ras-related protein Rab-2A
LOC111684206	XP_023302104.2	92.11	79.76	87.87	81.04	85.195	T-complex protein 1 subunit theta
LOC111680256	XP_023297657.1	93.6	80.99	84.31	81.47	85.0925	T-complex protein 1 subunit gamma
LOC111678896	XP_046812366.1	85.9	94.01	77.54	82.69	85.035	flocculation protein FLO11
LOC111684901	XP_023302898.1	103.31	77.69	79.79	79.04	84.9575	respirasome Complex Assembly Factor 1
LOC111683296	XP_023301118.2	101.28	80.35	86.37	71.78	84.945	calumenin-B
LOC111681275	XP_023298799.1	90.73	78.71	86.81	83.43	84.92	dual specificity mitogen-activated protein kinase kinase 3
LOC124418624	XP_046801335.1	94.54	73.9	90.03	81.05	84.88	disorganized muscle protein 1-like
LOC111686447	XP_023304571.1	96.56	83.72	78.07	81.11	84.865	ADP-ribosylation factor 2
LOC111682292	XP_023299969.1	99.72	77.82	81.92	79.74	84.8	huntingtin-interacting protein K
LOC111674626	XP_023291050.2	94.02	115.45	59.08	70.58	84.7825	larval cuticle protein A2B-like
LOC111680742	XP_023298212.2	68.32	89.1	80.77	100.01	84.55	activating signal cointegrator 1 complex subunit2 homolog isoform X2
LOC111685304	XP_023303327.1	92.57	76.88	87.88	80.08	84.3525	isovaleryl-CoA dehydrogenase, mitochondrial
LOC111690587	XP_023308860.2	73.56	95.5	85.51	82.8	84.3425	carbonic anhydrase 2
LOC111691228	XP_023309651.1	91.42	81.9	80.3	83.73	84.3375	proteasome subunit beta type-5
LOC111686996	XP_046805155.1	97.32	79.7	82.61	77.01	84.16	acylpyruvase FAHD1, mitochondrial
LOC111681687	XP_023299342.1	92.23	79.37	80.41	84.03	84.01	protein cornichon
LOC111682556	XP_023300296.2	87.77	78.65	85.84	83.64	83.975	pyruvate dehydrogenase E1 component subunit alpha, mitochondrial-like isoform X1
LOC111676622	XP_023293353.2	89.42	80.78	83.45	81.86	83.8775	enoyl-CoA delta isomerase 1, mitochondrial
LOC111682561	XP_023300300.1	98.81	74.09	83.1	78.92	83.73	signal recognition particle 9 kDa protein
LOC111680742	XP_023298211.2	67.29	88.69	79.34	99.06	83.595	putative mediator of RNA polymerase II transcription subunit 12 isoform X1
LOC111674629	XP_023291053.1	101.49	76.17	80	75.96	83.405	uncharacterized protein LOC111674629
LOC111679521	XP_023296861.2	99.82	77.52	81.18	74.17	83.1725	probable 39S ribosomal protein L24, mitochondrial
LOC111682003	XP_046803215.1	109.56	59.53	105.02	57.93	83.01	arylphorin subunit C223 isoform X2
LOC111676676	XP_023293414.2	85.75	73.35	94.51	77.29	82.725	transmembrane 9 superfamily member 3
LOC111680816	XP_023298303.2	58.55	92.68	80.33	99.14	82.675	keratin, type I cytoskeletal 10
LOC111685988	XP_023304046.1	79.05	75.57	90.97	85.06	82.6625	4-hydroxybutyrate coenzyme A transferase
LOC111685988	XP_023304055.1	79.05	75.57	90.97	85.06	82.6625	4-hydroxybutyrate coenzyme A transferase
LOC111676131	XP_023292791.2	86.2	85.73	78.84	78.04	82.2025	signal recognition particle 14 kDa protein
LOC111674882	XP_023291331.1	88.4	78.59	81.28	79.22	81.8725	26S proteasome regulatory subunit 10B
LOC111676932	XP_023293706.2	88.86	78.49	81.33	77.44	81.53	mitochondrial import receptor subunit TOM40 homolog 1
LOC111678986	XP_023296233.1	84.57	85.45	80.22	73.41	80.9125	50S ribosomal protein L7/L12
LOC124420391	XP_046808956.1	84.79	76.61	83.24	78.99	80.9075	uncharacterized protein LOC124420391 isoform X5
LOC124420391	XP_046808957.1	84.79	76.61	83.24	78.99	80.9075	uncharacterized protein LOC124420391 isoform X5
LOC111691231	XP_023309653.1	82.75	74.38	85.91	79.41	80.6125	eukaryotic translation initiation factor 3 subunit M
LOC111684923	XP_023302922.2	91.34	88.45	73.91	68.63	80.5825	putative fatty acyl-CoA reductase CG5065 isoformX2
LOC111680487	XP_023297909.1	85.86	78.67	76.83	80.53	80.4725	transmembrane protein 208
LOC111677147	XP_023293987.1	85.67	75.16	80.71	79.47	80.2525	26S proteasome regulatory subunit 8
LOC111678428	XP_023295544.1	98.11	76.88	76.87	69.11	80.2425	peptidyl-prolyl cis-trans isomerase NIMA-interacting 4
LOC124420391	XP_046808954.1	84.05	75.97	82.69	78.18	80.2225	uncharacterized protein LOC124420391 isoform X3
LOC111690490	XP_023308745.2	120.56	56.88	85.7	57.47	80.1525	general odorant-binding
LOC111690575	XP_023308847.1	81.43	81.15	88.82	69.12	80.13	transcription initiation factor IIA subunit 2
LOC111690575	XP_046804636.1	81.43	81.15	88.82	69.12	80.13	transcription initiation factor IIA subunit 2
LOC111689803	XP_046808925.1	83.63	113.95	57.72	65.14	80.11	pupal cuticle protein C1B-like isoform X2
LOC111685532	XP_023303565.1	87.25	76.62	79.44	76.74	80.0125	protein Pixie (ABC)
LOC111677153	XP_023293997.1	92.53	77.7	76.15	73.09	79.8675	31 kDa ribonucleoprotein, chloroplastic
LOC111677153	XP_023293998.1	92.53	77.7	76.15	73.09	79.8675	31 kDa ribonucleoprotein, chloroplastic
LOC111682668	XP_023300428.2	77	72.7	87.21	82.27	79.795	aldo-keto reductase family 1 member B1-like isoform X1
LOC111685262	XP_023303286.2	79.63	81.3	79.07	79.17	79.7925	branched-chain-amino-acid aminotransferase, cytosolic
LOC111685262	XP_046802631.1	79.63	81.3	79.07	79.17	79.7925	branched-chain-amino-acid aminotransferase, cytosolic
LOC111682003	XP_046803239.1	105.81	57.42	100.56	55.13	79.73	arylphorin subunit C223 isoform X7
LOC111688835	XP_046801264.1	92.23	72.02	78.34	75.07	79.415	probable elongation factor 1-delta isoform X1
LOC124420277	XP_046808524.1	81.19	73	86.22	76.99	79.35	succinyl-CoA:3-ketoacid-coenzyme A transferase, mitochondrial
LOC111677158	XP_023294003.2	87.34	74.44	77.3	78.27	79.3375	26S proteasome non-ATPase regulatory subunit 8
LOC111688940	XP_023307213.1	79.45	75.51	81.61	80.72	79.3225	lactoylglutathione lyase
LOC111688940	XP_023307216.1	79.45	75.51	81.61	80.72	79.3225	lactoylglutathione lyase
LOC111688940	XP_046810631.1	79.45	75.51	81.61	80.72	79.3225	lactoylglutathione lyase
LOC111689911	XP_023308144.1	85.9	77.32	78.58	74.34	79.035	low molecular weight phosphotyrosine protein phosphatase 1-like
LOC111682003	XP_046803232.1	104.83	56.81	99.58	54.51	78.9325	arylphorin subunit C223 isoform X6
LOC111688064	XP_023306323.1	84.59	78.72	77.63	74.49	78.8575	protein slowmo
LOC111683347	XP_023301185.2	79.19	113.35	45.56	77.22	78.83	cuticle protein 16.5-like
LOC111679254	XP_023296557.1	80.66	73.21	80.98	80.14	78.7475	ubiquitin-conjugating enzyme E2 G2
LOC111691058	XP_023309453.2	91.84	84.21	70.49	66.22	78.19	uncharacterized protein LOC111691058
LOC111688991	XP_023307263.2	82.87	78.99	74.05	76.82	78.1825	ER membrane protein complex subunit 10
LOC124418482	XP_046800984.1	86.44	71.26	81.35	73.41	78.115	twitchin-like
LOC111679755	XP_046803367.1	80.06	72.2	81.65	78.5	78.1025	protein NipSnap
LOC111682003	XP_023299683.2	85.02	54.6	101.48	71.14	78.06	arylphorin subunit A4 isoform X3
LOC111676603	XP_023293326.2	85.19	74.69	75.57	76.61	78.015	probable phospholipid hydroperoxide glutathione peroxidase isoform X2
LOC111688899	XP_023307166.2	88.68	80.14	74.19	68.27	77.82	28S ribosomal protein S5, mitochondrial
LOC111683312	XP_023301140.2	83.11	75.26	79.17	73.6	77.785	fumarylacetoacetase
LOC124420377	XP_046808918.1	80.16	128.2	45.54	57.14	77.76	pupal cuticle protein C1B-like
LOC111678403	XP_023295517.1	80.4	75.67	81.87	72.76	77.675	stress-induced-phosphoprotein 1
LOC111687386	XP_023305588.2	73.76	70	85.49	80.89	77.535	2-oxoglutarate dehydrogenase, mitochondrial-like
LOC111688270	XP_023306522.1	84.5	80.29	80.34	64.62	77.4375	U-scoloptoxin(19)-Tl1a
LOC124420391	XP_046808953.1	81.1	73.37	79.6	75.64	77.4275	uncharacterized protein LOC124420391 isoform X2
LOC111680011	XP_023297385.1	72.45	75.9	78.8	82.44	77.3975	actin-related protein 2/3 complex subunit 1A-B
LOC111683826	XP_023301709.1	89.07	62.37	76.34	81.7	77.37	39S ribosomal protein L33, mitochondrial
LOC111690311	XP_023308546.2	64.31	80.81	75.92	88.36	77.35	uncharacterized protein LOC111690311
LOC124420391	XP_046808952.1	81.78	72.69	79.42	74.89	77.195	uncharacterized protein LOC124420391 isoform X1
LOC111686634	XP_023304770.2	86.57	72.81	77.29	71.85	77.13	asparagine--tRNA ligase, cytoplasmic
LOC111688120	XP_023306373.2	76.89	75.5	78.08	77.62	77.0225	eukaryotic translation initiation factor 2A
LOC111690537	XP_023308806.2	80.8	82.66	68.36	74.83	76.6625	pterin-4-alpha-carbinolamine dehydratase
LOC111689706	XP_023307944.1	86.48	72.05	82.91	64.39	76.4575	fructose-1,6-bisphosphatase 1 isoform X1
LOC111682604	XP_023300361.2	128.54	58.91	81.09	37.04	76.395	glycine N-methyltransferase
LOC111690486	XP_046804800.1	70.53	103.25	55.61	75.81	76.3	elongation of very long chain fatty acids protein isoform X1
LOC111682391	XP_023300107.2	81.84	66.29	76.64	80.12	76.2225	1,4-alpha-glucan-branching enzyme
LOC111690289	XP_023308519.1	85.38	69.92	75.84	73	76.035	2-oxoisovalerate dehydrogenase subunit alpha, mitochondrial
LOC111679621	XP_023296972.1	92.07	72.01	72.02	67.34	75.86	probable N-acetyltransferase san
LOC111688495	XP_046806389.1	73.46	77.82	75.11	76.93	75.83	adiponectin receptor protein
LOC111682003	XP_046803212.1	97.22	54.34	96.98	54.71	75.8125	arylphorin subunit C223 isoform X1
LOC111688215	XP_046803943.1	85.41	67.28	75.58	74.98	75.8125	protein jagunal
LOC111677648	XP_023294578.2	84.55	74.32	73.62	70.67	75.79	39S ribosomal protein L20, mitochondrial
LOC111687936	XP_023306190.1	79.77	71.74	74.65	76.91	75.7675	vesicle-trafficking protein SEC22b-B
LOC111675495	XP_023292034.2	77.55	69.86	76.89	78.39	75.6725	esterase B1
LOC111684774	XP_023302743.1	75.97	70.4	81.6	74.45	75.605	3-oxoacyl-[acyl-carrier-protein] reductase FabG-like
LOC111688497	XP_023306786.2	90.38	72.56	69.73	69.11	75.445	39S ribosomal protein L37, mitochondrial
LOC111690789	XP_023309120.1	76.24	79.89	68.34	76.86	75.3325	uncharacterized protein LOC111690789
LOC111678602	XP_023295768.2	76.83	66.71	82.49	74.98	75.2525	alanine aminotransferase 1
LOC124420728	XP_046810671.1	85.32	67.43	72.97	74.43	75.0375	amphiphysin-like
LOC124420728	XP_046810672.1	85.32	67.43	72.97	74.43	75.0375	amphiphysin-like
LOC124420728	XP_046810673.1	85.32	67.43	72.97	74.43	75.0375	amphiphysin-like
LOC111681438	XP_023298976.1	78.47	72.03	73.06	74.42	74.495	26S proteasome regulatory subunit 6B
LOC111683697	XP_023301565.2	45.47	70.75	103.76	77.78	74.44	larval cuticle protein 2-like
LOC111684898	XP_023302895.2	77.57	71.01	76.58	72.44	74.4	protein CDV3 homolog isoform X2
LOC111684240	XP_023302140.1	79.98	71.46	75.58	70.55	74.3925	eukaryotic translation initiation factor 3 subunit G-1
LOC111682730	XP_023300494.2	72.43	71.53	73.44	79.38	74.195	26S proteasome non-ATPase regulatory subunit 4
LOC111682124	XP_023299802.1	84.59	72.22	70.45	69.51	74.1925	thioredoxin-like protein 1
LOC111684898	XP_023302894.2	77.29	70.78	76.33	72.2	74.15	protein CDV3 homolog isoform X1
LOC111682990	XP_023300762.1	86.65	68.85	70.59	69.26	73.8375	malignant T-cell-amplified sequence 1 homolog
LOC111689099	XP_046805596.1	71.54	62.65	82.46	78.59	73.81	aquaporin AQPcic-like isoform X2
LOC111689099	XP_046805597.1	71.54	62.65	82.46	78.59	73.81	aquaporin AQPcic-like isoform X2
LOC111677386	XP_023294262.1	77.1	72.48	76.34	69.19	73.7775	elongation factor Tu
LOC111683211	XP_023301032.1	86.18	70.06	72.8	66.05	73.7725	GTP-binding protein 128up
LOC111680640	XP_023298082.1	74.26	68.36	74.19	78.08	73.7225	minor histocompatibility antigen H13
LOC111688609	XP_023306879.2	79.51	72.76	68.18	74.33	73.695	abnormal spindle-like microcephaly-associated protein homolog
LOC111690982	XP_023309366.1	78.83	67.92	72.76	74.83	73.585	26S proteasome non-ATPase regulatory subunit 13
LOC111683771	XP_023301641.1	73.51	70.02	77.62	72.91	73.515	eukaryotic translation initiation factor 3 subunit B
LOC111677347	XP_023294216.2	84.56	68.85	72.12	68.29	73.455	succinate dehydrogenase assembly factor 2-A, mitochondrial
LOC111683640	XP_023301504.2	81.33	71.31	74.76	66.4	73.45	zinc finger CCCH domain-containing protein 15 homolog
LOC111680674	XP_023298132.1	80.7	69.97	70.41	72.69	73.4425	ATP-dependent RNA helicase me31b
LOC111687714	XP_046807832.1	77.7	66.89	74.62	74.45	73.415	protein I'm not dead yet-like
LOC111684815	XP_046807910.1	77.66	71.76	71.37	72.69	73.37	charged multivesicular body protein 5
LOC111678924	XP_023296150.1	77.79	71.75	69.98	73.84	73.34	CKLF-like MARVEL transmembrane domain-containingprotein 4
LOC111678924	XP_046801608.1	77.79	71.75	69.98	73.84	73.34	CKLF-like MARVEL transmembrane domain-containingprotein 4
LOC111690394	XP_023308632.2	72.52	69.01	76.28	75.41	73.305	general transcriptional corepressor trfA
LOC111675473	XP_046809737.1	75.26	72.37	75.48	69.75	73.215	uncharacterized protein LOC111675473 isoform X2
LOC111675473	XP_046809738.1	75.26	72.37	75.48	69.75	73.215	uncharacterized protein LOC111675473 isoform X2
LOC111689566	XP_023307802.1	76.28	70.92	74.89	70.76	73.2125	type-1 angiotensin II receptor-associated protein isoform X1
LOC124418496	XP_046801022.1	71.38	65.91	77.72	77.82	73.2075	aspartate aminotransferase, mitochondrial
LOC111687928	XP_023306181.2	73.78	68.57	72.59	77.72	73.165	proteasome subunit beta type-7
LOC111680732	XP_023298192.1	76.98	66.65	76.98	71.57	73.045	PDZ and LIM domain protein 4 isoform X3
LOC111683221	XP_023301045.1	82.53	67.82	73.42	66.9	72.6675	heterochromatin protein 1
LOC111687702	XP_023305938.2	66.42	76.7	69.82	76.99	72.4825	uncharacterized protein LOC111687702
LOC111676933	XP_023293710.2	68.56	68.48	71.93	80.23	72.3	dnaJ homolog subfamily C member 10
LOC111687096	XP_023305281.2	73.46	88.36	56.12	71.01	72.2375	uncharacterized protein LOC111687096
LOC111685849	XP_023303898.2	112.26	53.08	80.47	42.97	72.195	uncharacterized protein LOC111685849
LOC111675763	XP_023292362.2	76.18	67.31	74.16	70.95	72.15	eukaryotic translation initiation factor 3 subunit D-1
LOC111675474	XP_023292010.2	77.56	66.27	72.78	71.55	72.04	5'-nucleotidase domain-containing protein 3
LOC111674575	XP_023290988.2	65.86	91.18	33.85	96.76	71.9125	uncharacterized protein LOC111674575
LOC111684798	XP_023302773.1	76.39	69.99	70.84	69.67	71.7225	ubiquitin-conjugating enzyme E2-18 kDa
LOC111683344	XP_023301182.2	76.79	90.01	49.15	70.8	71.6875	pupal cuticle protein C1B-like
LOC111682107	XP_046808119.1	67.92	74.32	70.51	73.4	71.5375	dihydropteridine reductase
LOC111682107	XP_023299783.2	67.92	74.32	70.51	73.4	71.5375	dihydropteridine reductase
LOC111681923	XP_046811028.1	74.3	66.43	72.01	72.39	71.2825	glutathione S-transferase 1
LOC111674570	XP_023290979.2	74.39	96.44	48.94	64.71	71.12	uncharacterized protein LOC111674570
LOC111682343	XP_023300039.1	74.46	73.34	64.36	71.25	70.8525	protein phosphatase 1 regulatory subunit 14B
LOC111683492	XP_023301338.1	69.41	68.75	68.94	75.56	70.665	tubulin polymerization-promoting protein homologisoform X2
LOC111689190	XP_046803496.1	85.61	72.06	64.61	60.24	70.63	ribosome biogenesis protein NSA2 homolog
LOC111689190	XP_023307451.2	85.61	72.06	64.61	60.24	70.63	ribosome biogenesis protein NSA2 homolog
LOC111689803	XP_046808924.1	72.64	103.32	50.43	56.13	70.63	pupal cuticle protein C1B-like isoform X1
LOC111689706	XP_023307945.1	80.66	65.57	76.81	59.47	70.6275	fructose-1,6-bisphosphatase 1 isoform X2
LOC111681392	XP_023298925.2	67.72	62.29	78.91	73.58	70.625	sialin isoform X1
LOC111683087	XP_023300888.1	70.94	69.79	68.42	72.92	70.5175	ras-related protein Rab-11A
LOC111683087	XP_046805517.1	70.94	69.79	68.42	72.92	70.5175	ras-related protein Rab-11A
LOC124420640	XP_046810099.1	62.72	76.94	66.09	76.29	70.51	complement C3-like
LOC111684911	XP_023302909.1	85.69	61.99	68.9	65.41	70.4975	eukaryotic translation elongation factor 1 epsilon-1
LOC111689856	XP_023308088.1	77.3	64.68	69.12	70.71	70.4525	ADP-ribosylation factor-like protein 1
LOC111678585	XP_023295746.2	77.16	66.7	69.55	67.48	70.2225	eukaryotic peptide chain release factor subunit 1-like
LOC124419527	XP_046805363.1	67.65	67.57	78.32	66.69	70.0575	endoplasmic reticulum chaperone BiP-like
LOC111679649	XP_023297004.1	75.94	65.43	72.71	65.74	69.955	uncharacterized protein LOC111679649 isoform X2
LOC111674840	XP_023291279.1	76.48	66.82	67.23	68.92	69.8625	proteasome subunit beta type-3
LOC111689099	XP_046805595.1	67.73	59.27	78.01	74.29	69.825	aquaporin AQPcic-like isoform X1
LOC111687365	XP_046810544.1	62.95	60.06	78	78.19	69.8	ATP-dependent 6-phosphofructokinase isoform X2
LOC111687527	XP_023305737.1	74.49	75.66	58.05	70.4	69.65	uncharacterized protein LOC111687527
LOC111677009	XP_023293803.2	71.72	66.18	67.17	72.55	69.405	5-aminolevulinate synthase, erythroid-specific, mitochondrial
LOC111686982	XP_023305156.2	73.02	64.38	69.14	71.02	69.39	uncharacterized protein LOC111686982
LOC111679075	XP_023296336.1	59.22	57.72	84.91	75.57	69.355	heat shock 70 kDa protein cognate 2
LOC111688063	XP_023306322.1	70.15	69.96	66.41	70.44	69.24	ras-related protein rab7
LOC111684336	XP_023302252.1	73.24	64.92	67.02	70.34	68.88	microsomal glutathione S-transferase 1-like isoform X1
LOC111680659	XP_023298108.2	55.7	92.32	55.76	71.72	68.875	extensin
LOC111686641	XP_023304776.1	77.8	66.28	63.34	67.96	68.845	ras-like protein 2
LOC111686235	XP_023304351.2	55.9	77.64	66.96	74.62	68.78	uncharacterized protein LOC111686235
LOC111678314	XP_023295391.1	68.06	62.54	76.69	67.79	68.77	aldehyde dehydrogenase, mitochondrial
LOC111676141	XP_023292803.1	66.37	67.46	69.32	71.03	68.545	26S proteasome regulatory subunit 4
LOC111674611	XP_046804160.1	65.59	66.7	73.39	67.85	68.3825	endoplasmin homolog
LOC111676596	XP_023293318.1	61.22	59.3	75.62	77.35	68.3725	probable medium-chain specific acyl-CoA dehydrogenase, mitochondrial
LOC111689927	XP_023308175.2	67.97	63.78	72.4	69.1	68.3125	uncharacterized protein DDB_G0290685 isoform X3
LOC111683492	XP_023301337.1	67.21	66.48	66.64	72.89	68.305	tubulin polymerization-promoting protein homologisoform X1
LOC111676404	XP_023293089.1	76.27	65.91	64.27	66.75	68.3	ubiquitin-conjugating enzyme E2 N
LOC111676404	XP_046803391.1	76.27	65.91	64.27	66.75	68.3	ubiquitin-conjugating enzyme E2 N
LOC111688459	XP_023306740.1	74.48	60.69	68.07	69.38	68.155	transcription elongation factor SPT4
LOC111687945	XP_023306203.1	63.68	87.37	48.22	72.03	67.825	adult-specific cuticular protein ACP-22
LOC111680289	XP_023297692.1	93.84	69.84	61.05	45.54	67.5675	NHP2-like protein 1 homolog
LOC124419314	XP_046804012.1	78.01	64.16	65.25	59.97	66.8475	28S ribosomal protein S11, mitochondrial
LOC111678371	XP_023295436.1	69.76	58.66	74.23	63.77	66.605	myosin heavy chain, muscle isoform X21
LOC111685214	XP_023303231.2	79.7	62.56	64.3	59.32	66.47	39S ribosomal protein L28, mitochondrial
LOC111684956	XP_046806089.1	77.58	61.8	66.73	59.47	66.395	elongation factor Ts, mitochondrial
LOC111675770	XP_023292369.2	89.38	61.5	62.57	51.95	66.35	39 kDa FK506-binding nuclear protein
LOC111683695	XP_023301562.1	70.23	70.03	62.29	62.84	66.3475	glutaredoxin-like
LOC111684027	XP_046806016.1	71.83	63.9	62.5	67	66.3075	uncharacterized protein LOC111684027
LOC111685355	XP_023303379.2	68.96	63.5	67.67	64.85	66.245	eukaryotic translation initiation factor 3 subunit L
LOC111680116	XP_023297506.2	70.13	62.62	64.93	67.21	66.2225	vitellogenin-3-like
LOC111685539	XP_023303573.1	59.11	93.45	35	76.77	66.0825	uncharacterized protein LOC111685539
LOC111679687	XP_023297057.2	56.12	67.06	66.5	74.61	66.0725	uncharacterized protein LOC111679687
LOC111681428	XP_046811538.1	75.79	59.47	64.94	63.01	65.8025	39S ribosomal protein L43, mitochondrial
LOC111678000	XP_023294991.1	61.05	69.96	62.14	70.05	65.8	scavenger receptor class B member 1
LOC124420093	XP_046807872.1	67.45	57.56	75.91	62.25	65.7925	transmembrane 9 superfamily member 3-like
LOC111687177	XP_023305362.2	72.52	61.44	64.74	64.1	65.7	ER membrane protein complex subunit 7 homolog
LOC111686278	XP_023304400.1	64.16	65.85	65.54	67.02	65.6425	proteasome subunit beta type-1
LOC111682211	XP_023299888.2	64.17	68.99	60.89	67.46	65.3775	uncharacterized protein LOC111682211
LOC111678371	XP_023295437.1	68.26	57.95	72.55	62.62	65.345	myosin heavy chain, muscle isoform X23
LOC111685557	XP_023303591.2	57.8	71.51	58.7	73.12	65.2825	general odorant-binding protein 28a-like
LOC111684828	XP_023302803.1	65.81	65.18	65.25	64.4	65.16	ras-related protein Rac2
LOC111678371	XP_023295448.1	68.18	57.38	72.59	62.34	65.1225	myosin heavy chain, muscle isoform X16
LOC111687240	XP_046804541.1	71.06	61.33	65.97	61.9	65.065	dnaJ protein homolog 1
LOC111678509	XP_023295653.2	71.03	83.39	35.61	70.16	65.0475	leucine-rich repeat extensin-like protein 1
LOC111680384	XP_023297786.2	57.48	67.96	68.19	66.54	65.0425	LOW QUALITY PROTEIN: ras guanine nucleotide exchange factor R
LOC111686184	XP_023304268.2	72.54	63.35	62.58	61.58	65.0125	transmembrane protein 14 homolog
LOC111675476	XP_023292012.2	54.06	70.14	60.23	74.85	64.82	general odorant-binding
LOC111685346	XP_046807230.1	69.62	59.71	65.33	64.47	64.7825	1,5-anhydro-D-fructose reductase-like
LOC111690660	XP_023308956.2	76.85	61.18	62.68	58.23	64.735	ATP synthase mitochondrial F1 complex assembly factor 1
LOC111691259	XP_023309689.2	61.83	63.89	65.62	66.71	64.5125	synaptobrevin isoform X2
LOC111676841	XP_023293597.1	65.06	62.13	66.65	64.19	64.5075	eukaryotic translation initiation factor 3 subunit E
LOC111681392	XP_046807952.1	61.74	56.98	71.79	67.37	64.47	sialin isoform X2
LOC111681515	XP_023299081.1	68.69	61.86	64.49	62.83	64.4675	lipoyltransferase 1, mitochondrial
LOC111687420	XP_023305629.1	71.07	51.77	69.41	64.93	64.295	uncharacterized protein LOC111687420
LOC111675685	XP_046806002.1	49.04	62.07	67.5	77.93	64.135	protein yellow
LOC111678371	XP_023295444.1	66.93	56.78	71.24	61.54	64.1225	myosin heavy chain, muscle isoform X28
LOC111675075	XP_023291557.2	61.03	72.21	54.18	68.74	64.04	protein yellow
LOC111687276	XP_023305474.2	66.91	57.9	65.65	65.55	64.0025	growth hormone-inducible transmembrane protein
LOC111685360	XP_023303386.1	69.13	57.99	64.81	63.35	63.82	ubiquitin thioesterase OTU1
LOC111680307	XP_023297712.2	73	93.71	43.84	44.7	63.8125	uncharacterized protein LOC111680307
LOC111680038	XP_023297415.1	75.82	60.97	61.11	57.14	63.76	DNA-directed RNA polymerases I, II, and III subunit RPABC4
LOC111676830	XP_023293585.1	66.54	55.43	65.83	67.17	63.7425	novel acetylcholine receptor chaperone
LOC111686308	XP_046807902.1	70.25	62.54	61.84	59.26	63.4725	cAMP-regulated phosphoprotein 19
LOC111684761	XP_023302727.1	72.15	61.81	59.01	60.88	63.4625	26S proteasome non-ATPase regulatory subunit 7
LOC111685185	XP_023303200.1	73.19	57.92	61.88	60.84	63.4575	mediator of RNA polymerase II transcription subunit 9
LOC111678057	XP_023295062.1	68.79	62.29	62.04	60.33	63.3625	stomatin-like protein 2, mitochondrial
LOC111684346	XP_023302263.2	69.47	61.15	61.46	61.11	63.2975	uncharacterized protein LOC111684346
LOC111684051	XP_023301939.2	63.32	61.73	61.37	66.71	63.2825	methanethiol oxidase
LOC111678698	XP_023295883.2	62.46	61.25	61.99	66.87	63.1425	uncharacterized protein LOC111678698
LOC111684402	XP_023302327.1	71.57	62.15	62.52	55.5	62.935	protein PET100 homolog, mitochondrial
LOC111682668	XP_046808046.1	61.66	57.16	68.15	64.37	62.835	aldo-keto reductase family 1 member B1-like isoform X2
LOC111682668	XP_046808048.1	61.66	57.16	68.15	64.37	62.835	aldo-keto reductase family 1 member B1-like isoform X2
LOC111686166	XP_023304247.2	69.99	59.2	61.69	59.9	62.695	28 kDa heat- and acid-stable phosphoprotein
LOC124419192	XP_046803761.1	74.7	60.01	61.8	54.23	62.685	39S ribosomal protein L28, mitochondrial-like
LOC111690478	XP_023308723.1	65.87	60.83	61.13	62.83	62.665	serine/threonine-protein phosphatase 2A 56 kDa regulatory subunit epsilon isoform
LOC111686919	XP_023305075.2	74.09	60.81	59.5	55.79	62.5475	39S ribosomal protein L54, mitochondrial
LOC111678203	XP_023295235.1	78.37	59.33	56.57	55.29	62.39	probable 28S ribosomal protein S16, mitochondrial
LOC111683817	XP_023301701.1	66.47	60.33	61.15	61.49	62.36	charged multivesicular body protein 1b
LOC111688748	XP_046804490.1	57.94	56.86	66.84	67.69	62.3325	homogentisate 1,2-dioxygenase
LOC111680624	XP_023298067.1	56.49	71.51	35.99	84.92	62.2275	uncharacterized protein LOC111680624
LOC111690881	XP_023309237.1	65.62	60.39	59.44	62.82	62.0675	26S proteasome non-ATPase regulatory subunit 6
LOC111678955	XP_023296185.1	59.95	62.31	58.88	67.02	62.04	V-type proton ATPase subunit d 1
LOC124420718	XP_046810630.1	48.08	71.69	57.7	70.6	62.0175	attacin-C-like
LOC111678479	XP_023295616.1	69.14	59.15	61.73	57.62	61.91	mitochondrial import inner membrane translocase subunit TIM14
LOC111679497	XP_023296843.2	61.65	57.95	64.7	63.21	61.8775	serine--tRNA ligase, cytoplasmic
LOC111678699	XP_046803203.1	63.73	60.92	58.52	63.07	61.56	uncharacterized protein LOC111678699
LOC111682846	XP_023300606.2	57.49	76.8	55.78	54.97	61.26	alcohol dehydrogenase-like
LOC111676898	XP_023293672.2	58.66	62.07	59.49	64.15	61.0925	nucleolar protein dao-5
LOC111679702	XP_046804201.1	61.09	66.95	55.55	60.71	61.075	icarapin-like
LOC111683101	XP_023300902.2	75.39	58.55	57.14	53.09	61.0425	alpha-taxilin
LOC124421480	XP_046812715.1	59.44	72.47	52.1	60.07	61.02	DNA-binding protein Rfx5-like
LOC111689297	XP_046808737.1	87.58	31.57	60.57	63.86	60.895	defensin Lucifensin
LOC111675521	XP_023292061.2	59.48	59.03	60.88	63.96	60.8375	serine protease 7
LOC111690330	XP_023308566.2	70.97	58.19	56.17	56.74	60.5175	small glutamine-rich tetratricopeptide repeat-containing protein beta
LOC111686861	XP_023305022.2	57.79	55.32	65.94	62.93	60.495	MICOS complex subunit Mic60 isoform X2
LOC111678064	XP_023295067.1	66.93	58.83	59.77	56.42	60.4875	complex III assembly factor LYRM7
LOC111684910	XP_046810194.1	63.16	56.82	57.47	63.86	60.3275	myosin-2 essential light chain
LOC111684910	XP_046810195.1	63.16	56.82	57.47	63.86	60.3275	myosin-2 essential light chain
LOC111675609	XP_023292158.2	58.94	55.48	66.47	60.02	60.2275	hsp90 co-chaperone Cdc37
LOC111683611	XP_023301472.2	54.22	63.63	55.28	67.69	60.205	lectin subunit alpha-like
LOC111678371	XP_023295466.1	62.81	53.46	66.87	57.64	60.195	myosin heavy chain, muscle isoform X5
LOC111677817	XP_023294780.2	64.5	57.08	62.52	56.55	60.1625	lipoamide acyltransferase component of branched-chain alpha-keto acid dehydrogenase complex, mitochondrial
LOC111683218	XP_023301039.1	59.52	52.99	64.57	63.13	60.0525	ubiquitin-fold modifier 1
LOC111686861	XP_046805518.1	57.28	54.85	65.35	62.37	59.9625	MICOS complex subunit Mic60 isoform X1
LOC111690518	XP_023308782.2	54.58	71.5	53.57	59.97	59.905	extensin
LOC111689806	XP_023308038.1	64.65	57.03	57.04	60.77	59.8725	leptin receptor gene-related protein
LOC111685158	XP_023303168.2	40.56	70.75	58.47	68.27	59.5125	uncharacterized protein LOC111685158
LOC111687365	XP_046810545.1	53.15	51.12	65.59	66.48	59.085	ATP-dependent 6-phosphofructokinase isoform X3
LOC111686161	XP_023304237.2	54.79	66.37	56.66	58.46	59.07	polyubiquitin-C
LOC111686161	XP_046803415.1	54.79	66.37	56.66	58.46	59.07	polyubiquitin-C
LOC111681516	XP_023299083.1	62.62	58.98	57.17	57.51	59.07	uncharacterized protein LOC111681516
LOC111691259	XP_023309688.2	56.54	58.46	60.12	60.86	58.995	synaptobrevin isoform X1
LOC111687365	XP_046810543.1	52.85	50.82	65.35	66.13	58.7875	ATP-dependent 6-phosphofructokinase isoform X1
LOC111690267	XP_023308488.2	56.56	64.8	50.54	63.23	58.7825	uncharacterized protein LOC111690267
LOC124419110	XP_046803438.1	46.23	80.87	51.74	56.25	58.7725	diptericin-D-like
LOC111685291	XP_023303313.2	55.73	60.28	55.86	63.15	58.755	uncharacterized protein LOC111685291
LOC111675401	XP_023291935.1	63.37	54.55	60.11	56.15	58.545	protein late bloomer
LOC111681706	XP_023299362.2	67.1	54.56	58.56	53.89	58.5275	transketolase-like protein 2
LOC111676603	XP_023293325.2	63.58	55.44	56.96	57.99	58.4925	probable phospholipid hydroperoxide glutathione peroxidase isoform X1
LOC111678411	XP_046803938.1	60.78	55.75	55.37	61.6	58.375	GTP-binding protein Rheb homolog
LOC111690983	XP_023309367.1	65.77	58.03	53.14	56.35	58.3225	calcineurin B homologous protein 1
LOC111685248	XP_023303270.2	67.83	51.45	59.94	53.57	58.1975	uncharacterized oxidoreductase YjmC-like
LOC111685425	XP_046802075.1	62.77	55.33	57.07	57.33	58.125	cystathionine gamma-lyase
LOC111677647	XP_046807303.1	56.57	60.46	54.16	61	58.0475	LOW QUALITY PROTEIN: bicaudal D-related protein homolog
LOC111675306	XP_023291808.2	61.92	57.27	55.1	57.69	57.995	sex-regulated protein janus-A-like
LOC111691115	XP_023309525.1	62.98	57.13	56.02	55.69	57.955	ras-related protein Rab-10
LOC111686083	XP_023304153.1	69.71	54.24	53.79	53.96	57.925	39S ribosomal protein L21, mitochondrial
LOC111687397	XP_023305615.1	67.88	51.22	55.69	56.56	57.8375	FK506-binding protein 2 isoform X2
LOC111678747	XP_046807546.1	56.3	56.24	57.03	61.4	57.7425	ankyrin-3
LOC111681598	XP_046806172.1	47.3	59.39	60.01	64.23	57.7325	uncharacterized protein LOC111681598
LOC111678282	XP_023295351.1	59.58	56.58	58.4	55.54	57.525	casein kinase II subunit alpha
LOC111682721	XP_023300485.2	62.57	53.4	55.26	58.72	57.4875	ethanolamine-phosphate cytidylyltransferase
LOC111680741	XP_023298210.2	62.2	52.77	57.99	56.61	57.3925	signal recognition particle receptor subunit beta
LOC111682732	XP_023300496.2	59	52.68	58.67	59.12	57.3675	mitochondrial carrier homolog 2
LOC111679753	XP_046803366.1	56.63	65.42	49	58.32	57.3425	putative metabolite transport protein HI_1104
LOC111686621	XP_023304759.2	60.07	50.64	59.2	59.25	57.29	tumor suppressor candidate 3
LOC111679896	XP_023297267.2	69.43	55.5	54.34	49.73	57.25	probable 28S ribosomal protein S26, mitochondrial
LOC111675272	XP_023291777.2	64.13	52.31	57.95	54.5	57.2225	peroxiredoxin-6
LOC111681567	XP_023299182.2	57.16	51.92	55.34	64.17	57.1475	ATP-dependent RNA helicase p62 isoform X1
LOC111683613	XP_023301474.2	57.83	59.25	54.02	57.48	57.145	uncharacterized protein LOC111683613
LOC111681898	XP_023299565.1	60.91	54.27	56.48	56.91	57.1425	guanine nucleotide-binding protein G(s) subunit alpha
LOC111681898	XP_023299566.1	60.91	54.27	56.48	56.91	57.1425	guanine nucleotide-binding protein G(s) subunit alpha
LOC111677152	XP_023293996.1	64.59	54.26	57.2	52.19	57.06	39S ribosomal protein L22, mitochondrial
LOC111689138	XP_023307399.1	62.75	58.48	53.33	53.59	57.0375	RNA-binding protein Rsf1
LOC111678371	XP_023295443.1	59.56	50.67	63.3	54.59	57.03	myosin heavy chain, muscle isoform X18
LOC111687573	XP_023305783.1	59.94	55.71	56.13	56.33	57.0275	ATPase ASNA1 homolog
LOC111678371	XP_023295442.1	59.54	50.64	63.28	54.58	57.01	myosin heavy chain, muscle isoform X20
LOC111687397	XP_023305606.1	66.84	50.44	54.84	55.74	56.965	FK506-binding protein 2 isoform X1
LOC111679862	XP_023297231.2	54.89	56.34	56.1	60.52	56.9625	uncharacterized protein LOC111679862
LOC111676979	XP_023293760.2	70.71	54.38	53.23	49.47	56.9475	39S ribosomal protein L50, mitochondrial
LOC111678680	XP_046807925.1	61.63	53.43	55.63	56.79	56.87	solute carrier family 66 member 3
LOC111681711	XP_023299367.1	70.92	61.14	33.34	61.45	56.7125	eukaryotic translation initiation factor 4E-binding protein
LOC111675941	XP_023292591.1	60.31	54.97	55.48	56.02	56.695	small integral membrane protein 12
LOC111676551	XP_023293278.2	62.09	54.18	59.31	51.13	56.6775	39S ribosomal protein L47, mitochondrial
LOC111684754	XP_046807374.1	67.11	55.4	54.53	49.29	56.5825	mitochondrial import receptor subunit TOM22 homolog isoform X2
LOC111674553	XP_023290955.2	57.51	54.12	54.99	59.02	56.41	UDP-N-acetylhexosamine pyrophosphorylase
LOC111674553	XP_023290956.2	57.51	54.12	54.99	59.02	56.41	UDP-N-acetylhexosamine pyrophosphorylase
LOC111689566	XP_023307803.1	58.55	55.23	57.5	54.21	56.3725	type-1 angiotensin II receptor-associated protein isoform X2
LOC111679620	XP_046811824.1	54.21	59	52.69	59.58	56.37	protein takeout-like
LOC111680121	XP_046802156.1	87.03	38.32	31.33	68.66	56.335	keratin, type I cytoskeletal 9-like
LOC111688992	XP_023307264.2	63.55	55.07	54.09	52.56	56.3175	growth arrest and DNA damage-inducible proteins-interacting protein 1
LOC111679375	XP_023296707.2	64.3	53.42	55	52.53	56.3125	39S ribosomal protein L40, mitochondrial
LOC111683051	XP_046812714.1	23.61	62.55	63.31	75.58	56.2625	glycine-rich cell wall structural protein-like isoform X2
LOC111681373	XP_023298897.2	65.41	53.25	57.07	49.26	56.2475	mediator of RNA polymerase II transcription subunit 15
LOC111685308	XP_023303334.1	56.44	52.48	58.44	57	56.09	protein ERGIC-53
LOC111683255	XP_023301077.1	58.89	57.45	51.54	56.29	56.0425	AP-2 complex subunit sigma
LOC111683260	XP_023301081.2	49.74	56.67	53.67	63.34	55.855	phenoloxidase-activating factor 2
LOC111683260	XP_046805771.1	49.74	56.67	53.67	63.34	55.855	phenoloxidase-activating factor 2
LOC111678371	XP_023295453.1	58.21	49.47	61.97	53.5	55.7875	myosin heavy chain, muscle isoform X26
LOC111678371	XP_023295475.1	58.35	49.55	61.89	53.31	55.775	myosin heavy chain, muscle isoform X30
LOC111678371	XP_023295447.1	58.06	49.96	61.62	53.44	55.77	myosin heavy chain, muscle isoform X19
LOC111678371	XP_023295446.1	58.04	49.93	61.6	53.43	55.75	myosin heavy chain, muscle isoform X22
LOC111676579	XP_023293297.1	58.29	50.02	59.53	54.96	55.7	alpha-actinin, sarcomeric isoform X2
LOC111688211	XP_023306462.1	57.16	53.52	54.97	57.06	55.6775	26S proteasome non-ATPase regulatory subunit 12
LOC111690437	XP_023308680.2	57.71	53.55	53.69	57.52	55.6175	ferritin subunit
LOC111690437	XP_023308681.2	57.71	53.55	53.69	57.52	55.6175	ferritin subunit
LOC111686108	XP_023304179.1	56.11	57.19	53.01	55.98	55.5725	V-type proton ATPase subunit C-like
LOC111682143	XP_023299816.2	58.35	51.74	57.32	54.86	55.5675	electron transfer flavoprotein-ubiquinone oxidoreductase, mitochondrial
LOC111688011	XP_023306270.1	66.13	51.23	54.76	50.12	55.56	protein mago nashi
LOC111683682	XP_023301549.1	64.2	52.07	52.58	53.19	55.51	protein MIX23
LOC111675151	XP_023291662.1	60.12	48.57	52.41	60.68	55.445	protein kish
LOC111684493	XP_023302440.1	55.15	52.47	55.76	58.28	55.415	ras-related protein Rab6
LOC111676579	XP_023293293.1	58.02	49.71	59.21	54.7	55.41	alpha-actinin, sarcomeric isoform X1
LOC111676579	XP_023293294.1	58.02	49.71	59.21	54.7	55.41	alpha-actinin, sarcomeric isoform X1
LOC111676579	XP_023293295.1	58.02	49.71	59.21	54.7	55.41	alpha-actinin, sarcomeric isoform X1
LOC111676579	XP_046802883.1	58.02	49.71	59.21	54.7	55.41	alpha-actinin, sarcomeric isoform X1
LOC111683706	XP_023301575.1	45.58	58.62	62.97	54.08	55.3125	protein disulfide-isomerase A6 homolog
LOC111688757	XP_023307035.1	56.4	53.09	55.71	55.88	55.27	Golgi phosphoprotein 3 homolog sauron
LOC111681050	XP_023298534.1	55.63	56.45	52.18	56.72	55.245	myosin regulatory light chain sqh
LOC111681050	XP_046802802.1	55.63	56.45	52.18	56.72	55.245	myosin regulatory light chain sqh
LOC111690797	XP_023309128.1	60.13	54.52	53.48	52.68	55.2025	casein kinase I
LOC111690797	XP_023309129.1	60.13	54.52	53.48	52.68	55.2025	casein kinase I
LOC111678158	XP_023295185.1	66.85	53.2	51.63	48.69	55.0925	39S ribosomal protein L27, mitochondrial
LOC111678371	XP_023295452.1	57.33	49.28	60.83	52.75	55.0475	myosin heavy chain, muscle isoform X10
LOC111683448	XP_046811029.1	57.39	42.11	50.57	70.1	55.0425	activity-regulated cytoskeleton associated protein 1-like
LOC111678371	XP_023295451.1	57.08	49.08	60.57	52.51	54.81	myosin heavy chain, muscle isoform X12
LOC111678371	XP_023295450.1	57.06	49.06	60.55	52.5	54.7925	myosin heavy chain, muscle isoform X13
LOC111686985	XP_023305160.2	57.64	50.77	52.96	57.77	54.785	uncharacterized protein LOC111686985
LOC111685485	XP_046802371.1	64.83	56.82	50.84	45.92	54.6025	ceramide synthase 6
LOC111685186	XP_023303201.2	61.11	51.32	57.22	48.65	54.575	protein NCBP2AS2 homolog
LOC111690691	XP_023308997.1	48.53	54.3	53.66	61.66	54.5375	endocuticle structural protein SgAbd-6-like
LOC111678371	XP_023295454.1	56.71	48.77	60.29	52.35	54.53	myosin heavy chain, muscle isoform X27
LOC111678371	XP_023295476.1	56.84	48.84	60.2	52.15	54.5075	myosin heavy chain, muscle isoform X31
LOC111679111	XP_023296378.1	59.37	51.1	53.88	53.6	54.4875	ribosomal protein 63, mitochondrial
LOC124418436	XP_046810002.1	59.81	54.96	48.35	54.77	54.4725	protein GDAP2 homolog
LOC111688488	XP_023306774.2	55.43	53.89	53.56	54.85	54.4325	signal recognition particle 19 kDa protein
LOC111690506	XP_023308767.1	58.81	56.56	49.97	51.65	54.2475	acyl-CoA Delta-9 desaturase-like
LOC111690506	XP_046806616.1	58.81	56.56	49.97	51.65	54.2475	acyl-CoA Delta-9 desaturase-like
LOC111690506	XP_046806617.1	58.81	56.56	49.97	51.65	54.2475	acyl-CoA Delta-9 desaturase-like
LOC111690506	XP_046806618.1	58.81	56.56	49.97	51.65	54.2475	acyl-CoA Delta-9 desaturase-like
LOC111690506	XP_046806619.1	58.81	56.56	49.97	51.65	54.2475	acyl-CoA Delta-9 desaturase-like
LOC111679624	XP_023296974.2	53.12	48.22	59.19	56.27	54.2	small integral membrane protein 14
LOC111678371	XP_023295455.1	56.32	48.47	59.86	52.01	54.165	myosin heavy chain, muscle isoform X24
LOC111681107	XP_023298598.2	62.64	65.99	35.59	51.99	54.0525	cuticle protein 21-like
LOC111675010	XP_023291475.2	57.23	48.09	57.22	53.56	54.025	leupaxin isoform X4
LOC111681804	XP_023299470.2	56.97	52.19	55.42	51.22	53.95	methylglutaconyl-CoA hydratase, mitochondrial
LOC111681329	XP_023298844.1	51.54	67.19	41.49	55.43	53.9125	neuropeptide-like 3
LOC111678371	XP_023295457.1	56.07	48.37	59.54	51.67	53.9125	myosin heavy chain, muscle isoform X14
LOC111679288	XP_023296599.2	52.23	52.91	52.55	57.87	53.89	fatty-acid amide hydrolase 2
LOC111687222	XP_046803679.1	61.27	52.22	51.24	50.41	53.785	39S ribosomal protein L1, mitochondrial
LOC124420558	XP_046809788.1	86.1	41.34	54.77	32.77	53.745	SPARC-like
LOC111686863	XP_023305026.2	57.2	51.94	55.55	49.7	53.5975	holocytochrome c-type synthase
LOC124419438	XP_046804916.1	58.71	48.21	53.44	54.01	53.5925	LIM domain-containing protein PLIM2b-like
LOC111676579	XP_023293298.1	56.17	48.15	57.22	52.81	53.5875	alpha-actinin, sarcomeric isoform X3
LOC111678371	XP_023295459.1	55.75	48.01	59.19	51.33	53.57	myosin heavy chain, muscle isoform X7
LOC111675079	XP_023291565.1	63.05	48.4	50.71	52.11	53.5675	PRA1 family protein 3
LOC111676413	XP_023293098.1	56.84	57.6	53.19	46.24	53.4675	glutamine synthetase 1, mitochondrial
LOC111681155	XP_023298647.2	52.84	55.35	51.33	54.13	53.4125	uncharacterized protein LOC111681155
LOC111686891	XP_023305053.2	41.84	55.9	54.92	60.89	53.3875	antigen 5 like allergen Cul n 1-like
LOC111688412	XP_023306691.2	54.4	52.39	53.38	53.33	53.375	protein CEBPZOS
LOC111678371	XP_023295458.1	55.5	47.81	58.93	51.09	53.3325	myosin heavy chain, muscle isoform X11
LOC111675010	XP_023291474.2	56.08	47.15	56.1	52.49	52.955	leupaxin isoform X3
LOC111679590	XP_023296934.2	56.98	53.71	51.14	49.67	52.875	cx9C motif-containing protein 4
LOC111688494	XP_023306781.2	61.42	52.76	44.94	52.31	52.8575	elongation of very long chain fatty acids protein AAEL008004
LOC111688494	XP_023306782.2	61.42	52.76	44.94	52.31	52.8575	elongation of very long chain fatty acids protein AAEL008004
LOC111679165	XP_023296449.2	58.13	49.65	52.18	51.42	52.845	PAT complex subunit CCDC47
LOC124420303	XP_046808590.1	67.24	66.13	34.07	43.8	52.81	cuticle protein 38-like
LOC111676458	XP_023293138.1	54.31	48.42	55.86	51	52.3975	methionine aminopeptidase 1
LOC111683051	XP_023300849.2	21.98	58.25	58.97	70.38	52.395	glycine-rich cell wall structural protein 1-likeisoform X1
LOC111682406	XP_023300127.2	57.76	49.92	52.46	49.37	52.3775	28S ribosomal protein S9, mitochondrial
LOC111689652	XP_046810824.1	48.72	56.19	50	54.57	52.37	LOW QUALITY PROTEIN: uncharacterized protein LOC111689652
LOC111678371	XP_023295464.1	54.43	46.94	57.84	50.12	52.3325	myosin heavy chain, muscle isoform X2
LOC111678833	XP_023296033.2	41.58	57.75	49.3	60.65	52.32	LOW QUALITY PROTEIN: myb-like protein V
LOC111674556	XP_023290958.1	51.96	50.56	52.28	54.4	52.3	sodium/potassium-transporting ATPase subunit beta-1
LOC111674556	XP_023290959.1	51.96	50.56	52.28	54.4	52.3	sodium/potassium-transporting ATPase subunit beta-1
LOC111675010	XP_046805181.1	55.25	46.53	55.49	51.91	52.295	leupaxin isoform X2
LOC111690234	XP_046810548.1	54.47	50.8	52.13	51.75	52.2875	charged multivesicular body protein 4b isoform X1
LOC111685051	XP_023303053.1	48.77	50.47	53.38	56.14	52.19	lysosomal aspartic protease
LOC111679856	XP_023297220.2	61.48	53.36	49.82	44.04	52.175	ubiquinol-cytochrome-c reductase complex assembly factor 1
LOC111678371	XP_023295463.1	54.19	46.75	57.58	49.88	52.1	myosin heavy chain, muscle isoform X6
LOC111690234	XP_023308457.2	54.15	50.7	51.86	51.64	52.0875	charged multivesicular body protein 4b isoform X2
LOC111678371	XP_023295462.1	54.17	46.72	57.56	49.87	52.08	myosin heavy chain, muscle isoform X8
LOC111677361	XP_023294233.1	67.95	45.51	49.5	44.88	51.96	probable small nuclear ribonucleoprotein E
LOC111675796	XP_023292405.2	63.77	48.64	50.93	44.49	51.9575	39S ribosomal protein L9, mitochondrial
LOC111678636	XP_023295809.2	58.98	49.66	50.98	48	51.905	30S ribosomal protein S11
LOC111678371	XP_023295465.1	53.82	46.43	57.3	49.73	51.82	myosin heavy chain, muscle isoform X17
LOC111675160	XP_023291674.1	49.98	55.11	46.47	55.69	51.8125	6-phosphogluconate dehydrogenase, decarboxylating
LOC124419076	XP_046803293.1	79.89	45.32	55.74	25.9	51.7125	collagen alpha-1(IV) chain-like
LOC111688550	XP_046806987.1	55.41	48.48	51.65	51.06	51.65	probable small nuclear ribonucleoprotein Sm D1
LOC111678371	XP_046802692.1	53.57	46.32	56.97	49.39	51.5625	myosin heavy chain, muscle isoform X15
LOC111680052	XP_023297433.1	52.51	48.4	51.89	53.42	51.555	peflin
LOC111675010	XP_023291471.2	54.56	45.9	54.58	51.09	51.5325	paxillin isoform X1
LOC111686177	XP_046805536.1	47.59	51.6	55.8	51.07	51.515	dynein light chain Tctex-type
LOC111678371	XP_023295470.1	53.45	46.25	56.83	49.3	51.4575	myosin heavy chain, muscle isoform X3
LOC111687728	XP_023305969.2	61.43	49.16	48.98	46.1	51.4175	39S ribosomal protein L17, mitochondrial
LOC111680018	XP_023297393.1	50.41	50.62	49.64	54.95	51.405	mitochondrial fission 1 protein
LOC111678371	XP_023295468.1	53.18	46.03	56.54	49.04	51.1975	myosin heavy chain, muscle isoform X9
LOC124420652	XP_046810136.1	46.69	52.6	48.77	56.65	51.1775	uncharacterized protein LOC124420652
LOC111681801	XP_023299467.2	51.38	48.38	51.8	53.03	51.1475	short-chain specific acyl-CoA dehydrogenase, mitochondrial
LOC111682623	XP_046806792.1	47.99	56.68	46.46	53.42	51.1375	uncharacterized membrane protein DDB_G0293934-like
LOC111678371	XP_046802726.1	53.11	45.78	56.53	49.05	51.1175	myosin heavy chain, muscle isoform X25
LOC111681506	XP_023299075.1	55.59	47.52	50.42	50.75	51.07	28S ribosomal protein S36, mitochondrial isoformX4
LOC124420009	XP_046807423.1	53.37	48.85	50.23	51.7	51.0375	ras-related protein Rab-8A
LOC111688553	XP_023306831.1	65.24	45.91	48.89	44.08	51.03	N-alpha-acetyltransferase daf-31
LOC111677861	XP_023294832.1	55.08	51.44	47.77	49.7	50.9975	uncharacterized protein CG5902
LOC111690739	XP_023309050.2	62.11	48.49	47.99	45.32	50.9775	39S ribosomal protein L4, mitochondrial
LOC111685256	XP_023303280.1	53.75	49.29	52.14	48.54	50.93	density-regulated protein homolog
LOC111680383	XP_023297785.2	57.38	50.02	49.83	46.45	50.92	cytochrome c oxidase assembly factor 4 homolog, mitochondrial
LOC111684341	XP_023302261.2	50.48	50.66	50.02	52.52	50.92	protein D3-like isoform X1
LOC111678371	XP_023295473.1	52.86	45.67	56.2	48.7	50.8575	myosin heavy chain, muscle isoform X1
LOC111677661	XP_023294591.1	71.9	47.87	47.22	36.22	50.8025	H/ACA ribonucleoprotein complex subunit 2-like protein
LOC111678371	XP_023295471.1	52.61	45.47	55.94	48.46	50.62	myosin heavy chain, muscle isoform X4
LOC111688214	XP_023306467.2	61.73	49.09	48.96	42.38	50.54	uncharacterized protein C11D3.03c
LOC111681810	XP_046812122.1	46.5	55.11	47.14	53.36	50.5275	CD109 antigen
LOC111682998	XP_046801489.1	50.71	47.91	51.33	52.03	50.495	guanine nucleotide-binding protein subunit beta-1
LOC111674518	XP_023290904.1	47.34	43.62	55.16	55.7	50.455	glycogen [starch] synthase isoform X2
LOC111674518	XP_023290906.1	47.34	43.62	55.16	55.7	50.455	glycogen [starch] synthase isoform X2
LOC111685783	XP_023303829.2	53.86	41.16	56.83	49.83	50.42	trehalose-phosphate phosphatase
LOC111678990	XP_023296236.2	52.66	50.16	50.78	48.03	50.4075	zinc finger protein on ecdysone puffs
LOC111680339	XP_023297743.2	47.67	52.62	46.22	55.1	50.4025	serine protease inhibitor 88Ea
LOC111681506	XP_023299074.1	54.83	46.9	49.73	50.06	50.38	28S ribosomal protein S36, mitochondrial isoformX3
LOC111680349	XP_023297753.2	54.79	48.38	50.99	47.23	50.3475	probable 28S ribosomal protein S25, mitochondrial
LOC111681519	XP_023299123.1	53.2	46.95	49.99	50.71	50.2125	EH domain-containing protein 3
LOC111686735	XP_023304883.1	64.94	44.75	53	37.68	50.0925	rutC family protein UK114
LOC111681108	XP_023298599.2	56.94	71.53	30.23	41.66	50.09	calphotin-like
LOC111683657	XP_023301522.1	53.79	45.43	49.57	51.17	49.99	thioredoxin reductase-like selenoprotein T homolog CG3887
LOC111682468	XP_023300200.1	56.34	46	50.58	47.01	49.9825	methionine aminopeptidase 2
LOC111678371	XP_023295477.1	51.96	44.91	55.11	47.74	49.93	myosin heavy chain, muscle isoform X29
LOC111687326	XP_023305523.1	58.73	46.73	46.73	47.34	49.8825	28S ribosomal protein S17, mitochondrial
LOC111679192	XP_023296484.2	45.95	49.19	47.57	56.76	49.8675	lysosome-associated membrane glycoprotein 1
LOC111684766	XP_023302735.2	51.16	46.4	51.04	50.54	49.785	nidogen
LOC111678371	XP_046802758.1	51.72	44.68	54.77	47.49	49.665	myosin heavy chain, muscle isoform X33
LOC124420302	XP_046808589.1	52.78	70.91	34.32	40.47	49.62	cuticle protein 16.5-like
LOC111678371	XP_046802755.1	51.63	44.55	54.76	47.39	49.5825	myosin heavy chain, muscle isoform X32
LOC111678944	XP_023296171.1	56.17	47.38	46.64	48.14	49.5825	small integral membrane protein 4
LOC111678944	XP_046801713.1	56.17	47.38	46.64	48.14	49.5825	small integral membrane protein 4
LOC111690223	XP_023308437.1	53.01	49.29	48.91	46.83	49.51	ras-like protein 1
LOC111681121	XP_046808591.1	59.96	68.2	35.03	34.73	49.48	cuticle protein 38-like
LOC111689344	XP_023307585.2	51.26	51.78	47.94	46.66	49.41	pupal cuticle protein Edg-78E
LOC111684707	XP_023302693.2	56.24	40.82	48.42	51.98	49.365	testis-expressed protein 10
LOC111679649	XP_046812330.1	51.09	46.13	51.7	48.33	49.3125	formin-J isoform X1
LOC111680944	XP_023298425.2	60.74	47.8	45.12	43.56	49.305	uncharacterized protein LOC111680944
LOC111676606	XP_023293335.1	50.58	48.37	47.04	50.77	49.19	uncharacterized protein LOC111676606 isoform X2
LOC111682390	XP_023300105.2	45.48	53.33	44.79	52.63	49.0575	GTP cyclohydrolase 1 isoform X1
LOC111690963	XP_023309344.2	46.71	48.72	48.82	51.7	48.9875	cathepsin B
LOC111690831	XP_023309170.2	63.56	48.33	44.19	39.7	48.945	protein FAM136A-like
LOC111674518	XP_023290902.1	45.83	42.23	53.4	53.92	48.845	glycogen [starch] synthase isoform X1
LOC111686260	XP_023304378.2	46.44	47.79	49.65	51.46	48.835	trichohyalin isoform X2
LOC111677330	XP_023294197.1	51.53	47.56	45.66	50.1	48.7125	protein MEMO1
LOC111687418	XP_023305627.2	56.82	41.51	49.81	46.7	48.71	uncharacterized protein LOC111687418
LOC111686720	XP_046811768.1	55.46	43.25	48.23	47.09	48.5075	polyadenylate-binding protein 2 isoform X2
LOC124418448	XP_046809384.1	52.73	45.61	49.55	46.13	48.505	protein RER1-like
LOC111681629	XP_023299268.2	53.5	47.66	47.82	44.83	48.4525	cytochrome c oxidase assembly protein COX20, mitochondrial
LOC111689506	XP_046804946.1	51.62	44.15	47.85	50.06	48.42	myotrophin-like isoform X2
LOC111683658	XP_023301524.2	75.01	42.42	52.06	23.93	48.355	collagen alpha-1(IV) chain
LOC111680783	XP_023298254.1	56.23	44.77	45.28	47.09	48.3425	glia maturation factor beta
LOC111684398	XP_023302321.2	49.69	43.42	53.84	46.33	48.32	4-aminobutyrate aminotransferase, mitochondrial
LOC111677871	XP_023294844.1	47.47	46.8	50.97	48	48.31	NADH-quinone oxidoreductase subunit B 2
LOC111677871	XP_023294845.1	47.47	46.8	50.97	48	48.31	NADH-quinone oxidoreductase subunit B 2
LOC111677871	XP_046801518.1	47.47	46.8	50.97	48	48.31	NADH-quinone oxidoreductase subunit B 2
LOC111677871	XP_046801519.1	47.47	46.8	50.97	48	48.31	NADH-quinone oxidoreductase subunit B 2
LOC111685099	XP_046804812.1	44.85	50.02	46.78	51.59	48.31	tubulin alpha-3 chain
LOC111686720	XP_046811767.1	55.21	43.06	48.02	46.89	48.295	polyadenylate-binding protein 2 isoform X1
LOC124418444	XP_046808514.1	47.92	48.53	47.2	49.22	48.2175	plasma membrane ascorbate-dependent reductase CYBRD1
LOC111675778	XP_023292388.1	52.48	46.13	45.87	47.8	48.07	26S proteasome regulatory subunit 6A-B
LOC111676762	XP_023293507.1	63.74	42.26	43.48	42.49	47.9925	28S ribosomal protein S33, mitochondrial
LOC111681021	XP_023298507.1	50.15	47.47	47.86	46.36	47.96	mediator of RNA polymerase II transcription subunit 10
LOC111688395	XP_023306669.2	51.02	45.64	48.03	46.21	47.725	tubulin-specific chaperone C
LOC111678999	XP_023296247.1	53.89	43.97	44.68	48.3	47.71	ER lumen protein-retaining receptor
LOC111678999	XP_046812555.1	53.89	43.97	44.68	48.3	47.71	ER lumen protein-retaining receptor
LOC111676606	XP_023293334.2	49.23	46.63	45.52	49.32	47.675	uncharacterized protein LOC111676606 isoform X1
LOC111689349	XP_023307589.2	53.05	48.38	45.31	43.77	47.6275	28S ribosomal protein S7, mitochondrial
LOC111685426	XP_046802332.1	48.99	45.12	47.05	49.23	47.5975	glucose-induced degradation protein 4 homolog
LOC111678961	XP_023296196.1	48.38	47.41	45.37	48.99	47.5375	cytoplasmic dynein 1 light intermediate chain 1
LOC111687495	XP_023305704.1	33.37	59.13	42.93	54.69	47.53	sarcotoxin-1C-like
LOC111686144	XP_023304216.2	40.41	43.15	48.7	57.73	47.4975	uncharacterized protein LOC111686144
LOC111681588	XP_023299204.1	54.51	43.71	46.92	44.81	47.4875	RNA-binding protein squid isoform X5
LOC111676095	XP_023292751.1	51.51	45.36	46.14	46.9	47.4775	flavin reductase (NADPH)
LOC111685874	XP_046805076.1	46.79	44.22	50.55	48.33	47.4725	probable maleylacetoacetate isomerase 2 isoform X2
LOC111677345	XP_023294218.1	48.29	44.89	44.6	52.09	47.4675	ATP-dependent RNA helicase dbp2
LOC111686140	XP_023304214.1	43.67	52.12	40.34	53.74	47.4675	aromatic-L-amino-acid decarboxylase isoform X2
LOC111688711	XP_023306981.1	46.7	42.34	47.13	53.69	47.465	uncharacterized protein LOC111688711
LOC111675937	XP_023292588.2	49.34	47.36	45.89	46.79	47.345	LDLR chaperone boca
LOC111689646	XP_023308015.1	49.86	46.83	43.88	48.77	47.335	ras-related protein Rap1
LOC111675051	XP_023291518.2	47.78	43.64	47.07	50.64	47.2825	phosphoacetylglucosamine mutase
LOC111676164	XP_023292851.2	47.71	47.64	46.19	47.54	47.27	cyclin G
LOC111676164	XP_046806609.1	47.71	47.64	46.19	47.54	47.27	cyclin G
LOC111676164	XP_023292852.2	47.71	47.64	46.19	47.54	47.27	cyclin G
LOC111687360	XP_023305558.2	50.87	46.98	46.36	44.82	47.2575	COP9 signalosome complex subunit 8
LOC111686710	XP_046810119.1	47.85	42.61	49.84	48.54	47.21	RING finger protein nhl-1
LOC111680188	XP_023297587.1	54.06	46.28	44.88	43.57	47.1975	protein SET isoform X1
LOC111677696	XP_023294630.1	52.08	44.47	46.92	45.31	47.195	UMP-CMP kinase
LOC111678522	XP_023295666.2	50.18	46.99	43.27	47.77	47.0525	B-cell receptor-associated protein 31 isoform X1
LOC111681016	XP_023298503.1	49.22	41.59	49.16	48.23	47.05	transmembrane emp24 domain-containing protein 7
LOC111681133	XP_023298627.2	51.06	64.73	29.75	42.61	47.0375	cuticle protein 16.5-like
LOC111688464	XP_023306745.2	51.76	43.72	48.34	44.2	47.005	bolA-like protein 2
LOC111680243	XP_046802710.1	50.63	46.44	44.88	46.03	46.995	cdc42 homolog
LOC111680243	XP_046802711.1	50.63	46.44	44.88	46.03	46.995	cdc42 homolog
LOC111680243	XP_046802712.1	50.63	46.44	44.88	46.03	46.995	cdc42 homolog
LOC111676632	XP_023293363.1	49.13	46.28	44.34	48.13	46.97	REPTOR-binding partner
LOC111678998	XP_023296246.1	52.68	47.68	43.72	43.63	46.9275	small nuclear ribonucleoprotein-associated protein B
LOC111689995	XP_023308229.2	41.97	49.52	44.72	51.42	46.9075	pollen-specific leucine-rich repeat extensin-like protein 3
LOC111679589	XP_023296933.2	51.47	45.45	46.09	44.45	46.865	uncharacterized protein LOC111679589
LOC111689038	XP_023307310.2	48.33	43.59	44.83	50.63	46.845	glyoxalase domain-containing protein 4
LOC111683863	XP_023301752.2	43.42	42.4	48.6	52.83	46.8125	dolichyl-diphosphooligosaccharide--protein glycosyltransferase subunit STT3B
LOC111680781	XP_023298251.1	54.4	41.99	44.61	46.16	46.79	transmembrane protein 147
LOC111685320	XP_046811634.1	44.33	50.68	42.53	49.55	46.7725	uncharacterized protein LOC111685320
LOC111678697	XP_023295882.2	47	44.85	45.82	49.3	46.7425	ankyrin repeat domain-containing protein 39
LOC111682848	XP_023300608.2	55.5	47.74	41.48	42.14	46.715	alcohol dehydrogenase-like
LOC111681320	XP_023298835.2	46.14	55.29	41.54	43.76	46.6825	uncharacterized protein LOC111681320
LOC111677404	XP_046811019.1	52.64	44.76	43.77	45.12	46.5725	growth factor receptor-bound protein 2
LOC111684494	XP_023302441.2	41.65	42.07	44.35	58.12	46.5475	protein scylla-like
LOC111688860	XP_023307134.1	47.22	46.56	47.99	44.37	46.535	excitatory amino acid transporter 1
LOC111681986	XP_023299666.2	46.16	51.69	38.58	49.63	46.515	glucose dehydrogenase [FAD, quinone]
LOC111690156	XP_023308365.2	43.17	41.94	52.35	48.51	46.4925	aldehyde dehydrogenase 9
LOC111677210	XP_023294066.2	53.34	43.48	44.45	44.18	46.3625	28S ribosomal protein S15, mitochondrial
LOC111681325	XP_046809028.1	41.92	61.88	35.12	46.33	46.3125	pupal cuticle protein G1A-like
LOC111678318	XP_023295396.2	48.23	44.16	46.73	45.51	46.1575	glutathione S-transferase theta-1
LOC111678045	XP_023295045.2	54.45	43.65	44.22	41.32	45.91	bolA-like protein 3
LOC111687334	XP_023305530.1	46.02	42.52	48.97	45.44	45.7375	hydroxysteroid dehydrogenase-like protein 2
LOC111686864	XP_023305027.2	50.98	44.18	46.04	41.31	45.6275	fumarylacetoacetate hydrolase domain-containing protein 2
LOC111677606	XP_023294532.1	54.11	42.12	45.72	40.52	45.6175	cytochrome c oxidase assembly factor 7 homolog
LOC111689139	XP_023307400.2	48.09	44.05	39.39	50.91	45.61	DCN1-like protein
LOC111691055	XP_023309445.1	45.9	44.24	47.16	45.11	45.6025	eukaryotic translation initiation factor 3 subunit C
LOC111678518	XP_023295662.1	46.02	45.38	46.67	44.08	45.5375	39S ribosomal protein L36, mitochondrial
LOC111683015	XP_023300815.1	44.27	46.32	43.71	47.82	45.53	innexin inx2
LOC111687954	XP_023306209.1	51.11	41.49	43.85	45.6	45.5125	N-alpha-acetyltransferase 20
LOC111690712	XP_023309018.1	48.53	44.32	44.97	44.11	45.4825	transmembrane emp24 domain-containing protein B
LOC111687149	XP_023305336.2	56.65	43.97	43.22	37.96	45.45	39S ribosomal protein L11, mitochondrial
LOC111674567	XP_023290975.2	65.83	58.58	17.75	39.54	45.425	uncharacterized protein LOC111674567
LOC111681103	XP_023298594.2	52.03	56.11	29.13	44.39	45.415	cuticle protein 16.5-like
LOC111677598	XP_023294522.1	46.73	44.17	45.52	44.93	45.3375	eukaryotic translation initiation factor 3 subunit A
LOC111675149	XP_023291660.1	45.17	42.2	47.36	46.38	45.2775	D-2-hydroxyglutarate dehydrogenase, mitochondrial-like
LOC111687424	XP_023305632.1	47.7	44.61	43.07	45.53	45.2275	uncharacterized protein LOC111687424
LOC111678260	XP_023295315.2	53.1	45.32	40.74	41.7	45.215	28S ribosomal protein S24, mitochondrial
LOC111684208	XP_023302107.1	43.73	44.41	45.41	47.23	45.195	guanine nucleotide-binding protein subunit gamma-1
LOC111684208	XP_023302108.1	43.73	44.41	45.41	47.23	45.195	guanine nucleotide-binding protein subunit gamma-1
LOC111684208	XP_023302109.1	43.73	44.41	45.41	47.23	45.195	guanine nucleotide-binding protein subunit gamma-1
LOC111684208	XP_046809715.1	43.73	44.41	45.41	47.23	45.195	guanine nucleotide-binding protein subunit gamma-1
LOC111686681	XP_023304813.2	49.49	45.8	43.93	41.2	45.105	rhythmically expressed gene 2 protein
LOC111686140	XP_046801182.1	41.5	49.48	38.35	51.09	45.105	aromatic-L-amino-acid decarboxylase isoform X1
LOC111689717	XP_046808810.1	54.3	40.57	43.76	41.7	45.0825	upstream activation factor subunit spp27
LOC111682390	XP_023300106.2	42.24	52	37.79	48.07	45.025	GTP cyclohydrolase 1 isoform X2
LOC111681110	XP_046808461.1	49.85	60.68	31.48	38.04	45.0125	calphotin-like
LOC111681647	XP_023299297.1	50.03	43.64	40.34	45.17	44.795	vesicle transport protein GOT1B
LOC111680188	XP_023297588.1	51.42	43.85	42.58	41.31	44.79	protein SET isoform X2
LOC111675003	XP_023291464.1	50.34	41.06	46.25	41.5	44.7875	probable small nuclear ribonucleoprotein G
LOC111686587	XP_023304725.2	54.75	40.42	44.61	38.2	44.495	adrenodoxin-like protein 2, mitochondrial
LOC111688209	XP_023306461.2	47.62	43.97	42.61	43.77	44.4925	uncharacterized protein LOC111688209 isoform X2
LOC111679613	XP_023296963.2	52.83	41.53	44.19	39.24	44.4475	28S ribosomal protein S2, mitochondrial
LOC111677229	XP_023294088.2	51.33	46.95	38.45	41.04	44.4425	39S ribosomal protein L52, mitochondrial
LOC111678287	XP_023295358.2	47	43.35	41.86	45.49	44.425	uroporphyrinogen decarboxylase
LOC111678642	XP_023295816.2	41.26	49.9	40	46.37	44.3825	uncharacterized protein LOC111678642
LOC111678604	XP_023295771.1	48.57	43.07	42.95	42.86	44.3625	putative peptidyl-prolyl cis-trans isomerase dodo
LOC111689927	XP_023308167.2	44.11	41.41	47	44.83	44.3375	serine-aspartate repeat-containing protein I isoform X2
LOC111681622	XP_023299262.2	53.99	43.95	40.46	38.76	44.29	28S ribosomal protein S18c, mitochondrial
LOC111675936	XP_023292587.2	49.39	40.89	43.84	42.69	44.2025	protein seele
LOC111675286	XP_023291792.1	47.19	43.85	44.63	41.13	44.2	mitochondrial import inner membrane translocase subunit Tim23
LOC111686394	XP_023304525.1	46.72	42.95	42.24	44.68	44.1475	UPF0687 protein C20orf27 homolog
LOC111680087	XP_023297476.1	45.64	39.81	43.79	47.04	44.07	protein SEC13 homolog
LOC111677262	XP_046809655.1	44.09	38.66	48.47	44.95	44.0425	uncharacterized protein LOC111677262 isoform X7
LOC111677749	XP_023294705.2	51	41.66	42.49	40.98	44.0325	probable 39S ribosomal protein L49, mitochondrial
LOC111690705	XP_023309010.1	37.51	49.68	43.29	45.52	44	sialin
LOC111683828	XP_046807437.1	39.99	42.97	45.87	47.09	43.98	digestive cysteine proteinase 1
LOC111685419	XP_023303456.1	48.95	43.94	42.38	40.6	43.9675	MOB kinase activator-like 4
LOC111674793	XP_023291220.1	49.87	42.24	40.1	43.49	43.925	thioredoxin domain-containing protein 9
LOC111678227	XP_046809614.1	46.47	40.74	43.56	44.13	43.725	vigilin isoform X1
LOC111678227	XP_046809615.1	46.47	40.74	43.56	44.13	43.725	vigilin isoform X1
LOC111682951	XP_023300721.2	46.98	42.81	44.47	40.06	43.58	1,2-dihydroxy-3-keto-5-methylthiopentene dioxygenase
LOC111680988	XP_023298475.2	38.53	46.07	40.78	48.61	43.4975	V-type proton ATPase 116 kDa subunit a1
LOC111680974	XP_023298458.1	50.38	42.69	39.96	40.72	43.4375	tubulin beta chain isoform X1
LOC111680974	XP_023298459.1	50.38	42.69	39.96	40.72	43.4375	tubulin beta chain isoform X1
LOC111680974	XP_023298460.1	50.38	42.69	39.96	40.72	43.4375	tubulin beta chain isoform X1
LOC111680974	XP_023298461.1	50.38	42.69	39.96	40.72	43.4375	tubulin beta chain isoform X1
LOC111681506	XP_046810649.1	47.25	40.45	42.91	43.11	43.43	28S ribosomal protein S36, mitochondrial isoformX2
LOC111682111	XP_023299788.1	47.59	41.36	41.92	42.8	43.4175	splicing factor 3B subunit 6
LOC111689725	XP_046805421.1	45.35	37.09	46	44.84	43.32	putative aminopeptidase W07G4.4
LOC111680403	XP_046806252.1	39.95	36.28	50.94	45.55	43.18	filamin-A isoform X5
LOC111676058	XP_023292710.2	40.35	43.42	42.86	45.94	43.1425	uncharacterized protein LOC111676058
LOC111683951	XP_023301833.2	44.71	40.19	45.32	42.35	43.1425	aspartyl/asparaginyl beta-hydroxylase isoform X2
LOC111675161	XP_023291675.1	45.9	37.54	44.09	45.03	43.14	protein bcn92
LOC111681452	XP_023299004.2	43.12	47.36	40.64	41.25	43.0925	kunitz-type serine protease inhibitor LmKTT-1b
LOC111678227	XP_023295266.2	45.54	40.13	43.07	43.39	43.0325	vigilin isoform X2
LOC111688276	XP_023306532.1	46.38	42.44	39.83	43.31	42.99	annexin B11
LOC111688276	XP_023306534.1	46.38	42.44	39.83	43.31	42.99	annexin B11
LOC111683278	XP_023301092.2	50.45	42.47	38.95	39.98	42.9625	RWD domain-containing protein 1
LOC111688898	XP_023307164.2	49.95	65.33	28.59	27.88	42.9375	uncharacterized protein LOC111688898
LOC111681506	XP_023299073.1	46.7	39.98	42.41	42.61	42.925	28S ribosomal protein S36, mitochondrial isoformX1
LOC111676056	XP_023292707.1	47.47	42.55	40.14	41.51	42.9175	ADP-ribosylation factor-like protein 8
LOC111690545	XP_023308817.1	53.07	40.42	40.86	37.23	42.895	39S ribosomal protein L32, mitochondrial
LOC111675120	XP_023291622.2	45.76	39.48	42.68	43.66	42.895	RNA-binding protein 45
LOC111686427	XP_046804974.1	48.42	38.96	41.21	42.97	42.89	uncharacterized protein LOC111686427
LOC111677094	XP_023293918.2	45.54	39.89	43.87	41.88	42.795	dnaJ homolog subfamily C member 5 homolog
LOC124420904	XP_046811301.1	42	40.52	42.64	45.63	42.6975	serine/threonine-protein phosphatase PP2A 65 kDaregulatory subunit-like
LOC111678985	XP_046808308.1	45.91	43.2	39.6	41.71	42.605	tetraspanin-18
LOC111688234	XP_023306486.2	50.14	41.67	40.43	37.82	42.515	U3 small nucleolar ribonucleoprotein protein IMP4
LOC111690467	XP_046805547.1	38.57	50.01	33.66	47.81	42.5125	serine protease 7
LOC111676533	XP_023293260.1	49.04	41.26	39.67	39.95	42.48	developmentally-regulated GTP-binding protein 2
LOC111688738	XP_046809841.1	42.78	40.44	42.11	44.13	42.365	transcription factor AP-1
LOC111676957	XP_023293742.1	31.15	48.26	41.58	48.05	42.26	uncharacterized protein LOC111676957
LOC111688792	XP_023307072.1	48.78	42.68	39.3	38.11	42.2175	RNA-binding protein 8A
LOC111681657	XP_023299308.2	45.26	38.62	40.94	43.97	42.1975	inactive phospholipid phosphatase 7
LOC111678902	XP_023296113.2	47.32	39.83	41.4	40.2	42.1875	39S ribosomal protein L38, mitochondrial
LOC111683951	XP_023301830.2	43.69	39.3	44.24	41.39	42.155	aspartyl/asparaginyl beta-hydroxylase isoform X1
LOC111682250	XP_023299919.2	43.94	38.9	42.21	43.47	42.13	ATPase inhibitor A, mitochondrial
LOC111681588	XP_023299203.1	48.26	38.81	41.6	39.75	42.105	RNA-binding protein squid isoform X2
LOC111689680	XP_023307920.2	40.3	39.21	45.42	43.29	42.055	2-oxoglutarate dehydrogenase-like, mitochondrialisoform X2
LOC111675602	XP_046807355.1	44.67	39.46	45.21	38.78	42.03	procollagen-lysine,2-oxoglutarate 5-dioxygenase
LOC111681588	XP_023299202.1	48.12	38.7	41.48	39.63	41.9825	RNA-binding protein squid isoform X1
LOC111684777	XP_023302747.2	43.52	38.5	43.52	42.08	41.905	3-oxoacyl-[acyl-carrier-protein] reductase FabG-like
LOC111681567	XP_046806770.1	43.61	37.62	40.77	45.55	41.8875	ATP-dependent RNA helicase p62 isoform X2
LOC111681218	XP_023298726.2	37.65	52.44	32.15	45.16	41.85	phospholipase B1, membrane-associated
LOC111683947	XP_023301823.2	44.89	38.28	41.62	42.5	41.8225	cytochrome c oxidase assembly factor 3, mitochondrial
LOC111679207	XP_023296503.2	45.51	39.83	40.56	41.3	41.8	anamorsin homolog
LOC111688318	XP_023306573.1	33.06	46.93	37.64	49.38	41.7525	peptidoglycan-recognition protein SA
LOC111685727	XP_023303771.2	45.75	40.93	41.24	38.79	41.6775	SURF1-like protein
LOC111681064	XP_046802879.1	39.17	43.44	39.39	44.66	41.665	uncharacterized protein LOC111681064
LOC111678645	XP_023295822.1	44.46	38.08	42.14	41.94	41.655	ubiquitin carboxyl-terminal hydrolase
LOC111688289	XP_023306544.2	40.27	40.28	41.88	44.17	41.65	arrestin domain-containing protein 17
LOC111689680	XP_023307919.2	39.92	38.89	45.1	42.55	41.615	2-oxoglutarate dehydrogenase-like, mitochondrialisoform X1
LOC111686227	XP_023304343.2	35.56	50.03	35.64	45.21	41.61	putative mediator of RNA polymerase II transcription subunit 26 isoform X1
LOC111680790	XP_023298263.1	42.06	39.59	41.93	42.6	41.545	F-actin-capping protein subunit beta
LOC111682295	XP_023299974.2	42.07	41.03	40.98	41.86	41.485	dnaJ homolog subfamily B member 12
LOC111687029	XP_023305206.1	44.72	39.65	41.84	39.68	41.4725	probable 28S ribosomal protein S6, mitochondrial
LOC124418430	XP_046806383.1	48.8	39.57	41.61	35.76	41.435	mitochondrial pyruvate carrier 2-like
LOC111686916	XP_023305071.1	41.89	39.32	42.53	41.94	41.42	F-actin-capping protein subunit alpha
LOC111681608	XP_023299241.2	40.87	42.97	42.94	38.61	41.3475	heterogeneous nuclear ribonucleoprotein A1-like
LOC111681608	XP_046804770.1	40.87	42.97	42.94	38.61	41.3475	heterogeneous nuclear ribonucleoprotein A1-like
LOC111675368	XP_023291890.1	60.98	37.01	37.1	30.2	41.3225	H/ACA ribonucleoprotein complex subunit 3
LOC111676623	XP_023293354.2	46.52	41.87	39.44	37.45	41.32	hydroxymethylglutaryl-CoA lyase, mitochondrial
LOC111688694	XP_023306961.1	40.29	39.19	42.56	43.17	41.3025	Krueppel homolog 2
LOC111686175	XP_023304254.1	39.84	41.04	46.2	37.8	41.22	signal recognition particle 54 kDa protein
LOC111680974	XP_023298463.1	47.91	40.3	38.12	38.36	41.1725	tubulin beta-1 chain isoform X2
LOC111677336	XP_023294207.1	49.61	39.05	39.33	36.6	41.1475	U6 snRNA-associated Sm-like protein LSm2
LOC111677175	XP_023294032.1	54.16	37.94	39.32	33.17	41.1475	mitochondrial pyruvate carrier 1
LOC111681351	XP_046808436.1	37.07	65.73	16.95	44.54	41.0725	histidine-rich protein PFHRP-II-like
LOC111677470	XP_046809725.1	43.57	29.92	44.62	46.03	41.035	phosphoenolpyruvate carboxykinase [GTP]-like isoform X3
LOC111677237	XP_023294101.2	43.53	37.99	41.96	40.52	41	thioredoxin domain-containing protein 5 homolog
LOC111689383	XP_023307626.1	40.88	39.73	41.49	41.84	40.985	26S proteasome regulatory subunit 7
LOC111682464	XP_023300196.2	37.52	47.79	36.16	42.46	40.9825	uncharacterized protein LOC111682464
LOC111680976	XP_023298464.1	38.26	44.72	40.24	40.56	40.945	U1 small nuclear ribonucleoprotein C
LOC111687686	XP_023305921.1	44.44	38.5	41.19	39.45	40.895	importin subunit alpha-3
LOC111687686	XP_046805419.1	44.44	38.5	41.19	39.45	40.895	importin subunit alpha-3
LOC111676637	XP_023293368.2	38.37	39.74	39.75	45.39	40.8125	serine protease inhibitor 27A
LOC111684358	XP_023302277.1	50.93	35.19	39.58	37.43	40.7825	probable small nuclear ribonucleoprotein Sm D2
LOC111685713	XP_023303750.1	39.66	39.64	43.2	40.4	40.725	ubiquitin-conjugating enzyme E2-17 kDa
LOC111685713	XP_046805635.1	39.66	39.64	43.2	40.4	40.725	ubiquitin-conjugating enzyme E2-17 kDa
LOC111677047	XP_023293861.2	44.72	40.36	39.03	38.62	40.6825	coiled-coil domain-containing protein 25
LOC111687926	XP_023306179.2	37.96	40.21	40.72	43.68	40.6425	nucleobindin-2
LOC111683738	XP_023301617.2	41.01	36.86	41.78	42.91	40.64	prenylated Rab acceptor protein 1
LOC111683624	XP_023301485.2	42.7	37.5	41.59	40.73	40.63	glycine--tRNA ligase
LOC111679665	XP_023297027.1	37.29	38.15	44.47	42.47	40.595	trifunctional enzyme subunit alpha, mitochondrial
LOC111690534	XP_023308802.1	39.88	35.68	42.93	43.73	40.555	mitochondrial 2-oxoglutarate/malate carrier protein
LOC111690534	XP_046804585.1	39.88	35.68	42.93	43.73	40.555	mitochondrial 2-oxoglutarate/malate carrier protein
LOC111691128	XP_023309540.2	42.23	37.04	41.36	41.4	40.5075	dolichyl-diphosphooligosaccharide--protein glycosyltransferase 48 kDa subunit
LOC111675327	XP_023291826.1	40.2	47.32	34	40.38	40.475	pro-resilin-like
LOC111678866	XP_023296066.1	50.45	40	36.77	34.48	40.425	mitochondrial import inner membrane translocase subunit TIM44
LOC111676938	XP_023293714.1	41.17	37.71	40.75	41.67	40.325	signal peptidase complex subunit 2 isoform X1
LOC111683866	XP_046808999.1	38.25	38.98	39.8	44.27	40.325	repressor of RNA polymerase III transcription MAF1 homolog
LOC111682346	XP_023300043.2	44.92	39.11	39	38.13	40.29	ER membrane protein complex subunit 3
LOC111683454	XP_046808468.1	39.6	37.26	41.92	42.27	40.2625	venom serine protease Bi-VSP
LOC111686102	XP_023304172.2	49.12	38.33	37.87	35	40.08	39S ribosomal protein L15, mitochondrial
LOC111689864	XP_023308099.2	43.1	37.65	40.3	39.26	40.0775	COX assembly mitochondrial protein 2 homolog
LOC111674630	XP_023291054.1	48.66	36.73	37.99	36.44	39.955	uncharacterized protein LOC111674630
LOC111675825	XP_023292434.2	33.42	55.26	26.57	44.51	39.94	uncharacterized protein LOC111675825
LOC111675649	XP_023292209.2	53.42	38.88	38.19	28.98	39.8675	DNA-binding protein modulo
LOC111689348	XP_023307588.2	43.25	37.59	39.09	39.51	39.86	outer mitochondrial transmembrane helix translocase
LOC111676938	XP_023293715.1	40.54	37.11	40.34	41.17	39.79	signal peptidase complex subunit 2 isoform X2
LOC111690807	XP_023309154.2	36.51	39.45	42.07	41.11	39.785	heat shock 70 kDa protein 4 isoform X2
LOC111680287	XP_023297690.1	38.92	36.34	42.32	41.33	39.7275	cAMP-dependent protein kinase catalytic subunit 1
LOC111685874	XP_023303925.2	39.15	37.35	42.27	40.14	39.7275	probable maleylacetoacetate isomerase 2 isoform X1
LOC111683342	XP_023301180.2	42.49	56.67	23.6	36.02	39.695	pupal cuticle protein C1B-like
LOC111674641	XP_023291069.2	57.48	35.18	38.42	27.62	39.675	H/ACA ribonucleoprotein complex subunit 4
LOC111685094	XP_046809846.1	35.47	36.52	43.21	43.36	39.64	glycogen debranching enzyme
LOC111681597	XP_023299221.2	36.51	40.85	38.12	42.9	39.595	protein suex-1
LOC111680403	XP_023297809.1	36.58	33.24	46.7	41.78	39.575	filamin-A isoform X4
LOC111675786	XP_023292395.2	38.92	38.64	39.99	40.71	39.565	probable low-specificity L-threonine aldolase 2
LOC111690904	XP_023309269.2	34.54	66.42	22.19	35.05	39.55	fibronectin-binding protein A
LOC111688422	XP_023306702.2	41.94	37.59	39.64	38.83	39.5	uncharacterized protein LOC111688422
LOC111683614	XP_023301475.1	39.02	39.1	39.94	39.62	39.42	integrin-linked protein kinase
LOC111677680	XP_023294612.1	41.41	36.43	41.14	38.51	39.3725	S-formylglutathione hydrolase
LOC111676866	XP_023293627.1	43.93	37.86	36.22	39.48	39.3725	DNA-directed RNA polymerase II subunit RPB11
LOC111677835	XP_046806257.1	45.04	37.61	40.61	34.02	39.32	globin CTT-Z
LOC111677835	XP_046806258.1	45.04	37.61	40.61	34.02	39.32	globin CTT-Z
LOC111677835	XP_046806259.1	45.04	37.61	40.61	34.02	39.32	globin CTT-Z
LOC111679162	XP_046808776.1	44.49	35.73	40.33	36.57	39.28	coiled-coil domain-containing protein 43
LOC111684575	XP_023302539.1	43.05	35.04	40.3	38.64	39.2575	cAMP-dependent protein kinase type I regulatory subunit isoform X2
LOC111678945	XP_023296172.1	44.91	36.38	37.63	38.05	39.2425	protein brawnin
LOC111681620	XP_023299259.1	35.79	38.55	39.81	42.5	39.1625	dynactin subunit 2
LOC111680549	XP_023297980.1	41.67	36.26	39.29	38.65	38.9675	protein SCO1 homolog, mitochondrial
LOC111675768	XP_023292367.2	59.46	29.87	21.71	44.61	38.9125	uncharacterized protein LOC111675768
LOC111681243	XP_023298765.2	43.59	35.57	39.38	36.83	38.8425	mitochondrial import inner membrane translocase subunit TIM50-C-like
LOC111679456	XP_023296796.2	39.79	42.08	35.2	38.29	38.84	UPF0184 protein CG14818
LOC111676794	XP_023293540.2	42.54	36.3	37.26	38.58	38.67	ubiquitin carboxyl-terminal hydrolase 14
LOC111677264	XP_023294129.1	44.22	36.83	37.8	35.74	38.6475	39S ribosomal protein L23, mitochondrial
LOC111685194	XP_046801989.1	34.15	38.68	40.14	41.29	38.565	uncharacterized protein LOC111685194
LOC111690807	XP_023309146.2	35.39	38.21	40.78	39.85	38.5575	heat shock 70 kDa protein 4 isoform X1
LOC111690807	XP_046809095.1	35.39	38.21	40.78	39.85	38.5575	heat shock 70 kDa protein 4 isoform X1
LOC124419024	XP_046803105.1	42.19	42.79	33.89	34.85	38.43	chitinase-like protein Idgf3
LOC124419915	XP_046806910.1	38.64	36.04	37.86	41.12	38.415	uncharacterized protein LOC124419915
LOC111689611	XP_023307850.2	44.09	34.47	39.43	35.63	38.405	tyrosine--tRNA ligase, cytoplasmic
LOC111684555	XP_046807067.1	53.03	34.14	34.92	31.17	38.315	ribose-phosphate pyrophosphokinase 2 isoform X3
LOC111676792	XP_023293538.2	37.82	35.84	39.24	40.34	38.31	probable 26S proteasome non-ATPase regulatory subunit 3
LOC111678022	XP_023295022.1	35.53	37.74	37.91	41.95	38.2825	peptidylglycine alpha-hydroxylating monooxygenase
LOC111678389	XP_023295502.1	41.72	35.85	36.95	38.53	38.2625	actin-related protein 2/3 complex subunit 3
LOC111679663	XP_023297021.1	41.24	35.35	37.78	38.38	38.1875	RNA polymerase II transcriptional coactivator
LOC111680588	XP_023298023.1	40.74	35.4	38	38.53	38.1675	alpha-soluble NSF attachment protein
LOC111690766	XP_023309091.2	42.6	36.52	38.57	34.87	38.14	putative dimethylaniline monooxygenase [N-oxide-forming] 6
LOC111685223	XP_023303240.2	44.34	39.06	37.54	31.54	38.12	28S ribosomal protein S18a, mitochondrial
LOC111677215	XP_046809633.1	39.16	34.9	40.41	37.79	38.065	coronin-1C-A isoform X2
LOC111679878	XP_046810619.1	38.25	36.65	35.86	41.47	38.0575	zinc-type alcohol dehydrogenase-like protein C1773.06c isoform X2
LOC111679878	XP_046810618.1	38.62	36.42	35.46	41.7	38.05	zinc-type alcohol dehydrogenase-like protein C1773.06c isoform X1
LOC111677215	XP_046809632.1	39.2	34.87	40.27	37.68	38.005	coronin-1C-A isoform X1
LOC111688168	XP_046809324.1	30.34	44.1	34.81	42.65	37.975	attacin-A-like
LOC111685682	XP_023303715.2	39.12	37.72	38.56	36.4	37.95	monocarboxylate transporter 12
LOC111691072	XP_023309480.2	44.16	52.23	25.99	29.2	37.895	uncharacterized protein LOC111691072
LOC111686227	XP_046810650.1	32.24	45.8	32.26	41.16	37.865	putative mediator of RNA polymerase II transcription subunit 26 isoform X2
LOC111688150	XP_046810085.1	35.23	40.26	36.14	39.78	37.8525	uncharacterized protein LOC111688150
LOC111681588	XP_046805673.1	43.35	34.51	37.71	35.62	37.7975	RNA-binding protein squid isoform X4
LOC111677245	XP_023294107.2	42.7	35.1	37.24	36.06	37.775	mitochondrial inner membrane protein OXA1L
LOC111681929	XP_023299599.1	43.68	34.86	38.01	34.49	37.76	coiled-coil-helix-coiled-coil-helix domain-containing protein 1
LOC111677081	XP_023293902.1	47.54	33.25	41.55	28.69	37.7575	glycine cleavage system H protein, mitochondrial
LOC111681806	XP_023299472.1	40.77	37.27	36.18	36.55	37.6925	cytochrome c oxidase assembly protein COX16 homolog, mitochondrial
LOC111684946	XP_023302946.2	43.02	34.89	39.01	33.78	37.675	39S ribosomal protein L3, mitochondrial
LOC111681588	XP_046805672.1	43.21	34.4	37.58	35.5	37.6725	RNA-binding protein squid isoform X3
LOC111684064	XP_023301954.1	38.57	36.91	36.64	38.56	37.67	glutaminyl-peptide cyclotransferase
LOC111677161	XP_046806520.1	37.29	33.57	39.56	40.06	37.62	heterogeneous nuclear ribonucleoprotein Q
LOC111675806	XP_023292414.1	43.62	34.11	35.45	36.96	37.535	U6 snRNA-associated Sm-like protein LSm5
LOC111682823	XP_023300580.2	46.38	34.86	31.92	36.93	37.5225	sarcoplasmic calcium-binding protein
LOC111687996	XP_023306254.2	43.22	38.47	36.61	31.42	37.43	glutathione S-transferase
LOC111684555	XP_046807066.1	51.71	33.31	34.09	30.49	37.4	ribose-phosphate pyrophosphokinase 2 isoform X2
LOC111676952	XP_023293738.2	43.03	34.17	35.84	36.06	37.275	mitochondrial import inner membrane translocase subunit Tim16
LOC111675398	XP_023291932.2	35.32	39.58	36.91	37.22	37.2575	glutathione S-transferase 1-like
LOC111687867	XP_023306112.2	43.92	31.94	29.73	43.32	37.2275	WD repeat domain phosphoinositide-interacting protein 3
LOC111688843	XP_046807224.1	40.46	35.71	36.39	36.12	37.17	tRNA (guanine(37)-N1)-methyltransferase
LOC111689201	XP_023307462.1	46.18	33.66	34.84	33.89	37.1425	proliferating cell nuclear antigen
LOC111676578	XP_023293292.2	24.28	66.31	19.89	38.05	37.1325	uncharacterized protein LOC111676578
LOC111675045	XP_023291510.1	45.82	33.85	36.55	32.13	37.0875	phosphomannomutase
LOC111674921	XP_023291374.2	37.57	32.53	38.28	39.89	37.0675	dolichyl-diphosphooligosaccharide--protein glycosyltransferase subunit 1
LOC111682007	XP_023299687.1	38.16	35.94	36.31	37.65	37.015	aquaporin-11
LOC111682007	XP_046811500.1	38.16	35.94	36.31	37.65	37.015	aquaporin-11
LOC111685081	XP_023303085.2	44.67	35.51	35.03	32.61	36.955	uncharacterized protein LOC111685081
LOC111690916	XP_023309294.2	26.86	61.52	19.22	39.71	36.8275	uncharacterized protein LOC111690916
LOC111677373	XP_023294246.2	37.55	36.1	35.72	37.9	36.8175	unc-112-related protein-like
LOC111681049	XP_023298533.2	35.84	38.42	35.77	36.88	36.7275	J domain-containing protein DDB_G0295729
LOC111684038	XP_023301923.2	37.89	31.23	39.45	38.18	36.6875	mannose-P-dolichol utilization defect 1 protein homolog
LOC111680281	XP_023297683.2	43.89	34.43	33.82	34.56	36.675	D-aminoacyl-tRNA deacylase
LOC111677637	XP_023294565.2	43.4	34.81	34.83	33.51	36.6375	inositol-3-phosphate synthase
LOC111677603	XP_023294531.2	39.47	34.57	36.05	35.64	36.4325	SET and MYND domain-containing protein 4
LOC111683956	XP_023301838.2	38.86	34.47	38.16	34.23	36.43	probable methylcrotonoyl-CoA carboxylase beta chain, mitochondrial
LOC111686931	XP_023305092.1	34.14	34.77	39.81	36.87	36.3975	immediate early response 3-interacting protein 1
LOC111685960	XP_023304006.2	37.16	36.05	34.16	38.21	36.395	vacuolar protein sorting-associated protein 4
LOC111682297	XP_046803346.1	40.7	33.18	35.26	36.42	36.39	cyclin-dependent kinase 11A
LOC111684555	XP_046807065.1	50.36	32.42	33.16	29.59	36.3825	ribose-phosphate pyrophosphokinase 2 isoform X1
LOC111680254	XP_023297653.2	36.52	34.74	38.08	36.1	36.36	THO complex subunit 4 isoform X2
LOC111676994	XP_023293781.1	37.18	37.26	34.59	35.99	36.255	derlin-1
LOC124419029	XP_046803123.1	35.4	44.39	24.97	40.23	36.2475	estradiol 17-beta-dehydrogenase 11
LOC111686213	XP_046810794.1	38.06	29.17	39.4	38.32	36.2375	uncharacterized protein LOC111686213
LOC111680254	XP_023297652.2	36.39	34.61	37.94	35.97	36.2275	THO complex subunit 4 isoform X1
LOC111684608	XP_023302588.1	37.5	36.41	35.22	35.74	36.2175	ribosomal protein S6 kinase beta-2
LOC111675453	XP_023291987.1	42.1	34.6	35.39	32.72	36.2025	39S ribosomal protein L51, mitochondrial
LOC111687706	XP_023305943.2	43.27	33.29	35.52	32.62	36.175	nucleolar GTP-binding protein 1
LOC111685923	XP_023303974.2	42.73	35.68	34.39	31.82	36.155	39S ribosomal protein L14, mitochondrial
LOC111677542	XP_046805565.1	41.93	33.59	34.88	34.1	36.125	protein FMC1 homolog
LOC111678014	XP_023295012.2	38.53	34.43	35.9	35.24	36.025	m-AAA protease-interacting protein 1, mitochondrial
LOC111677193	XP_023294049.1	41.42	34.93	33.86	33.62	35.9575	ER membrane protein complex subunit 2-like
LOC111682294	XP_023299973.1	36.39	32.23	36.42	38.57	35.9025	probable cytochrome P450 6d5
LOC111678923	XP_046803110.1	42.75	34.01	34.32	32.52	35.9	proteasome activator complex subunit 3
LOC111675716	XP_023292295.2	47.22	34.11	33.59	28.61	35.8825	protein LLP homolog
LOC111687304	XP_023305503.1	38.02	31.49	36.63	37.29	35.8575	protein YIPF5
LOC111681466	XP_023299020.2	41.5	32.08	35.7	33.62	35.725	probable arginine--tRNA ligase, cytoplasmic
LOC111683249	XP_023301071.1	35.5	34.83	35.63	36.89	35.7125	3'-5' ssDNA/RNA exonuclease TatD
LOC111674820	XP_023291248.1	35.1	33.84	37.96	35.83	35.6825	hsc70-interacting protein 1-like isoform X6
LOC111684322	XP_023302234.2	43.61	32.46	34.73	31.81	35.6525	nuclear migration protein nudC
LOC111675347	XP_023291859.1	39.7	33.56	33.89	35.4	35.6375	ragulator complex protein LAMTOR2 homolog
LOC111680767	XP_023298238.1	44.73	32.9	31.87	33.01	35.6275	small nuclear ribonucleoprotein F
LOC111683737	XP_023301616.2	34.13	31.08	38.47	38.74	35.605	dolichyl-diphosphooligosaccharide--protein glycosyltransferase subunit 2
LOC111681663	XP_023299314.2	30.73	38.22	35.23	38.16	35.585	V-type proton ATPase catalytic subunit A
LOC111681663	XP_023299315.2	30.73	38.22	35.23	38.16	35.585	V-type proton ATPase catalytic subunit A
LOC111677114	XP_023293944.2	36.48	32.25	37.37	35.75	35.4625	transmembrane protein 161B
LOC111687052	XP_023305235.1	37.47	40.88	29.34	33.93	35.405	peritrophin-55-like
LOC111686445	XP_046812472.1	37.82	32.04	34.67	36.9	35.3575	mitogen-activated protein kinase p38b
LOC111680753	XP_023298223.1	38.43	33.46	33.86	35.36	35.2775	CDP-diacylglycerol--inositol 3-phosphatidyltransferase
LOC111680946	XP_023298428.2	41.17	32.29	34.7	32.91	35.2675	tryptophan--tRNA ligase, cytoplasmic-like
LOC111683856	XP_023301741.2	38.05	34.03	35.42	33.39	35.2225	39S ribosomal protein L19, mitochondrial
LOC111690851	XP_046801148.1	35.62	34.02	36.12	35.09	35.2125	LOW QUALITY PROTEIN: succinyl-CoA:3-ketoacid-coenzyme A transferase, mitochondrial
LOC111687417	XP_023305626.2	37.43	32.04	36.98	34.19	35.16	uncharacterized protein LOC111687417
LOC111675125	XP_023291625.1	36.59	32.16	36.47	34.88	35.025	glutaryl-CoA dehydrogenase, mitochondrial
LOC111678665	XP_046807827.1	39.75	49.22	19.87	31.17	35.0025	angiomotin-like isoform X3
LOC111690263	XP_023308483.2	39.36	32.86	34.71	33.02	34.9875	ubiquitin-like protein 4A-B
LOC124421414	XP_046812510.1	39.46	32.67	31.18	36.27	34.895	nicalin-like
LOC111688518	XP_023306805.2	39.75	37.35	30.38	32.08	34.89	trypsin-1
LOC111677698	XP_023294632.1	34.54	33.16	35.23	36.63	34.89	charged multivesicular body protein 2a
LOC111684575	XP_023302541.1	38.03	31.58	35.74	34.11	34.865	cAMP-dependent protein kinase type I regulatory subunit isoform X4
LOC111684106	XP_023302000.2	34.44	32.71	35.82	35.9	34.7175	signal recognition particle subunit SRP72
LOC111677089	XP_023293910.1	33.92	31.59	37.49	35.59	34.6475	isocitrate dehydrogenase [NADP] cytoplasmic isoform X2
LOC111677470	XP_046809724.1	36.84	25.83	37.61	38.27	34.6375	phosphoenolpyruvate carboxykinase [GTP]-like isoform X2
LOC111682144	XP_046809922.1	43.2	31.88	32.03	31.41	34.63	fatty acyl-CoA reductase 1
LOC111682144	XP_046809923.1	43.2	31.88	32.03	31.41	34.63	fatty acyl-CoA reductase 1
LOC111676827	XP_023293581.2	31.02	32.09	35.03	40.31	34.6125	vacuolar protein sorting-associated protein VTA1homolog
LOC111685164	XP_023303173.1	39.77	31.06	34.69	32.86	34.595	ubiquitin fusion degradation protein 1 homolog
LOC111675613	XP_023292163.1	35.4	31.31	34.46	37.2	34.5925	U-scoloptoxin(01)-Cw1a
LOC111675613	XP_023292164.1	35.4	31.31	34.46	37.2	34.5925	U-scoloptoxin(01)-Cw1a
LOC111675613	XP_046808025.1	35.4	31.31	34.46	37.2	34.5925	U-scoloptoxin(01)-Cw1a
LOC111675613	XP_046808027.1	35.4	31.31	34.46	37.2	34.5925	U-scoloptoxin(01)-Cw1a
LOC111675613	XP_046808028.1	35.4	31.31	34.46	37.2	34.5925	U-scoloptoxin(01)-Cw1a
LOC111675613	XP_046808029.1	35.4	31.31	34.46	37.2	34.5925	U-scoloptoxin(01)-Cw1a
LOC111677017	XP_023293810.1	32.95	33.87	37.21	34.29	34.58	ras-related protein Rap-2a
LOC111683125	XP_046807465.1	33.05	36.66	32.96	35.39	34.515	uncharacterized protein DDB_G0283357
LOC124421292	XP_046812180.1	40.23	30.67	31.71	35.32	34.4825	ethanolamine-phosphate cytidylyltransferase-like
LOC111678893	XP_023296104.2	32.55	35.25	34.63	35.43	34.465	chitinase-like protein Idgf2
LOC111684575	XP_023302540.1	37.64	31.2	35.29	33.69	34.455	cAMP-dependent protein kinase type I regulatory subunit isoform X3
LOC111675452	XP_023291986.1	33.89	36.74	34.86	32.22	34.4275	programmed cell death protein 10
LOC111680658	XP_046803321.1	39.62	33.87	31.99	31.93	34.3525	dual specificity protein phosphatase 13 isoform X2
LOC111683730	XP_023301602.2	41.44	34.86	32.11	28.96	34.3425	39S ribosomal protein L42, mitochondrial
LOC111686826	XP_023304979.2	36.22	32.78	33.79	34.5	34.3225	uncharacterized protein LOC111686826
LOC111679157	XP_023296437.2	45.14	29.04	31.21	31.89	34.32	alpha-tocopherol transfer protein-like
LOC111684586	XP_023302561.1	33.44	33.03	34.56	35.87	34.225	transitional endoplasmic reticulum ATPase TER94 isoform X3
LOC111686929	XP_023305093.2	67.61	9.59	35.18	24.27	34.1625	uncharacterized protein LOC111686929
LOC111677596	XP_023294518.2	39.49	35.65	29.94	31.51	34.1475	aquaporin-like
LOC111679074	XP_023296334.1	38.28	31.36	33.89	32.58	34.0275	uncharacterized protein LOC111679074 isoform X2
LOC111679074	XP_046805900.1	38.28	31.36	33.89	32.58	34.0275	uncharacterized protein LOC111679074 isoform X2
LOC111687398	XP_023305603.2	35.45	34.64	32.68	33.21	33.995	tetratricopeptide repeat protein 19 homolog, mitochondrial
LOC111680181	XP_023297580.1	32.35	34.99	33.51	34.88	33.9325	sterol carrier protein 2
LOC111690800	XP_023309132.2	36.04	32.51	32.53	34.54	33.905	DEAD-box helicase Dbp80
LOC111676799	XP_023293545.2	38.79	34.71	33.04	28.88	33.855	probable 28S ribosomal protein S23, mitochondrial
LOC111680709	XP_023298181.1	35.67	32.75	32.64	34.32	33.845	kinesin heavy chain
LOC111680626	XP_046801537.1	38.8	32.4	30.32	33.81	33.8325	28S ribosomal protein S14, mitochondrial
LOC111680626	XP_046801538.1	38.8	32.4	30.32	33.81	33.8325	28S ribosomal protein S14, mitochondrial
LOC124420119	XP_046808053.1	31.48	33.89	34.77	35.11	33.8125	venom protease-like
LOC111688029	XP_023306291.2	35.15	33.67	31.79	34.49	33.775	trichohyalin
LOC111689041	XP_023307316.1	33.78	32.58	30.11	38.41	33.72	endocuticle structural glycoprotein SgAbd-4
LOC111681120	XP_046808588.1	35.34	48.01	23.05	28.4	33.7	calphotin-like isoform X3
LOC111690371	XP_023308609.2	38.54	32.98	32.45	30.78	33.6875	mitochondrial import inner membrane translocase subunit Tim29
LOC111686120	XP_023304193.2	37.49	32.29	33.03	31.89	33.675	serine/arginine-rich splicing factor 1
LOC124421271	XP_046812121.1	32.61	37.89	29.56	34.35	33.6025	alpha-1-inhibitor 3-like
LOC111684400	XP_023302325.2	36.52	31.87	33.52	32.24	33.5375	enoyl-CoA hydratase domain-containing protein 3,mitochondrial
LOC111687929	XP_023306183.2	38.85	31.63	33.02	30.61	33.5275	39S ribosomal protein L39, mitochondrial
LOC111686957	XP_046807030.1	33.71	32.12	34.63	33.61	33.5175	AFG3-like protein 2
LOC111679615	XP_023296965.1	37.44	31.2	32.53	32.89	33.515	androgen-induced gene 1 protein isoform X1
LOC111677214	XP_023294071.2	37.72	31.13	32.74	32.39	33.495	mitochondrial folate transporter/carrier
LOC111680658	XP_046803320.1	38.66	33	31.19	31.08	33.4825	dual specificity protein phosphatase 13 isoform X1
LOC111675707	XP_023292287.2	35.16	31.49	33.59	33.55	33.4475	protein CTLA-2-beta
LOC111683473	XP_023301314.2	34.05	34.4	30.16	35.14	33.4375	protein CREG1
LOC111685108	XP_023303114.2	32	33.93	30.12	37.7	33.4375	protein scylla-like
LOC111677089	XP_023293911.1	32.91	30.37	36.09	34.18	33.3875	isocitrate dehydrogenase [NADP] cytoplasmic isoform X1
LOC111677089	XP_046807869.1	32.91	30.37	36.09	34.18	33.3875	isocitrate dehydrogenase [NADP] cytoplasmic isoform X1
LOC111686236	XP_023304353.2	28.92	42.3	24.16	37.96	33.335	adult-specific cuticular protein ACP-22-like
LOC111687538	XP_023305746.2	51.27	21.94	38.46	21.63	33.325	apolipophorins
LOC111679137	XP_023296413.2	39.82	33.76	30.74	28.47	33.1975	39S ribosomal protein L18, mitochondrial
LOC111677225	XP_023294085.1	38.09	34.45	28.72	31.47	33.1825	transcription initiation factor TFIID subunit 1-like
LOC111682315	XP_046812328.1	36.6	31.02	30.26	34.69	33.1425	actin-related protein 2/3 complex subunit 4
LOC111675322	XP_023291821.2	36.52	31.89	31.68	32.28	33.0925	histidine--tRNA ligase isoform X2
LOC111680682	XP_046803670.1	34.71	33	32.08	32.56	33.0875	nesprin-1
LOC111677670	XP_023294603.2	29.34	31.65	34.27	36.95	33.0525	putative uncharacterized protein DDB_G0277255
LOC111678178	XP_023295209.1	38.1	31.92	30.7	31.12	32.96	presenilins-associated rhomboid-like protein, mitochondrial
LOC111681639	XP_023299285.1	39.59	30.36	32.25	29.59	32.9475	lysine--tRNA ligase isoform X2
LOC111688574	XP_023306853.2	39.97	26.03	31.19	34.57	32.94	glutathione S-transferase theta-1
LOC111688092	XP_023306349.2	28.76	6.2	52.09	44.66	32.9275	pupal cuticle protein Edg-78E
LOC111683519	XP_023301365.2	35.51	30.54	34.14	31.03	32.805	uncharacterized protein LOC111683519
LOC124418466	XP_046808467.1	29.8	33.58	33.71	33.65	32.685	venom serine protease Bi-VSP-like
LOC111677470	XP_046809723.1	34.74	24.04	35.53	36.22	32.6325	phosphoenolpyruvate carboxykinase [GTP]-like isoform X1
LOC111690701	XP_023309007.2	33.22	30.84	34.34	32.07	32.6175	eukaryotic translation initiation factor 5B
LOC111683911	XP_023301797.1	36.96	31.66	31.33	30.25	32.55	U6 snRNA-associated Sm-like protein LSm4
LOC111690871	XP_023309219.1	34.23	31.84	31.21	32.79	32.5175	AP-2 complex subunit mu
LOC111687870	XP_023306114.1	36.18	31.29	30.89	31.6	32.49	28S ribosomal protein S21, mitochondrial
LOC111687870	XP_023306115.1	36.18	31.29	30.89	31.6	32.49	28S ribosomal protein S21, mitochondrial
LOC111685165	XP_023303174.2	36.72	30.66	31.86	30.69	32.4825	39S ribosomal protein L2, mitochondrial
LOC111690690	XP_023308996.1	41.68	28.36	32.59	27.29	32.48	importin-4-like
LOC111679209	XP_023296506.1	34.49	32.63	31.37	31.42	32.4775	actin-related protein 2/3 complex subunit 5-C
LOC111686448	XP_046811537.1	34.37	36.7	26.28	32.5	32.4625	glucose-6-phosphate 1-epimerase
LOC111690255	XP_023308476.2	58.43	21.89	30.75	18.61	32.42	uncharacterized protein LOC111690255
LOC111677012	XP_023293806.1	36.9	31.47	30.82	30.36	32.3875	NADH dehydrogenase [ubiquinone] 1 alpha subcomplex assembly factor 3
LOC111677176	XP_023294033.1	30.52	33.01	32.32	33.66	32.3775	NECAP-like protein CG9132
LOC111675136	XP_023291639.2	32.9	28.94	34.29	33.36	32.3725	hypoxia up-regulated protein 1
LOC111684212	XP_023302114.2	32.56	31.02	34.58	31.31	32.3675	aminoacyl tRNA synthase complex-interacting multifunctional protein 1
LOC111686162	XP_023304238.2	33.19	31.84	32.12	32.31	32.365	cytochrome b5 isoform X1
LOC111683944	XP_023301821.2	33.57	30.74	32.98	32.1	32.3475	dimethyladenosine transferase 1, mitochondrial
LOC111674928	XP_023291383.2	33.99	30.71	34.17	30.47	32.335	phenylalanine--tRNA ligase alpha subunit
LOC111678172	XP_023295201.1	39.08	32.43	30.03	27.77	32.3275	ribonucleoside-diphosphate reductase subunit M2
LOC111682497	XP_046811166.1	32.01	33.23	30.18	33.68	32.275	uncharacterized protein LOC111682497
LOC111679069	XP_023296327.2	35.12	31.58	31.99	30.32	32.2525	estradiol 17-beta-dehydrogenase 11
LOC111678917	XP_046802009.1	34.6	32.32	28.16	33.89	32.2425	uncharacterized protein LOC111678917
LOC111677389	XP_023294265.1	33.23	31.14	31.24	33.23	32.21	cytochrome c oxidase assembly factor 5
LOC111675323	XP_023291822.2	31.41	31.3	33.61	32.5	32.205	UV excision repair protein RAD23 homolog B-like
LOC111681052	XP_023298536.1	30.16	32.55	32.48	33.61	32.2	protein twisted gastrulation
LOC111676105	XP_023292765.2	36.7	28.85	31.93	31.31	32.1975	complex I intermediate-associated protein 30, mitochondrial
LOC124418437	XP_046808316.1	49.72	23.68	36.83	18.51	32.185	alpha-tocopherol transfer protein-like
LOC111685920	XP_023303975.2	32.25	29.39	33.32	33.73	32.1725	uncharacterized protein LOC111685920
LOC111683860	XP_023301745.2	32.55	32.64	29.03	34.39	32.1525	protein KRTCAP2 homolog
LOC111684857	XP_023302840.1	33.12	28.8	33.25	33.42	32.1475	transmembrane protein 11 homolog, mitochondrial isoform X3
LOC111676573	XP_023293289.2	19.56	58.09	16.75	33.89	32.0725	uncharacterized protein LOC111676573
LOC111681304	XP_023298820.1	23.1	36.25	20.63	48.25	32.0575	eclosion hormone
LOC111681304	XP_046806234.1	23.1	36.25	20.63	48.25	32.0575	eclosion hormone
LOC111678225	XP_023295264.1	34.21	32.23	32.58	29.15	32.0425	5'-AMP-activated protein kinase subunit beta-1
LOC124420087	XP_046807854.1	28.45	33.48	29.03	37.21	32.0425	uncharacterized protein LOC124420087
LOC111684706	XP_023302692.1	36.78	30.44	30.68	30.13	32.0075	casein kinase II subunit beta isoform X4
LOC111680942	XP_023298424.1	37.94	33.45	29.58	26.96	31.9825	mitochondrial intermembrane space import and assembly protein 40-B
LOC111684857	XP_023302839.1	32.93	28.64	33.07	33.23	31.9675	transmembrane protein 11 homolog, mitochondrial isoform X2
LOC111684483	XP_046803612.1	36.23	29.82	30.55	31.11	31.9275	neuroplastin
LOC111684483	XP_046803616.1	36.23	29.82	30.55	31.11	31.9275	neuroplastin
LOC111684483	XP_046803620.1	36.23	29.82	30.55	31.11	31.9275	neuroplastin
LOC111684483	XP_046803622.1	36.23	29.82	30.55	31.11	31.9275	neuroplastin
LOC111684483	XP_046803630.1	36.23	29.82	30.55	31.11	31.9275	neuroplastin
LOC111684483	XP_046803633.1	36.23	29.82	30.55	31.11	31.9275	neuroplastin
LOC111677396	XP_023294274.2	39.38	31.52	31.18	25.14	31.805	grpE protein homolog, mitochondrial
LOC111684857	XP_023302838.1	32.75	28.49	32.89	33.04	31.7925	transmembrane protein 11 homolog, mitochondrial isoform X1
LOC111679480	XP_023296824.2	31.6	31.34	31.24	32.81	31.7475	probable serine/threonine-protein kinase DDB_G0282963
LOC111690875	XP_023309226.2	32.7	30.62	31.15	32.48	31.7375	valacyclovir hydrolase
LOC111684204	XP_023302102.2	37.47	29.71	31.1	28.55	31.7075	NFU1 iron-sulfur cluster scaffold homolog, mitochondrial-like
LOC111679183	XP_023296472.2	36.74	29.47	32	28.4	31.6525	UPF0545 protein C22orf39 homolog
LOC111676461	XP_023293156.1	35.68	31.69	30.36	28.82	31.6375	DNA-directed RNA polymerases I, II, and III subunit RPABC5
LOC111683715	XP_046811006.1	32.17	28.87	34.64	30.85	31.6325	ATP-dependent Clp protease proteolytic subunit, mitochondrial
LOC111680280	XP_023297682.2	32.85	32.11	30.3	31.19	31.6125	uncharacterized protein LOC111680280
LOC111678730	XP_046808483.1	33.56	33.67	28.15	30.97	31.5875	putative phospholipase B-like lamina ancestor
LOC111688774	XP_023307050.2	23.09	36.28	42.04	24.94	31.5875	mitochondrial E3 ubiquitin protein ligase 1
[truncated: 3,708 more rows]

## Sheet: B. Gut_Compiled
Only sequences with an average TPM value ≥ 5 are shown; 5,802 sequences were arranged from highest average expression (top) to lowest expression (bottom)
Gene_ID	Protein_ID	TPM_G1	TPM_G2	TPM_G3	TPM_G4	AVG-TPM	NCBI Annotation
LOC111675064	XP_023291533.1	19139.3	19577	19197	19857.8	19442.8	acyl-CoA-binding protein
LOC111690292	XP_023308521.1	14826.5	14875.9	15867.7	14834.2	15101.1	probable fatty acid-binding protein
LOC111676083	XP_023292736.1	13026.3	11571.5	13819.1	14066.7	13120.9	40S ribosomal protein S29
LOC111680758	XP_023298232.1	9496.25	8965.54	11848.7	12099.2	10602.4	60S ribosomal protein L44
LOC111675053	XP_023291521.1	6955.23	7439.88	8960.76	7322.5	7669.59	acyl-CoA-binding protein homolog
LOC111683089	XP_023300892.1	6799.42	7808.27	6396.34	7619.02	7155.76	V-type proton ATPase subunit G
LOC111690206	XP_023308415.2	7001.83	6417.52	7262.68	7059.12	6935.29	40S ribosomal protein S25
LOC111682851	XP_023300609.1	5996.21	6447.34	7194.02	7288.33	6731.48	uncharacterized protein LOC111682851
LOC111678023	XP_023295023.1	6559.59	4894.99	6952.93	7957.38	6591.22	60S ribosomal protein L39
LOC111687303	XP_023305502.1	6406.13	6273.93	6442.87	6034.06	6289.25	60S ribosomal protein L30
LOC111677003	XP_023293794.1	6484.22	5849.84	5813.93	6301.52	6112.38	40S ribosomal protein S26
LOC111680240	XP_023297634.1	6207.49	5736.74	6142.01	6234.49	6080.18	60S ribosomal protein L35
LOC111686871	XP_023305032.2	4647.78	4142.25	7724.05	7045.65	5889.93	uncharacterized protein LOC111686871
LOC111685301	XP_023303326.1	5904.17	4872.35	5841.36	5639.42	5564.33	60S ribosomal protein L37a
LOC111678531	XP_023295681.1	6081.65	5259.55	5551.36	5272.66	5541.31	60S ribosomal protein L23
LOC111680578	XP_023298014.1	5808.21	5105.3	5198.82	5918.96	5507.82	60S ribosomal protein L10
LOC111685681	XP_023303714.1	5771.43	5260.33	5317.54	5215.31	5391.15	40S ribosomal protein S23
LOC111683443	XP_023301282.1	5162.94	5044.74	5022.61	5653.11	5220.85	activity-regulated cytoskeleton associated protein 1
LOC111690556	XP_023308829.1	4644.25	5213.08	5151.6	5126.89	5033.95	uncharacterized protein LOC111690556
LOC111682659	XP_023300418.1	5500.29	4609.41	4906.45	4713.86	4932.5	40S ribosomal protein S12
LOC111685092	XP_023303099.1	5592.73	4383.17	4851.16	4718.88	4886.48	40S ribosomal protein S15
LOC111685364	XP_023303391.2	3930.31	4154.86	5337.15	5751.99	4793.58	uncharacterized protein LOC111685364
LOC111687640	XP_023305863.1	3879.45	4786.23	5151.01	5167.48	4746.04	ribonuclease kappa
LOC111678559	XP_023295718.2	3985.37	4327.61	5797.17	4770.39	4720.14	ATPase inhibitor mai-2, mitochondrial
LOC111685072	XP_023303075.1	4982.22	4282.28	4857.3	4750.75	4718.14	60S ribosomal protein L29
LOC111690386	XP_023308622.1	4628.37	4198.68	4628.67	4930.03	4596.44	40S ribosomal protein S20
LOC111683950	XP_023301828.1	4410.64	4849.47	4566.26	4396.98	4555.84	putative ATP synthase subunit f, mitochondrial
LOC111690780	XP_023309109.1	4177.79	5877.13	3741.64	3862.27	4414.71	V-type proton ATPase 16 kDa proteolipid subunit
LOC111690780	XP_023309110.1	4177.79	5877.13	3741.64	3862.27	4414.71	V-type proton ATPase 16 kDa proteolipid subunit
LOC111685946	XP_023303997.1	4276.4	4062.69	4378.15	4735.95	4363.3	40S ribosomal protein S21
LOC111686570	XP_023304708.1	4508.75	3850.23	4365.32	4601.63	4331.48	60S ribosomal protein L36
LOC111677848	XP_023294816.1	3835.51	3776.34	4636.99	5036.77	4321.4	eukaryotic translation initiation factor 5A
LOC111678049	XP_023295051.1	4855.82	4045.97	4300.23	3851.26	4263.32	60S ribosomal protein L12
LOC111685076	XP_023303079.1	4552.87	3720.35	4162.24	4011.05	4111.63	60S ribosomal protein L38
LOC111681161	XP_023298654.2	4564.4	3826.46	4003.95	3718.47	4028.32	60S acidic ribosomal protein P2
LOC111676731	XP_023293473.1	4482.49	3980.65	3858.58	3740.39	4015.53	60S acidic ribosomal protein P1
LOC111675788	XP_023292397.1	3959.47	4386.37	3792.25	3892.55	4007.66	cytochrome c oxidase subunit 7A, mitochondrial
LOC111678444	XP_023295560.1	4498.91	3637.76	4006.58	3875.88	4004.78	40S ribosomal protein S16
LOC111683305	XP_023301130.1	4403.97	3957.46	3941.34	3638.12	3985.22	60S ribosomal protein L14
LOC111681648	XP_023299298.1	3378.91	3785.42	4121.55	4245.89	3882.94	cytochrome b-c1 complex subunit 7
LOC111689167	XP_023307430.1	3931.59	4343.97	3299.04	3695.69	3817.57	V-type proton ATPase subunit F 1
LOC111682731	XP_023300495.1	3443	4092.42	3451.3	3906.89	3723.4	V-type proton ATPase subunit e
LOC111677160	XP_023294007.2	4062.69	4109.72	3193.47	3097.65	3615.88	ADP,ATP carrier protein
LOC111677160	XP_023294005.2	4062.69	4109.72	3193.47	3097.65	3615.88	ADP,ATP carrier protein
LOC111677818	XP_023294781.1	4003.82	3440.83	3488.26	3494.97	3606.97	probable 60S ribosomal protein L37-A
LOC111682502	XP_023300237.1	3951.08	4141.55	3221.71	3113.24	3606.89	elongation factor 1-alpha 1
LOC111690358	XP_023308596.1	3741.19	3568	3659.34	3430.57	3599.78	40S ribosomal protein S28
LOC111687772	XP_023306016.1	4078.33	3452.61	3431.6	3141.56	3526.03	60S ribosomal protein L7a
LOC111685834	XP_023303886.1	3971.91	3254.52	3432.16	3269.29	3481.97	60S ribosomal protein L24
LOC111689482	XP_023307723.1	3201.56	3701.39	3489.77	3421.8	3453.63	cytochrome c oxidase subunit NDUFA4
LOC111678475	XP_023295613.1	3770.84	3141.59	3319.62	3319.68	3387.93	40S ribosomal protein S27
LOC111675297	XP_023291803.1	3913.6	3353.05	3234.23	2976.83	3369.43	40S ribosomal protein S8
LOC111679560	XP_023296905.1	3554.49	2987.63	3267.16	3349.96	3289.81	40S ribosomal protein S9
LOC111681589	XP_023299205.1	3588.28	3585.96	3025.81	2844.36	3261.1	ATP synthase lipid-binding protein, mitochondrial
LOC111681589	XP_023299206.1	3588.28	3585.96	3025.81	2844.36	3261.1	ATP synthase lipid-binding protein, mitochondrial
LOC111681589	XP_023299207.1	3588.28	3585.96	3025.81	2844.36	3261.1	ATP synthase lipid-binding protein, mitochondrial
LOC111686834	XP_023304985.2	3281.52	2858.36	3725.29	3111.68	3244.21	peroxiredoxin-6-like
LOC111678160	XP_023295187.1	3686.59	2978.07	3265.4	3024.91	3238.74	60S ribosomal protein L27a
LOC124418465	XP_046809929.1	3433.2	2977.44	3273.26	2965.17	3162.27	trypsin alpha-4-like
LOC111685135	XP_023303139.1	3485.06	3194.35	2846.77	2758.82	3071.25	40S ribosomal protein S18
LOC111681405	XP_023298944.2	2543.93	2833.22	3366.03	3374.14	3029.33	rhodanese domain-containing protein CG4456
LOC111681362	XP_023298881.1	2907.9	2886.26	3208.69	3088.18	3022.76	acyl-CoA-binding protein-like
LOC111687034	XP_046807845.1	2548.28	2957.5	3299.55	2985.33	2947.67	myophilin
LOC111684266	XP_023302169.1	3277.57	2792.41	2926.65	2771.47	2942.02	40S ribosomal protein S17
LOC111689191	XP_023307453.1	3272.58	2797.34	2788.38	2874.01	2933.08	ubiquitin-40S ribosomal protein S27a
LOC111679138	XP_023296414.1	2127.41	2205.26	3584.13	3599.67	2879.12	cytochrome b-c1 complex subunit 9
LOC111690437	XP_023308680.2	3083.58	3658.81	2248.05	2515.49	2876.48	ferritin subunit
LOC111690437	XP_023308681.2	3083.58	3658.81	2248.05	2515.49	2876.48	ferritin subunit
LOC111678292	XP_023295364.1	3149.83	2754.14	2480.44	2683.52	2766.98	60S ribosomal protein L31
LOC111684776	XP_023302746.1	3086.56	2657.33	2701.74	2554.14	2749.94	60S ribosomal protein L13a
LOC111675186	XP_023291677.1	3013.49	2520.63	2728.54	2628.9	2722.89	40S ribosomal protein S13
LOC111688407	XP_023306680.1	2950.33	2546.14	2615.39	2624.77	2684.16	nucleoside diphosphate kinase
LOC111675328	XP_023291832.1	2738.43	2401.39	2639.28	2832.72	2652.95	60S ribosomal protein L32
LOC111678040	XP_023295041.1	2982.98	2539.54	2486.53	2446.11	2613.79	60S ribosomal protein L19
LOC111679147	XP_023296426.2	2762.19	2681.85	2399.59	2317.36	2540.25	ATP synthase subunit g, mitochondrial
LOC111676488	XP_023293217.1	2855.97	2303.09	2482.86	2496.54	2534.61	serine protease 1-like
LOC111680295	XP_023297699.1	2466.88	2481.94	2599.7	2481.97	2507.62	peptidyl-prolyl cis-trans isomerase isoform X1
LOC111682115	XP_023299792.1	2887.48	2334.51	2395.45	2332.43	2487.47	60S ribosomal protein L18
LOC111688114	XP_046808068.1	2853.42	2472.93	2376.29	2239.57	2485.55	40S ribosomal protein S4
LOC111685246	XP_023303269.1	2910.04	2373.82	2400.97	2236.64	2480.37	60S ribosomal protein L13
LOC111681900	XP_023299568.1	2791.65	2253.73	2520.01	2355.38	2480.19	60S ribosomal protein L11
LOC111675490	XP_023292026.1	2765.11	2262.88	2425.76	2319.37	2443.28	60S ribosomal protein L18a
LOC111686960	XP_023305132.1	2780.92	2455.26	2310.57	2191.84	2434.65	60S ribosomal protein L23a
LOC111682741	XP_023300506.2	2519.13	2347.98	2431.35	2409.32	2426.95	uncharacterized protein LOC111682741
LOC111682296	XP_023299976.1	2737.77	2431.38	2325.77	2190.98	2421.47	60S ribosomal protein L27
LOC111679647	XP_023297000.1	2393.21	2370.14	2422.58	2414.33	2400.07	thioredoxin-2
LOC111678812	XP_023295991.1	2792.74	2205.95	2349.84	2158.52	2376.76	60S ribosomal protein L34
LOC111684186	XP_023302079.1	2667.06	2235.08	2345.84	2170	2354.49	60S ribosomal protein L28
LOC111677411	XP_023294295.1	2638.93	2261.98	2322.74	2157.35	2345.25	40S ribosomal protein S14a
LOC124420989	XP_046811572.1	2368.29	2206.84	2378.33	2402.56	2339.01	inactive lysozyme 1A-like
LOC111681504	XP_023299070.2	2330.16	2316.03	2367.71	2335.96	2337.47	uncharacterized protein LOC111681504
LOC111678621	XP_023295795.1	1980.78	2387.49	2563.33	2163.98	2273.89	17-beta-hydroxysteroid dehydrogenase 13
LOC111690682	XP_023308989.1	2530.71	2188.4	2224.65	2118.56	2265.58	uncharacterized protein LOC111690682
LOC111686969	XP_023305141.1	2455.91	2120.33	2246.29	2205.31	2256.96	ubiquitin-60S ribosomal protein L40
LOC111678328	XP_023295406.1	2474.88	2037.46	2111.64	1989.05	2153.26	trypsin alpha-4
LOC111680326	XP_023297728.1	2405.08	2040.01	2122.98	2042.48	2152.64	60S ribosomal protein L15
LOC111683444	XP_023301284.2	2076.44	2412.79	1918.22	2092.98	2125.11	activity-regulated cytoskeleton associated protein 1-like
LOC111686254	XP_023304370.2	1642.84	1763.76	2528.17	2470.67	2101.36	MICOS complex subunit MIC10-like
LOC111677649	XP_023294579.1	2046.95	1907.17	2308.99	2140.54	2100.91	10 kDa heat shock protein, mitochondrial
LOC111682588	XP_023300332.1	2442.79	2023.36	2025.59	1876.58	2092.08	60S ribosomal protein L17
LOC111675121	XP_023291623.1	2376.13	1991.33	2035.86	1947.19	2087.63	40S ribosomal protein S3a
LOC111675298	XP_023291804.1	2384.44	1986.22	2053.07	1921.33	2086.26	40S ribosomal protein S5a
LOC111683283	XP_023301098.1	2044.76	2191.11	1994.03	2108.94	2084.71	ATP synthase subunit e, mitochondrial
LOC111681398	XP_023298931.2	1969.36	2014.64	2127.6	2194.61	2076.55	cytochrome c oxidase subunit 6C
LOC111677352	XP_023294222.2	1998.03	2176.62	2166.7	1941.75	2070.77	lysozyme 2
LOC111681361	XP_023298880.1	2159.29	1919.5	2221.96	1870.04	2042.7	acyl-CoA-binding protein homolog
LOC111675048	XP_023291514.1	1256.29	1413.07	2796.97	2701.96	2042.07	acyl-CoA-binding protein-like
LOC111686577	XP_023304715.1	2334.59	2040.66	1929.26	1798.64	2025.79	40S ribosomal protein S6
LOC111676808	XP_023293557.2	2090.87	1908.23	2235.79	1652.06	1971.74	serine protease 1-like
LOC124420842	XP_046811115.1	1562.11	1523.89	2494.63	2304.82	1971.36	LOW QUALITY PROTEIN: NADH-ubiquinone oxidoreductase chain 5-like
LOC111689147	XP_023307408.1	2117.93	1854.17	1923.74	1961.44	1964.32	60S ribosomal protein L9
LOC111690439	XP_046806424.1	1942.45	2333.56	1923.89	1641.04	1960.24	uncharacterized protein LOC111690439
LOC111688320	XP_023306578.1	2176.28	2131.27	1789.56	1698.56	1948.92	cytochrome c
LOC111682974	XP_023300745.1	2187.46	1933.6	1850.1	1757.7	1932.21	60S ribosomal protein L35a
LOC111676514	XP_023293242.1	1624.06	1619.33	2321.95	2155.96	1930.33	histone H4
LOC111675636	XP_023292192.1	2015.94	1836.33	1855.65	1943.11	1912.76	protein stunted
LOC111675462	XP_023291997.1	2031.86	1742	1922.04	1897.91	1898.45	40S ribosomal protein S24
LOC111690463	XP_023308711.2	988.26	1469.47	2645.66	2472.08	1893.87	uncharacterized protein LOC111690463
LOC111681470	XP_023299023.2	1791.53	1821.18	1892.92	2058.66	1891.07	acyl-CoA-binding protein
LOC111678336	XP_023295415.2	2113.34	1703.37	1938.77	1789.81	1886.32	trypsin alpha-4-like
LOC111677506	XP_023294411.1	2026.44	1955.51	1752.96	1769.08	1876	cytochrome c oxidase subunit 5B, mitochondrial-like
LOC111679187	XP_023296477.1	2068.06	1785.79	1849.16	1780.83	1870.96	60S ribosomal protein L21
LOC111675017	XP_023291485.1	2146.87	1773.1	1816.29	1694.79	1857.76	40S ribosomal protein S19a
LOC111682815	XP_023300573.2	1829.36	1951.36	1789.11	1858.78	1857.15	uncharacterized protein LOC111682815
LOC111682815	XP_023300574.2	1829.36	1951.36	1789.11	1858.78	1857.15	uncharacterized protein LOC111682815
LOC111690453	XP_023308700.2	1266.89	1977.73	2311.84	1801.29	1839.44	uncharacterized protein LOC111690453
LOC111679286	XP_023296595.1	1508.04	1441.17	2238.61	2167.38	1838.8	eukaryotic translation initiation factor eIF1
LOC111687502	XP_023305711.1	2093.29	1665.12	1834	1693.57	1821.49	40S ribosomal protein S7
LOC111686537	XP_023304666.2	1590.27	1719.22	1914.53	2043.98	1817	uncharacterized protein LOC111686537
LOC111676477	XP_023293203.2	2008.3	1704.9	1802.74	1675.11	1797.76	serine protease 1-like
LOC111684349	XP_023302266.2	1710.35	2128.45	1737.22	1569.96	1786.49	peroxisomal multifunctional enzyme type 2
LOC111686093	XP_023304163.1	1486.04	1618.61	2128.21	1852.79	1771.41	copper transport protein ATOX1
LOC111687996	XP_023306254.2	1000.19	1129.97	1940.11	2950	1755.07	glutathione S-transferase
LOC111677021	XP_023293814.1	1836.71	1659.07	1680.83	1838.2	1753.7	cofilin/actin-depolymerizing factor homolog
LOC111679241	XP_023296537.2	1994.36	1628.23	1698.89	1665.43	1746.73	60S ribosomal protein L5
LOC111686717	XP_046809712.1	1579.51	1762.1	1816.61	1790.43	1737.16	calmodulin
LOC111684017	XP_023301903.1	1934.94	1626.09	1680.07	1603.51	1711.15	60S ribosomal protein L10a-2
LOC111691218	XP_023309645.1	1936.2	1677.98	1652.77	1571.88	1709.71	60S ribosomal protein L26
LOC111685205	XP_023303221.1	1617.66	1705.49	1954.78	1544.35	1705.57	uncharacterized protein LOC111685205
LOC111683777	XP_023301648.1	1941.3	1689.5	1627.05	1510.61	1692.12	60S ribosomal protein L8
LOC111687555	XP_023305765.1	1527.17	1820.18	1507.93	1904.2	1689.87	male accessory gland serine protease inhibitor-like
LOC111678069	XP_023295073.1	1902.46	1627.13	1610.44	1551.96	1673	40S ribosomal protein S3
LOC111679387	XP_023296730.1	1796.18	1867.1	1533.86	1480.77	1669.48	ATP synthase subunit b, mitochondrial
LOC111690441	XP_023308686.2	1903.91	2113.76	1390.19	1219.35	1656.8	uncharacterized protein LOC111690441
LOC111675862	XP_023292481.2	1653.8	1605.04	1795.04	1550.56	1651.11	uncharacterized protein LOC111675862
LOC111675224	XP_023291718.1	1699.52	1846.62	1518.51	1482.07	1636.68	cytochrome c oxidase subunit 6A, mitochondrial
LOC111676926	XP_023293702.2	1589.07	1451.35	1662.63	1737.47	1610.13	translationally-controlled tumor protein homolog
LOC111676530	XP_023293257.1	1834.92	1542.31	1557.46	1429.96	1591.16	60S ribosomal protein L6
LOC111678010	XP_023295004.1	1752.27	1692.14	1458.23	1435.34	1584.49	cytochrome c oxidase subunit 5A, mitochondrial
LOC111684337	XP_023302254.1	1643.9	1843.05	1309.18	1493.54	1572.42	V-type proton ATPase subunit D 1
LOC111689255	XP_023307498.1	1375.95	1340.13	1775.49	1777.81	1567.34	leech-derived tryptase inhibitor C-like
LOC111678966	XP_023296204.1	1726.01	1384.59	1545.26	1558.92	1553.69	40S ribosomal protein S15Aa
LOC111680385	XP_023297787.1	1430.59	1308.82	1546.83	1717.95	1501.05	cytochrome b-c1 complex subunit 10
LOC111681410	XP_023298947.1	1585.14	2005.44	1229.06	1167.46	1496.77	ATP synthase subunit alpha, mitochondrial
LOC111681425	XP_023298967.1	1384.5	1478.64	1637.43	1355.61	1464.05	uncharacterized protein LOC111681425
LOC111684471	XP_023302414.2	1088.91	1095.17	1835.48	1833.67	1463.31	mitochondrial import inner membrane translocase subunit Tim8
LOC111687910	XP_023306159.2	1289.84	1476.17	1620.42	1444.9	1457.83	CDGSH iron-sulfur domain-containing protein 2 homolog
LOC124420581	XP_046809986.1	1640.1	1320.46	1466.27	1393.92	1455.19	serine protease 1-like
LOC111676417	XP_023293105.1	1625.64	1406.18	1417.13	1340.87	1447.46	40S ribosomal protein S2
LOC111684705	XP_023302687.1	1622.04	1498.16	1408.92	1256.22	1446.34	60S ribosomal protein L22
LOC111690669	XP_023308965.1	1466.24	2168.91	1006.3	1083.87	1431.33	V-type proton ATPase subunit B
LOC111678951	XP_023296177.2	1663.54	1400.55	1357.97	1293.23	1428.82	40S ribosomal protein SA
LOC111676763	XP_023293508.1	1559.97	1593.18	1348.54	1192.78	1423.62	60S ribosomal protein L3 isoform X1
LOC111680460	XP_023297874.2	1407.28	1518.59	1249.42	1449.51	1406.2	peptidyl-prolyl cis-trans isomerase 5
LOC111678284	XP_023295353.2	1297.91	1317.5	1594.15	1361.32	1392.72	trypsin-like
LOC111676831	XP_023293586.1	1467.14	1374.68	1314.48	1399.04	1388.84	cytochrome b-c1 complex subunit 8
LOC111680917	XP_023298397.1	1561.84	1355.28	1328.4	1271.18	1379.18	40S ribosomal protein S10b
LOC111676829	XP_023293584.2	1585.68	1385.74	1487.08	1050.21	1377.18	collagenase-like
LOC111678903	XP_023296114.1	1328.86	1590.1	1258.05	1300.59	1369.4	actin-5C
LOC111678903	XP_023296115.1	1328.86	1590.1	1258.05	1300.59	1369.4	actin-5C
LOC111685198	XP_023303215.1	1474.56	1257.35	1423.73	1311.57	1366.8	uncharacterized protein LOC111685198
LOC111675486	XP_023292022.1	1577.43	1372.66	1293.03	1206.29	1362.35	60S ribosomal protein L4
LOC111690694	XP_023308999.1	992.91	1004.42	1572.58	1847.59	1354.38	larval cuticle protein 65Ag1-like
LOC111677334	XP_023294202.2	1337.19	1498.31	1342.77	1237.82	1354.02	triosephosphate isomerase
LOC111687306	XP_023305505.1	1112.44	1022.8	1648.58	1615.11	1349.73	small ubiquitin-related modifier 3
LOC111687651	XP_023305874.2	1478.61	1609.73	1165.3	1138.93	1348.14	phosphate carrier protein, mitochondrial
LOC111685201	XP_023303217.2	1411.25	1353.03	1490.71	1096.63	1337.9	uncharacterized protein LOC111685201
LOC111678415	XP_023295531.1	1256.89	1421.9	1162.22	1509.14	1337.54	tubulin alpha-1 chain
LOC111680172	XP_023297569.1	1395.81	1670.92	1121.06	1111.36	1324.79	heat shock 70 kDa protein cognate 4
LOC111675829	XP_023292438.1	1428.17	1362.66	1219.45	1272.18	1320.62	ATP synthase-coupling factor 6, mitochondrial
LOC111681137	XP_046808595.1	917.97	1146.65	1864.54	1347	1319.04	tyrosinase inhibitor-like
LOC111680182	XP_023297581.1	1421.64	1414.26	1177.78	1189.09	1300.69	ATP synthase subunit O, mitochondrial
LOC111676132	XP_023292793.2	1098.12	1205.57	1378.38	1440.92	1280.75	metallothionein-2-like
LOC111679437	XP_023296784.1	1400.06	1332.03	1154.53	1150.35	1259.24	ATP synthase subunit delta, mitochondrial
LOC111675050	XP_023291517.2	691.71	870.65	1572.55	1889.45	1256.09	acyl-CoA-binding protein
LOC111682711	XP_023300473.2	1270.39	1627.99	983.45	1134.01	1253.96	ATPase H(+)-transporting accessory protein 2
LOC111682739	XP_023300504.1	1455.02	1271.75	1180.08	1105.16	1253	60S acidic ribosomal protein P0
LOC111678159	XP_023295186.1	1039.75	1245.71	1358.86	1347.73	1248.01	NADH dehydrogenase [ubiquinone] 1 alpha subcomplex subunit 2
LOC111677571	XP_023294490.1	1237.34	1147.82	1255.93	1332.91	1243.5	peptidyl-prolyl cis-trans isomerase Fkbp12
LOC111677351	XP_023294221.2	1283.58	1337.96	1334.08	1006.59	1240.55	lysozyme 2-like
LOC111680661	XP_023298114.1	1388.82	1216.18	1153.77	1189.15	1236.98	protease inhibitor
LOC111686414	XP_023304542.1	1129.35	1199.72	1238.71	1304.56	1218.09	NADH dehydrogenase [ubiquinone] 1 beta subcomplex subunit 9
LOC111687299	XP_046804942.1	1019.15	1172.65	1335.28	1314.7	1210.44	NADH dehydrogenase [ubiquinone] 1 beta subcomplex subunit 2, mitochondrial-like
LOC111680721	XP_023298183.1	1352.5	1230.81	1148.38	1070.9	1200.65	guanine nucleotide-binding protein subunit beta-like protein
LOC111682944	XP_023300713.1	1169.88	1330.4	1154.66	1099.88	1188.71	arginine kinase isoform X3
LOC111677723	XP_023294679.1	865.1	880.31	1505.61	1470.32	1180.33	mitochondrial import inner membrane translocase subunit Tim13
LOC111689337	XP_023307577.1	1294.02	1328.65	1108.22	979.4	1177.57	cytochrome b5
LOC111684518	XP_023302472.2	995.06	1118.88	1214.38	1380.66	1177.25	antigen 5 like allergen Cul n 1-like
LOC111676785	XP_023293531.2	911.66	979.47	1418.96	1380.55	1172.66	uncharacterized protein LOC111676785 isoform X2
LOC111690677	XP_023308975.1	1411.94	932.45	1090.57	1248.51	1170.87	myosin regulatory light chain 2
LOC111689269	XP_023307513.1	1008.89	1008.73	1370.72	1186.36	1143.67	ovomucoid
LOC111691069	XP_023309464.1	973.19	988.56	1319.4	1278.35	1139.88	uncharacterized protein LOC111691069
LOC111680044	XP_023297423.1	857.02	945.14	1363.74	1362.3	1132.05	uncharacterized protein LOC111680044
LOC111675257	XP_023291756.2	1048.92	1017.36	1521.39	938.27	1131.49	YTH domain-containing protein 1-like
LOC111681473	XP_023299028.1	880.97	1003.09	1317.88	1284.6	1121.63	uncharacterized protein LOC111681473
LOC111685029	XP_023303031.1	1113.54	1108.7	1091.91	1137.66	1112.95	ADP-ribosylation factor 1
LOC111687512	XP_023305717.1	1099.02	1059.83	1121.75	1132.37	1103.24	ubiquitin-conjugating enzyme E2-17 kDa
LOC111689034	XP_023307305.1	1005.26	1061.66	1124.2	1152.17	1085.82	uncharacterized protein LOC111689034
LOC124419832	XP_046806565.1	572.23	823.43	1519.31	1341.17	1064.03	uncharacterized protein LOC124419832
LOC111678303	XP_023295381.2	1109.34	1108.72	869.36	1151.64	1059.77	inactive lysozyme 1A
LOC111680648	XP_023298090.1	1167.18	970.13	1056.61	1010.6	1051.13	40S ribosomal protein S11 isoform X1
LOC111682944	XP_046806930.1	1032.19	1175.69	1017.15	968.38	1048.35	arginine kinase isoform X1
LOC111684251	XP_023302151.1	1250.67	758.83	1160.69	1018.98	1047.29	NPC intracellular cholesterol transporter 2-like
LOC111680646	XP_023298087.2	845.75	916.62	1247.08	1170.37	1044.95	uncharacterized protein LOC111680646
LOC111682944	XP_023300712.1	1026.79	1167.2	1013.3	965.33	1043.15	arginine kinase isoform X2
LOC111676758	XP_023293503.1	978.7	1020.39	1114.86	1049.14	1040.77	HIG1 domain family member 1A, mitochondrial-like
LOC111674514	XP_023290899.2	952.96	1017.49	1108.74	1083.88	1040.77	uncharacterized protein LOC111674514
LOC111676136	XP_023292797.1	692.12	871.61	976.18	1617.7	1039.4	urease accessory protein UreE-like
LOC111683482	XP_023301323.2	1134.27	1146.91	923.9	894.46	1024.89	cytochrome c1, heme protein, mitochondrial
LOC111685996	XP_023304058.1	997.69	1124.64	1009.62	875.02	1001.74	glyceraldehyde-3-phosphate dehydrogenase 2
LOC111690160	XP_023308368.2	922.27	1087.07	960.18	968.28	984.45	phospholipase A1 VesT1.02-like
LOC111679259	XP_023296562.2	894.46	1197.92	818.37	1014.26	981.253	uncharacterized protein LOC111679259
LOC111677354	XP_023294224.2	1008.48	1083.9	1067.32	757.17	979.217	lysozyme 2-like
LOC111679395	XP_023296738.1	1021.99	1052.04	944.19	896.18	978.6	stress-associated endoplasmic reticulum protein 2
LOC111690983	XP_023309367.1	866.95	967.55	1039.88	1035.14	977.38	calcineurin B homologous protein 1
LOC111689354	XP_046808599.1	763.39	867.39	1114.52	1155.38	975.17	UPF0389 protein GA21628-like
LOC111686735	XP_023304883.1	951.53	948.27	1100.52	898.61	974.732	rutC family protein UK114
LOC111676763	XP_046804429.1	1072.76	1107.24	910.55	807	974.388	60S ribosomal protein L3 isoform X2
LOC111683516	XP_023301363.2	956.14	1143.38	825.39	952.36	969.317	U-Kazal-Dg21.2
LOC111678438	XP_023295555.1	905.09	908.9	1008.57	1044.81	966.842	eukaryotic translation initiation factor 1A, X-chromosomal
LOC111678017	XP_023295018.1	950.14	1058.09	966.56	874.56	962.337	adenylate kinase
LOC111684426	XP_023302368.2	953.84	975.27	930.98	976.11	959.05	protein D2-like
LOC111678024	XP_023295024.1	1053.26	1048.54	775.62	950.79	957.053	ejaculatory bulb-specific protein 3
LOC111685698	XP_023303733.2	1019.58	1175.53	824.66	805.57	956.335	ATP synthase subunit beta, mitochondrial
LOC111689041	XP_023307316.1	1169.56	1059.69	708.55	881.1	954.725	endocuticle structural glycoprotein SgAbd-4
LOC111685233	XP_023303251.1	896.99	1382.79	783.23	747.02	952.507	V-type proton ATPase subunit E isoform X2
LOC111684252	XP_023302153.2	1065.97	582.17	1114.35	1044.9	951.847	NPC intracellular cholesterol transporter 2-like
LOC111685233	XP_046805414.1	888.06	1369.18	775.74	739.45	943.107	V-type proton ATPase subunit E isoform X1
LOC111674546	XP_023290942.2	1011.59	1214.25	782.32	751.64	939.95	eukaryotic translation elongation factor 2
LOC111681895	XP_023299562.1	835.9	965.16	827.76	1109.47	934.572	tubulin beta-1 chain
LOC111679269	XP_023296576.1	960.77	1024.57	865.15	865.04	928.882	NADH dehydrogenase [ubiquinone] 1 alpha subcomplex subunit 13
LOC111691049	XP_023309440.2	1070.45	935.11	674.09	1019.32	924.743	uncharacterized protein LOC111691049
LOC111682306	XP_023299991.1	1008.52	876.18	909.26	890.16	921.03	probable elongation factor 1-beta
LOC111690933	XP_023309308.1	855.11	900.13	909.08	991.28	913.9	serine protease SP24D
LOC111678166	XP_023295195.1	898.83	896.63	894.83	948.62	909.727	receptor expression-enhancing protein 5
LOC111690164	XP_023308373.2	670.33	955.33	1038.15	967.19	907.75	phospholipase A1 VesT1.02-like
LOC111690232	XP_023308451.2	893.42	1298.69	711.35	721.81	906.317	V-type proton ATPase 21 kDa proteolipid subunit
LOC111684641	XP_023302621.1	822.66	834.59	991.18	965.06	903.372	NADH dehydrogenase [ubiquinone] 1 beta subcomplex subunit 3
LOC111687966	XP_023306226.1	712.29	718.16	1149.5	1024.96	901.227	protein midgut expression 1
LOC111676603	XP_023293326.2	814.07	778.57	1022.33	964.71	894.92	probable phospholipid hydroperoxide glutathione peroxidase isoform X2
LOC111686701	XP_023304833.2	834	826.11	981.56	906.32	886.998	probable alpha-aspartyl dipeptidase
LOC111687912	XP_023306162.2	972.81	995.97	815.98	763.14	886.975	elongation factor 1-gamma
LOC111680648	XP_023298092.2	951.15	787.95	860.08	824.1	855.82	40S ribosomal protein S11 isoform X3
LOC111687314	XP_023305513.2	775.36	911.29	866.98	810.95	841.145	uncharacterized protein LOC111687314
LOC111681702	XP_023299357.1	916.75	960.69	709.43	776.16	840.757	voltage-dependent anion-selective channel
LOC111681702	XP_023299358.1	916.75	960.69	709.43	776.16	840.757	voltage-dependent anion-selective channel
LOC111678018	XP_023295019.2	789.77	771.46	883.87	909.92	838.755	uncharacterized protein CG16817
LOC111686656	XP_023304796.2	694.22	932.52	880.59	809.22	829.138	saccharopine dehydrogenase-like oxidoreductase
LOC111683464	XP_023301304.1	846.67	967.53	770.85	730.79	828.96	NADH dehydrogenase [ubiquinone] 1 alpha subcomplex subunit 5
LOC111679464	XP_023296806.1	874.64	834.39	793.1	811.66	828.447	cytochrome c oxidase subunit 6B2-like isoform X3
LOC111688676	XP_023306943.2	783.67	740.8	862.24	907.95	823.665	mitochondrial import receptor subunit TOM20 homolog
LOC111678301	XP_046811569.1	887.08	773.56	885.08	728.06	818.445	inactive lysozyme 1A-like
LOC111687208	XP_023305400.2	720.26	722.39	878.92	936.27	814.46	MICOS complex subunit MIC13 homolog QIL1-like
LOC111679308	XP_023296624.1	886.01	923.97	743.62	702.55	814.037	malate dehydrogenase, mitochondrial
LOC111683206	XP_023301027.2	981.34	670	929.8	611.79	798.233	DEK domain-containing chromatin-associated protein 4-like
LOC111686109	XP_023304180.1	806.75	770.91	783.25	827.22	797.033	protein transport protein Sec61 subunit beta
LOC111676851	XP_023293610.2	705.22	914.42	754.16	795.08	792.22	brachyurin-like
LOC111675949	XP_023292601.1	818.3	857.9	780.41	701.29	789.475	uncharacterized protein LOC111675949
LOC111679240	XP_023296536.1	686.58	892.66	553.16	1023.75	789.038	neuropeptide-like 4
LOC111678955	XP_023296185.1	851.91	972.55	608.97	691.86	781.323	V-type proton ATPase subunit d 1
LOC111690469	XP_023308717.2	412.33	608.2	1087.19	1017.21	781.233	uncharacterized protein LOC111690469
LOC111687313	XP_023305512.1	702.92	848.72	809.09	749.39	777.53	NADH dehydrogenase [ubiquinone] 1 beta subcomplex subunit 1
LOC111683353	XP_023301196.2	875.78	678.9	714.48	815.55	771.178	uncharacterized protein LOC111683353
LOC111684530	XP_023302493.1	634.65	655.01	886.92	893.53	767.527	uncharacterized protein LOC111684530
LOC111689981	XP_023308212.1	607.5	630.87	930.83	896.47	766.418	probable salivary secreted peptide
LOC111684336	XP_023302253.1	776.96	709.39	798.96	763.86	762.293	microsomal glutathione S-transferase 1-like isoform X2
LOC111681047	XP_023298531.1	625.9	730.93	869.61	805.8	758.06	thymosin beta
LOC111679464	XP_023296805.1	796.11	758.53	721.35	738.2	753.547	cytochrome c oxidase subunit 6B2-like isoform X2
LOC111683691	XP_023301559.2	788.84	836.52	703.39	685.24	753.497	Y-box factor homolog
LOC111685902	XP_023303945.2	772.57	823.71	705.74	705.21	751.808	superoxide dismutase [Cu-Zn]
LOC111687628	XP_023305849.2	732.93	772.38	753.87	730.89	747.517	NADH dehydrogenase [ubiquinone] 1 alpha subcomplex subunit 11
LOC111677256	XP_023294118.2	749.06	680.17	748.63	811	747.215	thioredoxin, mitochondrial
LOC111679019	XP_023296268.2	682.86	726	759.73	817.7	746.572	NADH dehydrogenase [ubiquinone] 1 alpha subcomplex subunit 6
LOC111684558	XP_023302521.2	725.37	750.27	773.44	709.95	739.757	LOW QUALITY PROTEIN: uncharacterized protein LOC111684558
LOC111680648	XP_023298091.2	809.24	680.36	739.61	712.15	735.34	40S ribosomal protein S11 isoform X2
LOC111688876	XP_023307150.1	842.38	758.9	676.61	662.32	735.053	transcription factor BTF3 homolog 4
LOC111690980	XP_023309368.1	903.77	719.48	545.62	760.46	732.332	fibrous sheath CABYR-binding protein-like
LOC111683418	XP_023301255.2	675.76	753.94	756.57	734.31	730.145	uncharacterized protein LOC111683418
LOC111685169	XP_023303179.1	627.21	602.78	856.72	830.92	729.408	reactive oxygen species modulator 1
LOC111687077	XP_023305259.2	731.65	1118.05	482.5	506.08	709.57	V-type proton ATPase subunit S1
LOC111681366	XP_023298884.1	618.38	716.34	707.39	793.74	708.963	uncharacterized protein LOC111681366
LOC111681365	XP_023298887.2	638.94	731.95	749.34	687.95	702.045	uncharacterized protein LOC111681365
LOC111686908	XP_023305063.2	739.79	709.48	679.91	670.7	699.97	peritrophin-44
LOC111678965	XP_023296203.1	759.56	678.8	687.29	674.23	699.97	peroxiredoxin 1
LOC111679206	XP_023296502.2	722.45	705.51	668.03	700.4	699.097	probable NADH dehydrogenase [ubiquinone] 1 alphasubcomplex subunit 12
LOC111676821	XP_023293575.2	824.81	685.67	813.08	470.52	698.52	collagenase-like
LOC111687086	XP_023305267.2	638.97	704.22	718.43	729.21	697.707	cytochrome b-c1 complex subunit 6, mitochondrial
LOC111687086	XP_023305266.2	638.97	704.22	718.43	729.21	697.707	cytochrome b-c1 complex subunit 6, mitochondrial
LOC111687086	XP_023305268.2	638.97	704.22	718.43	729.21	697.707	cytochrome b-c1 complex subunit 6, mitochondrial
LOC111687086	XP_023305265.2	638.97	704.22	718.43	729.21	697.707	cytochrome b-c1 complex subunit 6, mitochondrial
LOC111680117	XP_023297507.2	785.67	906.15	472.14	623.87	696.957	ATP-dependent RNA helicase ddx46
LOC111675220	XP_023291715.1	682.49	686.47	693.15	720.96	695.768	inorganic pyrophosphatase
LOC111684025	XP_046806387.1	646.02	625.49	720.9	765.87	689.57	mesencephalic astrocyte-derived neurotrophic factor homolog
LOC111678180	XP_023295211.1	710.23	763.21	631.76	641.96	686.79	14-3-3 protein zeta isoform X1
LOC111678180	XP_023295213.1	710.23	763.21	631.76	641.96	686.79	14-3-3 protein zeta isoform X1
LOC111688742	XP_023307018.1	505.55	536.58	845.26	843.09	682.62	probable 26S proteasome complex subunit sem1
LOC111690768	XP_023309093.1	697.42	662.04	685.74	674.8	680	electron transfer flavoprotein subunit beta
LOC111686261	XP_023304382.1	683.26	647.41	665.11	722.75	679.633	nucleoplasmin-like protein
LOC111690957	XP_023309338.2	627.41	649.34	733.35	695.54	676.41	trypsin alpha
LOC124418437	XP_046808316.1	628.02	746.97	688.18	606	667.293	alpha-tocopherol transfer protein-like
LOC111681356	XP_046807253.1	817.94	742.21	483.18	606.19	662.38	larval cuticle protein F1 isoform X2
LOC111677174	XP_046802954.1	613.5	658.13	715.13	649.98	659.185	translation machinery-associated protein 7 homolog
LOC111679456	XP_023296796.2	513.66	565.01	785.56	766.23	657.615	UPF0184 protein CG14818
LOC111681439	XP_046803241.1	545.52	582.64	734.58	726.19	647.232	protein transport protein Sec61 subunit beta-like
LOC111678319	XP_023295397.1	627.74	651.78	643.99	651.4	643.727	death-associated protein 1
LOC111686731	XP_023304878.1	617.68	638.98	679.64	626.99	640.822	lysosomal aspartic protease-like
LOC111675385	XP_023291916.2	588.36	608.45	694.07	671.1	640.495	23 kDa integral membrane protein-like
LOC111688892	XP_023307159.2	476.98	576.78	803.5	699.81	639.267	peritrophin-48 isoform X2
LOC111688770	XP_023307047.2	632.76	550.49	662.28	694.51	635.01	bax inhibitor 1
LOC111687092	XP_023305275.1	717.91	678.84	542	574.72	628.368	coiled-coil-helix-coiled-coil-helix domain-containing protein 2 isoform X1
LOC111686951	XP_023305111.2	665.48	678.03	635.39	532.97	627.967	chymotrypsin-2
LOC111685200	XP_023303216.2	747.44	679.81	567.43	513.07	626.938	uncharacterized protein LOC111685200
LOC111688892	XP_023307160.2	474.78	575.77	749.63	661.81	615.497	peritrophin-48 isoform X1
LOC111676796	XP_023293542.1	564.84	537.58	649.06	689.56	610.26	calcium load-activated calcium channel
LOC111690213	XP_023308424.1	609.45	641.55	566.06	621.32	609.595	peroxiredoxin-5, mitochondrial
LOC111676843	XP_023293602.2	617.63	595.73	588.37	628.03	607.44	serine protease 1
LOC111689757	XP_023307985.2	627.63	632.76	565.71	595.63	605.433	calreticulin
LOC111678523	XP_046809404.1	598.93	648.59	587.39	576.25	602.79	cytosolic non-specific dipeptidase-like
LOC111677338	XP_023294206.1	666.93	712.31	525.76	501.92	601.73	mitochondrial-processing peptidase subunit beta
LOC111683932	XP_023301820.2	573.43	645.25	581.15	604.45	601.07	NADH dehydrogenase [ubiquinone] 1 subunit C2
LOC111686935	XP_023305096.2	613.26	514.78	626.25	639.51	598.45	farnesol dehydrogenase-like
LOC111676653	XP_023293387.2	628.75	655.5	566.7	537.55	597.125	3-ketoacyl-CoA thiolase, mitochondrial
LOC124418460	XP_046805897.1	362.28	514.29	726.58	766.25	592.35	uncharacterized protein LOC124418460
LOC111686108	XP_023304179.1	550.67	858.26	484.32	475.55	592.2	V-type proton ATPase subunit C-like
LOC111676603	XP_023293325.2	539.09	511.31	675.13	638.63	591.04	probable phospholipid hydroperoxide glutathione peroxidase isoform X1
LOC111681436	XP_023298977.2	566.15	643.37	595.03	552.6	589.288	uncharacterized protein LOC111681436
LOC111690958	XP_023309339.2	534.03	593.24	642.57	579.26	587.275	trypsin beta
LOC111678058	XP_023295063.1	606.29	576.19	559.87	606.44	587.197	nucleosome assembly protein 1-like 1
LOC111683735	XP_023301614.2	531.01	617.68	586.27	612.37	586.832	trypsin
LOC111676049	XP_023292699.2	553.46	838.97	482.78	469.49	586.175	LOW QUALITY PROTEIN: membrane alanyl aminopeptidase
LOC111680300	XP_023297706.1	630.22	637.9	514.81	555.93	584.715	enoyl-CoA hydratase, mitochondrial-like
LOC124420545	XP_046809714.1	544.46	578.37	606.23	606.47	583.882	calmodulin-alpha-like isoform X2
LOC111680480	XP_023297899.1	488.17	510.45	671.98	657.27	581.967	mitochondrial import receptor subunit TOM7 homolog
LOC124419587	XP_046805627.1	371.06	519.24	738.68	696.79	581.442	uncharacterized protein LOC124419587
LOC111683705	XP_023301574.1	566.08	559.22	560.61	629.33	578.81	thioredoxin domain-containing protein 17
LOC111684662	XP_023302645.1	598.77	622.22	527.31	538	571.575	NADH dehydrogenase [ubiquinone] 1 beta subcomplex subunit 10
LOC111687930	XP_023306184.1	529.96	473.89	654.67	619.69	569.553	zinc finger protein 706-like
LOC111678416	XP_023295532.2	582.9	601.64	520.72	547.63	563.222	major surface trophozoite antigen 11-like
LOC111690445	XP_023308691.2	279.57	444.11	781.78	732.28	559.435	uncharacterized protein LOC111690445
LOC111690458	XP_023308705.1	288.49	398.52	836.96	711.1	558.768	uncharacterized protein LOC111690458
LOC111682467	XP_023300199.2	477.5	648.41	543.71	562.42	558.01	zinc carboxypeptidase A 1-like
LOC111687052	XP_023305235.1	496.84	536.46	632.19	551.07	554.14	peritrophin-55-like
LOC111677225	XP_023294085.1	508.96	485.48	581.67	638.4	553.628	transcription initiation factor TFIID subunit 1-like
LOC111687556	XP_023305766.2	454.24	650.37	592.06	506	550.668	U-actitoxin-Avd3r
LOC111687184	XP_046812133.1	551.12	551.4	563.74	527.49	548.438	CD63 antigen
LOC111682668	XP_023300428.2	566.21	557.24	534.4	522.21	545.015	aldo-keto reductase family 1 member B1-like isoform X1
LOC111681419	XP_023298958.1	442.57	403.78	658.33	663.87	542.137	transmembrane protein 258
LOC111681487	XP_023299049.1	642.82	531.65	561.74	415.94	538.038	peritrophin-55
LOC111679597	XP_023296942.1	526.13	522.3	533.27	562.67	536.092	uncharacterized protein LOC111679597
LOC111683378	XP_023301231.2	525.29	545.29	548.83	520.54	534.987	protein snakeskin
LOC111681663	XP_023299314.2	558.18	813.36	373.35	393.78	534.668	V-type proton ATPase catalytic subunit A
LOC111681663	XP_023299315.2	558.18	813.36	373.35	393.78	534.668	V-type proton ATPase catalytic subunit A
LOC111689640	XP_023307880.2	270.74	380.71	751.74	733.64	534.207	uncharacterized protein LOC111689640
LOC111691141	XP_023309554.2	505.43	511.06	561.93	557.2	533.905	uncharacterized protein LOC111691141
LOC111678180	XP_023295214.1	549.87	581.56	494.87	504.15	532.612	14-3-3 protein zeta isoform X2
LOC124419095	XP_046803374.1	559.63	671.57	451.09	444.45	531.685	probable citrate synthase, mitochondrial
LOC124419321	XP_046804095.1	471.46	486.96	550.54	609.9	529.715	uncharacterized protein LOC124419321
LOC111683257	XP_023301078.1	503.02	531.67	525.01	553.13	528.207	ras-related protein Rab-1A
LOC111677616	XP_046803375.1	557.29	645.08	444.1	464.53	527.75	probable citrate synthase, mitochondrial
LOC111685188	XP_046802509.1	426.12	440.16	610.16	633.81	527.562	gamma-aminobutyric acid receptor-associated protein
LOC111682644	XP_023300405.2	628.33	539.04	487.25	434.22	522.21	vitelline membrane protein Vm26Ab-like
LOC124419617	XP_046805751.1	590.66	566.2	496.48	430.9	521.06	60S ribosomal protein L5-like
LOC111691034	XP_023309423.1	384.52	375.61	639.14	673.52	518.197	troponin C
LOC111688491	XP_023306779.1	383	397.18	630.21	659.4	517.447	probable prefoldin subunit 4
LOC111681537	XP_023299141.1	550.59	614	446.23	417.58	507.1	glutamate dehydrogenase, mitochondrial isoform X2
LOC111680096	XP_023297485.1	480.06	477.19	541.79	525.79	506.207	elongin-B
LOC111681537	XP_023299140.1	547.08	610.53	443.58	414.67	503.965	glutamate dehydrogenase, mitochondrial isoform X1
LOC111691204	XP_023309623.1	553.71	544.69	461.79	453.04	503.308	cytochrome b-c1 complex subunit Rieske, mitochondrial isoform X1
LOC111680511	XP_023297938.1	481.74	445.76	498.1	582.6	502.05	probable nuclear transport factor 2
LOC111678522	XP_023295667.1	479.4	473.65	484.85	545.27	495.793	B-cell receptor-associated protein 31 isoform X2
LOC111691204	XP_023309624.1	542.96	536.72	453.85	444.18	494.428	cytochrome b-c1 complex subunit Rieske, mitochondrial isoform X2
LOC111689835	XP_023308068.2	422.14	423.77	554.82	552.27	488.25	uncharacterized protein LOC111689835
LOC111678106	XP_023295110.2	498.48	504.42	491.86	450.45	486.303	uncharacterized protein LOC111678106
LOC111690955	XP_023309336.2	490.77	483.45	492.13	476.2	485.637	serine protease SP24D-like
LOC111680918	XP_023298398.2	432.32	646.67	450.91	411.94	485.46	nose resistant to fluoxetine protein 6
LOC111687791	XP_046809332.1	512.15	615.9	403.33	398.76	482.535	polyadenylate-binding protein
LOC111682645	XP_023300406.2	575.92	530.86	421.49	401.82	482.522	vitelline membrane protein Vm26Ab-like
LOC111680057	XP_023297437.1	450.49	422.41	508.97	539.94	480.453	LOW QUALITY PROTEIN: ornithine decarboxylase antizyme
LOC111691261	XP_023309692.1	487.94	499.1	443.49	471.25	475.445	NADH dehydrogenase [ubiquinone] 1 beta subcomplex subunit 7
LOC111674509	XP_023290894.2	520.19	519.98	431.97	428.74	475.22	uncharacterized protein LOC111674509
LOC111688692	XP_023306958.1	365.63	363.48	574.56	592.61	474.07	prefoldin subunit 1
LOC111686556	XP_023304689.2	432.06	509.17	469.89	484.08	473.8	uncharacterized protein LOC111686556
LOC111686685	XP_023304819.2	517.91	560.62	409.6	403.61	472.935	cytochrome b-c1 complex subunit 2, mitochondrial
LOC111682208	XP_046810012.1	395.06	447.36	522.07	527.06	472.888	activator of 90 kDa heat shock protein ATPase homolog 2
LOC111682074	XP_023299752.1	543.75	574.44	369.68	396.69	471.14	probable 3-hydroxyisobutyrate dehydrogenase, mitochondrial
LOC111688753	XP_023307029.1	458.84	480.13	440.85	501.83	470.413	transmembrane emp24 domain-containing protein bai
LOC111685590	XP_046807923.1	518.39	581.42	386.09	391.82	469.43	protein disulfide-isomerase
LOC124420990	XP_046811574.1	493.83	484.59	455.86	443.1	469.345	inactive lysozyme 1A-like
LOC111676795	XP_023293541.2	501.79	587.87	345.11	442.11	469.22	carbonic anhydrase 2
LOC124419138	XP_046803558.1	309.59	247.08	836.56	483.52	469.188	uncharacterized protein LOC124419138
LOC111686290	XP_023304411.2	506.79	496.94	446.26	413.48	465.868	NADH dehydrogenase [ubiquinone] iron-sulfur protein 4, mitochondrial
LOC111677029	XP_023293824.1	418.12	414.86	499.08	530.55	465.652	elongin-C
LOC111676108	XP_023292768.1	320.07	396.58	416.56	727.54	465.188	metallothionein-4-like
LOC111688203	XP_023306455.1	491.46	491.55	420.54	455.34	464.722	14-3-3 protein epsilon
LOC111677218	XP_023294075.1	453.47	353.57	482.16	559.15	462.087	muscle-specific protein 20
LOC111684901	XP_023302898.1	376.83	393.72	547.92	527.09	461.39	respirasome Complex Assembly Factor 1
LOC111685928	XP_023303979.1	486.86	503.89	426.9	413.8	457.863	NADH dehydrogenase [ubiquinone] 1 beta subcomplex subunit 8, mitochondrial
LOC111678461	XP_023295598.1	346.78	363.75	553.75	565.36	457.41	dynein light chain roadblock-type 2
LOC111689388	XP_046809313.1	356.51	360.08	573.75	536.48	456.705	signal peptidase complex subunit 3
LOC111690988	XP_023309374.2	367.04	328.96	504.1	611.82	452.98	high affinity copper uptake protein 1
LOC111683497	XP_023301342.1	425.56	424.7	448.26	509.59	452.027	ubiquitin-conjugating enzyme E2 variant 2
LOC111678388	XP_023295501.1	459.58	507.44	417.95	422.03	451.75	NADH dehydrogenase (ubiquinone) 23 kDa subunit
LOC111679202	XP_023296497.1	497.36	473.68	415.38	418.07	451.123	NADH dehydrogenase [ubiquinone] 1 alpha subcomplex subunit 8
LOC111680295	XP_023297700.2	449.86	431.39	464.3	455.86	450.352	peptidyl-prolyl cis-trans isomerase isoform X2
LOC111679596	XP_046809711.1	437.46	431.14	450.42	479.75	449.692	mitochondrial import inner membrane translocase subunit Tim10
LOC111682795	XP_023300549.1	320.64	321.35	589.96	553.79	446.435	probable prefoldin subunit 2
LOC111687362	XP_023305560.1	425.26	447.42	448.39	454.72	443.948	proteasome subunit alpha type-2
LOC111680656	XP_023298103.1	459.62	478.38	418.93	410.73	441.915	adenosine 5'-monophosphoramidase HINT1
LOC111679257	XP_023296561.1	465.34	430.69	377.87	481.57	438.868	uncharacterized protein LOC111679257
LOC111677728	XP_023294685.2	475.17	359.36	558.83	334.09	431.863	uncharacterized protein LOC111677728
LOC111680988	XP_023298475.2	442.4	670.21	286.03	326.45	431.273	V-type proton ATPase 116 kDa subunit a1
LOC111690438	XP_023308682.1	493.68	503.86	343.76	381.7	430.75	soma ferritin-like isoform X2
LOC111690438	XP_023308683.1	493.68	503.86	343.76	381.7	430.75	soma ferritin-like isoform X2
LOC111682668	XP_046808046.1	448.95	438.94	420.04	411.85	429.945	aldo-keto reductase family 1 member B1-like isoform X2
LOC111682668	XP_046808048.1	448.95	438.94	420.04	411.85	429.945	aldo-keto reductase family 1 member B1-like isoform X2
LOC111683768	XP_023301642.2	292.48	441.46	457.91	521.98	428.458	lectizyme-like
LOC111686782	XP_023304933.2	467.82	435.82	387.8	418.64	427.52	complement component 1 Q subcomponent-binding protein, mitochondrial
LOC111690456	XP_023308703.1	243.83	381.46	580.29	503.52	427.275	uncharacterized protein LOC111690456 isoform X1
LOC111676910	XP_023293688.2	446.97	465.37	396.5	400.2	427.26	succinate dehydrogenase cytochrome b560 subunit,mitochondrial
LOC111685370	XP_023303396.2	218.73	235.8	676.2	570.43	425.29	uncharacterized protein LOC111685370
LOC111678299	XP_023295377.2	380.43	456.48	430.2	428.06	423.793	alpha-tocopherol transfer protein-like
LOC111684121	XP_023302013.1	355.34	337.01	504.93	497.19	423.618	mitochondrial import inner membrane translocase subunit Tim9
LOC111681336	XP_023298852.1	508.12	393.66	421.16	368.65	422.898	cuticle protein 16.5
LOC111687098	XP_023305280.2	497.86	477.22	364.77	350.88	422.683	peritrophin-1-like
LOC111689554	XP_023307789.2	450.65	443.17	398.34	385.4	419.39	NADH dehydrogenase [ubiquinone] 1 alpha subcomplex subunit 7
LOC111675249	XP_023291746.1	378.82	385.63	463.62	440.92	417.248	thioredoxin domain-containing protein 17-like
LOC111675249	XP_023291748.1	378.82	385.63	463.62	440.92	417.248	thioredoxin domain-containing protein 17-like
LOC111680089	XP_023297478.2	461.83	444.74	379.35	379.56	416.37	succinate dehydrogenase [ubiquinone] cytochrome b small subunit, mitochondrial-like
LOC111685363	XP_023303390.2	348.9	397.57	452.58	463.61	415.665	isochorismatase domain-containing protein 1
LOC111690438	XP_046805689.1	475.63	485.33	331.31	367.84	415.027	soma ferritin-like isoform X1
LOC111690438	XP_046805690.1	475.63	485.33	331.31	367.84	415.027	soma ferritin-like isoform X1
LOC111678522	XP_023295666.2	388.19	419.16	407.07	445.16	414.895	B-cell receptor-associated protein 31 isoform X1
LOC111690443	XP_023308688.2	266.98	381.4	521.08	479.29	412.188	uncharacterized protein LOC111690443
LOC111679223	XP_023296519.2	384.61	456.05	275.1	529.82	411.395	neuropeptide-like 4
LOC111686323	XP_023304450.2	368.58	366.82	426.02	475.68	409.275	eukaryotic translation initiation factor 3 subunit K
LOC111686076	XP_023304144.1	320.49	335.41	492.23	486.17	408.575	vacuolar ATPase assembly integral membrane protein VMA21 homolog
LOC111685361	XP_023303387.1	449.26	405.71	382.77	385.69	405.858	NADH dehydrogenase [ubiquinone] 1 beta subcomplex subunit 5, mitochondrial
LOC111680569	XP_023298004.2	421.19	482.31	354.67	354.81	403.245	4-coumarate--CoA ligase 3-like
LOC111677211	XP_023294077.1	397.09	401.58	375.44	438.37	403.12	heat shock protein beta-1 isoform X2
LOC111679540	XP_046807901.1	389.63	373.33	399.95	443.42	401.583	NEDD8
LOC111689638	XP_046806372.1	258.15	409.81	487.54	440.57	399.017	uncharacterized protein LOC111689638
LOC111674563	XP_023290974.2	387.1	393.3	431.62	374	396.505	uncharacterized protein LOC111674563
LOC111680334	XP_023297739.2	409.13	350.75	405.11	414.38	394.842	enhancer of split M1 protein
LOC111684336	XP_023302252.1	399.07	373.09	412.64	392.81	394.402	microsomal glutathione S-transferase 1-like isoform X1
LOC111676785	XP_023293530.2	294.34	316.2	494.51	471.19	394.06	uncharacterized protein LOC111676785 isoform X1
LOC111690456	XP_046805896.1	223.63	354.77	534.05	460.42	393.217	uncharacterized protein LOC111690456 isoform X2
LOC111686145	XP_023304218.2	426.71	418.61	357.61	360.5	390.857	prohibitin-2
LOC111683419	XP_023301256.2	374.94	339.06	451.25	393.88	389.783	uncharacterized protein LOC111683419
LOC111679661	XP_023297017.1	425.4	419.32	350.91	349.44	386.268	eukaryotic initiation factor 4A isoform X1
LOC111677211	XP_023294070.1	379.77	384.23	359.33	419.38	385.678	heat shock protein beta-1 isoform X1
LOC111690635	XP_023308930.1	404.95	385.23	383.49	360.06	383.433	phosphoglycerate mutase 1
LOC111676413	XP_023293098.1	400.37	491.56	341.65	298.88	383.115	glutamine synthetase 1, mitochondrial
LOC111684910	XP_046810194.1	343.01	376.63	398.19	408.1	381.482	myosin-2 essential light chain
LOC111684910	XP_046810195.1	343.01	376.63	398.19	408.1	381.482	myosin-2 essential light chain
LOC111679064	XP_023296319.2	382.61	393.73	376.21	371.45	381	protein D1
LOC111686072	XP_023304140.1	384.42	406.78	359.79	361.18	378.043	NADH dehydrogenase [ubiquinone] 1 alpha subcomplex subunit 9, mitochondrial
LOC111691021	XP_023309410.1	306.5	300.76	459.8	441.97	377.257	dolichyl-diphosphooligosaccharide--protein glycosyltransferase subunit DAD1
LOC111676450	XP_023293130.1	376.47	362.2	364.83	379.34	370.71	NADH dehydrogenase [ubiquinone] 1 beta subcomplex subunit 11, mitochondrial
LOC111679219	XP_023296516.1	320.18	392.48	222.84	546.12	370.405	neuropeptide-like 4
LOC111684123	XP_046802803.1	328.03	435.52	374.83	341.71	370.022	probable isoaspartyl peptidase/L-asparaginase GA20639
LOC111679134	XP_023296411.1	337.44	322.98	429.88	383.65	368.488	uncharacterized protein LOC111679134 isoform X3
LOC111676607	XP_023293336.2	358.16	412.34	354.07	348.52	368.272	malate dehydrogenase, cytoplasmic
LOC111690906	XP_023309284.2	489.05	265.41	370.3	347.87	368.158	fibrous sheath CABYR-binding protein
LOC111685038	XP_046808317.1	348.51	363.78	388.92	368.59	367.45	uncharacterized protein LOC111685038 isoform X2
LOC111683826	XP_023301709.1	225.44	235.99	497.51	506.17	366.278	39S ribosomal protein L33, mitochondrial
LOC111688574	XP_023306853.2	323.49	409.27	360.16	358.03	362.738	glutathione S-transferase theta-1
LOC111675936	XP_023292587.2	329.62	374.31	348.35	397.04	362.33	protein seele
LOC111678359	XP_023295423.2	379.06	490.76	293.75	276.8	360.092	probable aconitate hydratase, mitochondrial
LOC111685038	XP_046808314.1	341.82	355.88	380.32	362.2	360.055	short transmembrane mitochondrial protein 1 isoform X1
LOC111675628	XP_023292182.2	403.3	395.03	327.91	313.71	359.988	ATP synthase subunit gamma, mitochondrial
LOC111675628	XP_023292184.2	403.3	395.03	327.91	313.71	359.988	ATP synthase subunit gamma, mitochondrial
LOC111680186	XP_023297585.2	372.99	366.34	359.98	333.15	358.115	alcohol dehydrogenase class-3
LOC111688156	XP_023306404.2	639.6	294.12	112.52	386.1	358.085	uncharacterized protein LOC111688156
LOC111677468	XP_023294360.1	343.63	360.56	354.3	372.51	357.75	peroxisomal membrane protein 2
LOC111682292	XP_023299969.1	304.38	298.63	413.9	412.83	357.435	huntingtin-interacting protein K
LOC111681350	XP_023298876.1	388.36	373.84	343.46	317.77	355.858	uncharacterized protein LOC111681350 isoform X2
LOC111684671	XP_023302658.2	346.42	367.52	352.39	353.11	354.86	signal peptidase complex catalytic subunit SEC11A
LOC111683245	XP_023301066.1	317.31	436.7	332.99	331.31	354.577	uncharacterized protein LOC111683245
LOC111678327	XP_023295404.2	361.18	386.97	342.58	327.08	354.452	trypsin alpha-4-like
LOC111679493	XP_023296838.2	382.64	430.65	295.25	303.14	352.92	probable isocitrate dehydrogenase [NAD] subunit alpha, mitochondrial
LOC111679661	XP_023297018.1	386.27	383.14	321.63	319.31	352.587	eukaryotic initiation factor 4A isoform X2
LOC111675890	XP_023292520.1	385.01	389.85	320.45	306.5	350.452	electron transfer flavoprotein subunit alpha, mitochondrial
LOC111680437	XP_023297848.2	366.98	397.4	345.34	290.21	349.983	mitochondrial glutamate carrier 1-like
LOC111681713	XP_023299369.2	280.09	253.29	443.77	416.05	348.3	39S ribosomal protein L34, mitochondrial
LOC111685232	XP_023303250.2	330.44	310.46	339.57	406.15	346.655	uncharacterized protein LOC111685232
LOC111678618	XP_023295792.1	382.81	362.47	316.22	317.94	344.86	NADH dehydrogenase [ubiquinone] flavoprotein 2, mitochondrial
LOC111687092	XP_046801357.1	393.35	370.79	300.46	312.69	344.323	coiled-coil-helix-coiled-coil-helix domain-containing protein 2 isoform X2
LOC111687621	XP_023305841.1	317.91	354.72	334.31	363.29	342.558	protein transport protein Sec61 gamma-2 subunit
LOC111687621	XP_023305842.1	317.91	354.72	334.31	363.29	342.558	protein transport protein Sec61 gamma-2 subunit
LOC111687621	XP_023305843.1	317.91	354.72	334.31	363.29	342.558	protein transport protein Sec61 gamma-2 subunit
LOC111686862	XP_046806123.1	384.78	410.67	278.46	295.6	342.378	uncharacterized protein LOC111686862
LOC111678170	XP_023295199.2	360.54	368.36	297.79	339.91	341.65	uncharacterized protein LOC111678170
LOC111690227	XP_023308445.1	367.28	330.04	312.39	352.28	340.497	actin-57B
LOC111677220	XP_023294078.2	315.58	373.13	322.59	348.43	339.933	glutamic acid-rich protein-like
LOC111680783	XP_023298254.1	259.99	277	421.7	394.58	338.317	glia maturation factor beta
LOC111679374	XP_023296706.1	381.3	338.76	316.48	309.88	336.605	putative SERF-like protein
LOC111682664	XP_023300423.1	255.5	256.89	408.49	417.77	334.663	probable prefoldin subunit 6
LOC111675029	XP_023291491.2	349.61	334.04	306.38	335.71	331.435	peroxiredoxin-2
LOC111686184	XP_023304268.2	318.69	319.59	357.43	328.25	330.99	transmembrane protein 14 homolog
LOC111678909	XP_023296128.2	355.37	347.71	316.77	301.09	330.235	3-hydroxyacyl-CoA dehydrogenase type-2
LOC111678909	XP_023296129.2	355.37	347.71	316.77	301.09	330.235	3-hydroxyacyl-CoA dehydrogenase type-2
LOC111677010	XP_023293804.1	326.1	393.79	309.06	290.65	329.9	trifunctional enzyme subunit beta, mitochondrial
LOC111685425	XP_046802075.1	347.97	339.42	317.63	304	327.255	cystathionine gamma-lyase
LOC111684342	XP_023302259.1	319.04	322.28	322.32	341.32	326.24	RING-box protein 1A
LOC111685365	XP_023303392.1	338.06	318.24	322.85	322.41	325.39	protein Asterix
LOC111681122	XP_023298616.2	393.94	362.93	252.9	287.11	324.22	cuticle protein 8-like
LOC111681434	XP_023298973.1	376.42	388.71	277.36	254.22	324.178	heat shock protein 60A
LOC111680068	XP_023297454.2	303.6	353.14	323.26	311.61	322.903	serine protease inhibitor 42Dd isoform X1
LOC111683234	XP_023301055.2	337.18	411.85	274.84	266.73	322.65	dihydrolipoyllysine-residue succinyltransferase component of 2-oxoglutarate dehydrogenase complex, mitochondrial
LOC111681716	XP_046811005.1	316.83	342.48	309.79	320.13	322.308	ras-like GTP-binding protein Rho1 isoform X2
LOC111678627	XP_023295801.2	319	328.19	316.78	318.16	320.533	trypsin eta-like
LOC111683038	XP_023300838.2	294.56	229.02	291.63	446.42	315.408	uncharacterized protein LOC111683038
LOC111687438	XP_046805404.1	335.47	374.71	278.13	273.17	315.37	NADH-ubiquinone oxidoreductase 49 kDa subunit
LOC111683461	XP_023301300.2	336.04	317.44	287.06	315.3	313.96	translocon-associated protein subunit beta
LOC111679913	XP_023297286.1	326.46	335.29	285.83	306.35	313.482	glutathione S-transferase 1
LOC111681947	XP_023299620.2	230.93	375.5	252.71	390.98	312.53	uncharacterized protein LOC111681947
LOC111679723	XP_023297084.2	303.02	327.8	312.3	300.94	311.015	xaa-Pro dipeptidase
LOC111682353	XP_023300050.2	305.86	309.95	315.03	299.43	307.567	fatty acid hydroxylase domain-containing protein2-like
LOC111681716	XP_046811004.1	300.86	324.87	294.3	304.04	306.017	ras-like GTP-binding protein Rho1 isoform X1
LOC111674573	XP_023290982.1	418.94	237.7	317.65	247.42	305.428	larval cuticle protein A2B
LOC111678314	XP_023295391.1	311.11	362.18	284.14	263.45	305.22	aldehyde dehydrogenase, mitochondrial
LOC111687780	XP_023306024.2	275.47	319.32	330.19	294.16	304.785	trypsin zeta-like
LOC111688932	XP_046811336.1	319.7	326.08	264.12	293.91	300.952	superoxide dismutase [Mn], mitochondrial
LOC111688932	XP_023307201.2	319.7	326.08	264.12	293.91	300.952	superoxide dismutase [Mn], mitochondrial
LOC124420697	XP_046810481.1	180.86	322.38	353.25	337.81	298.575	seminal metalloprotease 1-like
LOC111675679	XP_023292251.2	347.31	382.37	262.04	201.88	298.4	uncharacterized protein LOC111675679
LOC111686133	XP_023304207.1	323.14	315.32	274.57	274.24	296.817	protein l(2)37Cc
LOC124420545	XP_046809713.1	276.07	301.64	304.45	304.83	296.748	calmodulin-alpha-like isoform X1
LOC111683362	XP_023301204.1	279.16	284.12	295.33	323.35	295.49	coatomer subunit zeta-1
LOC111690659	XP_023308955.1	253.33	258.5	329.93	338.47	295.058	probable prefoldin subunit 5
LOC111688613	XP_023306884.2	274.36	487.38	222.11	193.07	294.23	cell surface glycoprotein 1
LOC111686447	XP_023304571.1	261.57	284.94	299.81	326.99	293.327	ADP-ribosylation factor 2
LOC111688167	XP_023306430.2	302.51	389.55	221.97	253.99	292.005	V-type proton ATPase subunit H isoform X2
LOC111674531	XP_023290920.1	314.18	279.59	252.93	317.74	291.11	cytochrome c1
LOC111685159	XP_023303169.1	273.72	222.77	286.37	379.21	290.517	venom peptide Pc-like
LOC111680375	XP_023297777.1	256.88	243.8	331.18	328.89	290.188	high mobility group protein Z
LOC111680375	XP_023297778.1	256.88	243.8	331.18	328.89	290.188	high mobility group protein Z
LOC111680375	XP_023297779.1	256.88	243.8	331.18	328.89	290.188	high mobility group protein Z
LOC111681615	XP_023299253.1	320.43	316.41	266.79	256.88	290.128	ATP synthase subunit d, mitochondrial
LOC111681615	XP_023299254.1	320.43	316.41	266.79	256.88	290.128	ATP synthase subunit d, mitochondrial
LOC111681615	XP_023299255.1	320.43	316.41	266.79	256.88	290.128	ATP synthase subunit d, mitochondrial
LOC111675387	XP_023291920.2	270.49	311.98	298.22	264.61	286.325	23 kDa integral membrane protein-like
LOC111676621	XP_023293352.1	306.27	285.75	265.99	286.14	286.038	translocon-associated protein subunit gamma
LOC111676166	XP_023292855.1	301.12	230.66	303.31	308.88	285.992	protein archease-like
LOC111689836	XP_023308069.2	316.02	294.21	264.07	267.04	285.335	uncharacterized protein LOC111689836
LOC111681917	XP_046809065.1	263.94	308.29	286.23	282.6	285.265	rho GDP-dissociation inhibitor 1
LOC111689818	XP_046802550.1	312.4	384.05	226.61	206.67	282.433	probable methylmalonate-semialdehyde dehydrogenase [acylating], mitochondrial
LOC113201676	NP_001352714.1	304.82	328.81	235.82	260.12	282.393	cytochrome P450 9f2-like
LOC124419776	XP_046806348.1	221.04	437.15	237.64	231.02	281.712	membrane alanyl aminopeptidase-like
LOC111683368	XP_046811243.1	265.72	391.04	229.45	236.06	280.567	V-type proton ATPase subunit C-like
LOC111689297	XP_046808737.1	126.21	223.5	478.54	292.07	280.08	defensin Lucifensin
LOC111678269	XP_023295330.2	262.38	330.44	269.79	247.42	277.507	membrane-bound alkaline phosphatase
LOC111677850	XP_023294819.1	302.29	330.1	238.57	238.33	277.322	succinate dehydrogenase [ubiquinone] iron-sulfursubunit, mitochondrial
LOC111687518	XP_023305723.1	286.81	323.69	251.19	247.21	277.225	succinate--CoA ligase [ADP/GDP-forming] subunit alpha, mitochondrial isoform X2
LOC111686909	XP_023305064.2	384.27	345.35	209.85	167.28	276.688	peritrophin-48-like
LOC111690956	XP_023309337.2	284.44	248.36	282.79	289.14	276.183	serine protease SP24D-like
LOC111685353	XP_023303373.2	283.52	306.84	217.92	294.92	275.8	ganglioside-induced differentiation-associated protein 1 isoform X2
LOC111685429	XP_023303468.2	298.26	298.38	254.62	250.02	275.32	uncharacterized protein LOC111685429
LOC111685429	XP_023303467.2	298.26	298.38	254.62	250.02	275.32	uncharacterized protein LOC111685429
LOC111678326	XP_023295403.2	369.37	161.55	262.18	307.24	275.085	trypsin-like
LOC111674554	XP_023290957.1	302.16	328.43	230.01	233.19	273.447	protein transport protein Sec61 subunit alpha
LOC111679296	XP_023296608.2	304.32	287.48	250.7	247.86	272.59	NADH dehydrogenase [ubiquinone] iron-sulfur protein 3, mitochondrial isoform X2
LOC111680473	XP_023297892.2	279.06	243.41	295.9	266.29	271.165	lectin subunit alpha-like
LOC111683002	XP_023300792.1	271	248.75	260.54	303.6	270.972	ubiquitin-conjugating enzyme E2 G1
LOC111676596	XP_023293318.1	285.13	295.1	260.19	242.84	270.815	probable medium-chain specific acyl-CoA dehydrogenase, mitochondrial
LOC111690724	XP_023309039.1	302.84	316.03	213.64	249.44	270.487	short/branched chain specific acyl-CoA dehydrogenase, mitochondrial
LOC111679400	XP_023296742.2	291.94	354.39	222.46	211.84	270.157	heat shock protein 83
LOC111679296	XP_023296607.2	300.94	284.32	247.92	245.11	269.572	NADH dehydrogenase [ubiquinone] iron-sulfur protein 3, mitochondrial isoform X1
LOC111679543	XP_023296886.1	269.31	300.97	267.49	234.65	268.105	2-acylglycerol O-acyltransferase 2-A-like
LOC111676622	XP_023293353.2	273.89	245.28	266.15	286.63	267.987	enoyl-CoA delta isomerase 1, mitochondrial
LOC111686464	XP_023304589.2	285.05	316	234.21	234.9	267.54	juvenile hormone epoxide hydrolase 1
LOC111679040	XP_023296294.1	212.69	214.5	342.97	294.21	266.093	nuclear protein 1
LOC111679042	XP_023296297.2	275.13	285.91	245.32	257.75	266.027	peroxisomal biogenesis factor 19
LOC111687211	XP_046803680.1	229.3	242.14	294.26	297.78	265.87	uncharacterized protein LOC111687211
LOC111686929	XP_023305093.2	365.99	110.85	375.25	210.96	265.762	uncharacterized protein LOC111686929
LOC111687855	XP_023306100.2	271.77	292.86	230.14	261.15	263.98	3-hydroxyisobutyryl-CoA hydrolase, mitochondrial
LOC111677648	XP_023294578.2	239.37	255.81	282.96	274.23	263.092	39S ribosomal protein L20, mitochondrial
LOC111681350	XP_023298869.1	304.43	272.88	244.9	228.03	262.56	uncharacterized protein LOC111681350 isoform X1
LOC111690363	XP_023308602.1	281.95	286.6	235.53	245.82	262.475	translocon-associated protein subunit alpha
LOC111680553	XP_023297988.1	224.02	212.45	298.05	311.16	261.42	barrier-to-autointegration factor
LOC111676664	XP_023293396.1	266.84	276.46	240.46	260.24	261	electron transfer flavoprotein regulatory factor1
LOC111688759	XP_023307037.2	239.45	252.03	276.71	275.72	260.978	glutaredoxin-related protein 5, mitochondrial
LOC111683740	XP_023301619.2	262.33	263.48	263.98	251.14	260.232	persulfide dioxygenase ETHE1, mitochondrial
LOC111687414	XP_023305622.2	261.55	250.02	262.84	265.27	259.92	lipopolysaccharide-induced tumor necrosis factor-alpha factor homolog
LOC111682651	XP_023300410.2	364.85	158.39	369.54	145.18	259.49	vitelline membrane protein Vm26Ab-like
LOC111683968	XP_046811268.1	238.2	251.48	257.39	289.37	259.11	uncharacterized protein LOC111683968
LOC111675670	XP_023292241.1	287.9	231.11	239.95	268.7	256.915	actin-87E
LOC111690286	XP_023308515.1	258.61	278.97	251.2	233.45	255.558	putative tricarboxylate transport protein, mitochondrial
LOC111678687	XP_046812455.1	260.64	274.53	245.09	238.4	254.665	tetraspanin-6
LOC111678318	XP_023295396.2	278.49	239.75	246.38	253.33	254.488	glutathione S-transferase theta-1
LOC111678329	XP_046811728.1	266.58	305.58	213.22	232.16	254.385	trypsin
LOC111686489	XP_023304613.2	230.28	202.04	303.92	281.24	254.37	cytochrome b5
LOC111686784	XP_023304935.1	245.68	268.57	267.52	235.49	254.315	TP53-regulated inhibitor of apoptosis 1-like
LOC111688167	XP_023306416.2	263.33	338.89	193.45	221.15	254.205	V-type proton ATPase subunit H isoform X1
LOC111688167	XP_023306424.2	263.33	338.89	193.45	221.15	254.205	V-type proton ATPase subunit H isoform X1
LOC111686910	XP_023305068.1	268.46	274.5	223.08	243.94	252.495	proteasome subunit alpha type-7-1
LOC111678196	XP_023295229.2	258.32	278.76	241.12	229.5	251.925	uncharacterized protein LOC111678196
LOC111686587	XP_023304725.2	250.44	260.72	249.98	244.8	251.485	adrenodoxin-like protein 2, mitochondrial
LOC111684531	XP_046802254.1	215.19	216.83	289.05	282.28	250.837	glycine-rich selenoprotein-like isoform X2
LOC111675388	XP_023291921.1	237.56	244.32	259.46	260.87	250.552	glutathione S-transferase 1-like
LOC111682423	XP_023300150.1	230.71	225.1	263.84	278.37	249.505	proteasome subunit alpha type-3
LOC111678203	XP_023295235.1	222.97	231.13	279.44	264.2	249.435	probable 28S ribosomal protein S16, mitochondrial
LOC111684531	XP_023302490.2	213.62	215.12	286.93	279.2	248.718	glycine-rich selenoprotein-like isoform X1
LOC111675386	XP_023291918.2	217.99	214.33	308.78	250.43	247.882	23 kDa integral membrane protein-like
LOC124420113	XP_046808019.1	279.96	324.28	167.88	212.81	246.233	cuticle protein 16.5-like
LOC111681568	XP_023299183.1	262.13	270.54	219.6	227.81	245.02	uncharacterized protein LOC111681568
LOC111681192	XP_023298699.1	233.54	232.25	244.98	268.37	244.785	clathrin light chain
LOC111690742	XP_023309060.1	243.02	261.06	230.65	241.47	244.05	reticulon-1-A isoform X5
LOC111688891	XP_023307158.2	197.57	239.98	305.44	231.91	243.725	peritrophin-48-like
LOC111675705	XP_023292284.2	244.37	256.74	233.02	238.67	243.2	uncharacterized protein LOC111675705 isoform X1
LOC111676661	XP_023293393.1	216.04	254.56	265.69	235.05	242.835	seminal metalloprotease 1-like
LOC111675630	XP_023292186.1	254.53	217.27	252.61	245.69	242.525	RNA-binding protein 1-like
LOC111680181	XP_023297580.1	228.8	298.13	232.29	206.53	241.438	sterol carrier protein 2
LOC111683682	XP_023301549.1	206.42	212.58	278.95	267	241.238	protein MIX23
LOC111677159	XP_023294004.1	243.49	232.57	232	252.59	240.162	uncharacterized protein LOC111677159
LOC111677903	XP_023294880.1	236.85	234.56	242.53	245.67	239.902	proteasome subunit beta type-4
LOC111690696	XP_023309002.1	121.05	77.45	185.54	574.91	239.737	larval cuticle protein 65Ag1-like
LOC111682466	XP_023300198.2	235.17	336.82	168.83	216.24	239.265	zinc carboxypeptidase A 1
LOC111677779	XP_023294736.1	56.29	17.29	194.27	687.44	238.823	larval cuticle protein 65Ag1-like
LOC111686554	XP_023304687.2	245.75	248.6	223.32	235.41	238.27	arylalkylamine N-acetyltransferase-like 2
LOC111677094	XP_023293918.2	211.78	234.1	268.02	238.82	238.18	dnaJ homolog subfamily C member 5 homolog
LOC111682392	XP_023300108.2	257.29	323.07	187.25	183.5	237.778	succinate dehydrogenase [ubiquinone] flavoprotein subunit, mitochondrial
LOC111676151	XP_023292817.2	215.28	318.98	186.3	230.43	237.748	metallothionein-1-like isoform X4
LOC111688761	XP_023307042.1	268.08	160.01	234.89	286.41	237.348	troponin C
LOC111688326	XP_023306581.2	251.92	223.83	224.72	248.41	237.22	eukaryotic translation initiation factor 3 subunit J
LOC111690820	XP_023309159.2	244.64	211.25	279.04	211.06	236.498	uncharacterized protein LOC111690820
LOC111682640	XP_023300401.1	346.43	130.17	327.23	141.25	236.27	vitelline membrane protein Vm26Ab-like
LOC111683473	XP_023301314.2	223.85	250.36	222.64	245.6	235.613	protein CREG1
LOC111690262	XP_023308486.1	205.84	260.11	216.09	255.36	234.35	troponin C-akin-1 protein
LOC111689334	XP_023307574.2	226.33	281.83	222.61	203.95	233.68	enolase
LOC111675384	XP_023291914.2	199.01	190.82	252.36	291.54	233.433	23 kDa integral membrane protein
LOC111687242	XP_023305437.1	229.16	229.48	228.28	246.54	233.365	proteasome subunit alpha type-4
LOC111678064	XP_023295067.1	192.38	214.89	258.94	265.42	232.908	complex III assembly factor LYRM7
LOC111675411	XP_023291946.2	204.72	233.26	245.43	247.12	232.633	protein late bloomer
LOC111682228	XP_023299899.2	251.22	266.57	212.23	200.51	232.632	NADH dehydrogenase [ubiquinone] 1 alpha subcomplex subunit 10, mitochondrial
LOC111681234	XP_023298752.2	246.89	300.84	188.59	190.28	231.65	dihydrolipoyl dehydrogenase, mitochondrial
LOC111684346	XP_023302263.2	199.51	201.25	262.51	255.72	229.748	uncharacterized protein LOC111684346
LOC111686114	XP_023304188.1	254.25	191	217.18	251.76	228.548	nucleoplasmin-like protein
LOC111689259	XP_023307503.2	186.8	196.38	252.67	275.61	227.865	uncharacterized protein LOC111689259
LOC111680769	XP_023298243.2	201.61	218.26	252.47	236.08	227.105	bacchus
LOC111686864	XP_023305027.2	223.91	237.92	225.35	213.62	225.2	fumarylacetoacetate hydrolase domain-containing protein 2
LOC111674611	XP_046804160.1	246.38	278.37	178.15	195.94	224.71	endoplasmin homolog
LOC111689778	XP_023308009.2	212.9	271.46	219.51	192.72	224.148	membrane-bound alkaline phosphatase
LOC111690246	XP_023308466.2	233.74	236	198.74	227.95	224.108	MICOS complex subunit MIC27
LOC111689151	XP_023307416.1	22.77	8.26	391.58	471.16	223.442	larval cuticle protein 9
LOC111682561	XP_023300300.1	204.48	202.81	238.93	244.74	222.74	signal recognition particle 9 kDa protein
LOC111678577	XP_023295738.2	246.39	268.4	184.66	190.9	222.587	protein disulfide-isomerase A3
LOC111679111	XP_023296378.1	173.36	187.98	272.83	256.1	222.568	ribosomal protein 63, mitochondrial
LOC111687863	XP_023306108.1	226.35	225.4	219.33	216.4	221.87	signal peptidase complex subunit 1
LOC111689856	XP_023308088.1	193.95	201.82	240.18	246.93	220.72	ADP-ribosylation factor-like protein 1
LOC111679725	XP_023297086.2	203.95	219	230.84	224.49	219.57	phosphopantothenoylcysteine decarboxylase subunit VHS3
LOC111681977	XP_023299654.1	261.59	168.95	208.55	234.83	218.48	myosin light chain alkali isoform X3
LOC111676017	XP_023292665.2	207.25	232.75	201.42	232.45	218.467	uncharacterized protein LOC111676017
LOC111683352	XP_046805268.1	217.55	274.29	190.11	186.54	217.123	succinate--CoA ligase [ADP-forming] subunit beta, mitochondrial isoform X1
LOC111689108	XP_023307385.2	218.04	229.79	159.44	261.19	217.115	larval cuticle protein LCP-17
LOC111687736	XP_023305975.1	229.96	215.28	201.97	221.05	217.065	muscle M-line assembly protein unc-89-like
LOC111680792	XP_023298267.2	218.8	227.56	197.67	223.63	216.915	39S ribosomal protein L48, mitochondrial
LOC111689677	XP_046803425.1	186.92	180.1	241.8	256.97	216.447	dynein light chain 2, cytoplasmic
LOC111689677	XP_046803426.1	186.92	180.1	241.8	256.97	216.447	dynein light chain 2, cytoplasmic
LOC111689677	XP_046803427.1	186.92	180.1	241.8	256.97	216.447	dynein light chain 2, cytoplasmic
LOC111689677	XP_046803428.1	186.92	180.1	241.8	256.97	216.447	dynein light chain 2, cytoplasmic
LOC111689506	XP_046804946.1	175.17	179.52	263.49	244.11	215.573	myotrophin-like isoform X2
LOC111678602	XP_023295768.2	208.81	268.51	197.32	183.04	214.42	alanine aminotransferase 1
LOC111679664	XP_023297022.1	210.62	225	201.85	219.58	214.263	profilin
LOC111679664	XP_023297023.1	210.62	225	201.85	219.58	214.263	profilin
LOC111679664	XP_023297024.1	210.62	225	201.85	219.58	214.263	profilin
LOC111679664	XP_023297025.1	210.62	225	201.85	219.58	214.263	profilin
LOC111679664	XP_023297026.1	210.62	225	201.85	219.58	214.263	profilin
LOC111679664	XP_046810298.1	210.62	225	201.85	219.58	214.263	profilin
LOC111682526	XP_023300266.1	232.06	230.74	203.14	189.68	213.905	brachyurin
LOC111675705	XP_023292285.2	215.32	227.82	203.49	206.7	213.332	uncharacterized protein LOC111675705 isoform X2
LOC111681687	XP_023299342.1	207.91	200.61	214.25	226.95	212.43	protein cornichon
LOC111688991	XP_023307263.2	192.78	188.9	237.17	228.2	211.762	ER membrane protein complex subunit 10
LOC111688835	XP_023307117.2	210.69	214.42	221.41	199.03	211.387	probable elongation factor 1-delta isoform X2
LOC111689569	XP_023307809.2	213.02	268.03	165.97	193.42	210.11	carbonic anhydrase 2
LOC111680118	XP_023297508.2	169.57	353.21	108.71	204.45	208.985	keratin-associated protein 21-1
LOC111678546	XP_023295701.1	230.35	282.85	167.89	154	208.773	heat shock 70 kDa protein cognate 5
LOC111682642	XP_023300403.1	264.69	166.31	247.2	156.36	208.64	cuticle protein 16.5-like
LOC124420381	XP_046808928.1	260.75	225.2	194.64	152.34	208.232	pupal cuticle protein C1B-like
LOC111677158	XP_023294003.2	186.24	198.77	214.34	232.57	207.98	26S proteasome non-ATPase regulatory subunit 8
LOC111678171	XP_023295200.2	195.13	210.84	202.62	222.46	207.763	uncharacterized protein LOC111678171
LOC111687518	XP_046808216.1	215.27	244.32	188.95	182.11	207.662	succinate--CoA ligase [ADP/GDP-forming] subunit alpha, mitochondrial isoform X1
LOC111681923	XP_046811028.1	201.6	225.25	197.45	202.37	206.667	glutathione S-transferase 1
LOC111680279	XP_046803901.1	192.37	151.39	244.24	230.28	204.57	ADP-ribosylation factor-like protein 6-interacting protein 1
LOC111690742	XP_023309056.1	200.3	225.08	193.09	199.41	204.47	reticulon-1-A isoform X4
LOC111683348	XP_023301186.2	275.98	193.58	208.18	139.81	204.387	pupal cuticle protein C1B-like
LOC111674880	XP_023291329.1	231.97	240.42	172.43	171.66	204.12	acetyl-CoA acetyltransferase, mitochondrial
LOC111681478	XP_023299036.2	282.1	250.07	150.52	131.55	203.56	extensin
LOC111688459	XP_023306740.1	183.7	182.82	217.84	228.12	203.12	transcription elongation factor SPT4
LOC111675941	XP_023292591.1	158.93	175.23	238.89	239.15	203.05	small integral membrane protein 12
LOC111684754	XP_023302719.2	220.63	198.08	192.88	199.17	202.69	mitochondrial import receptor subunit TOM22 homolog isoform X1
LOC111684643	XP_023302624.1	212.41	238.75	180.76	173.82	201.435	proton-coupled amino acid transporter-like protein CG1139
LOC111683352	XP_023301193.1	201.53	253.05	177.06	172.88	201.13	succinate--CoA ligase [ADP-forming] subunit beta, mitochondrial isoform X2
LOC111678445	XP_023295561.1	188.87	213.31	151.09	250.89	201.04	C3 and PZP-like alpha-2-macroglobulin domain-containing protein 8
LOC111679478	XP_023296821.1	207.88	192.48	204.71	198.51	200.895	HIG1 domain family member 2A, mitochondrial
LOC111690567	XP_023308840.2	218.83	241.97	193.56	147.74	200.525	carbonic anhydrase 2-like
LOC111676979	XP_023293760.2	173.67	171.37	224.59	231.32	200.238	39S ribosomal protein L50, mitochondrial
LOC111675151	XP_023291662.1	154.08	164.67	245.19	233.38	199.33	protein kish
LOC111681977	XP_046804856.1	238.86	153.01	189.94	215.3	199.277	myosin light chain alkali isoform X2
LOC111679134	XP_046809517.1	182.28	163.87	248.59	200.15	198.722	uncharacterized protein LOC111679134 isoform X2
LOC111679671	XP_023297037.2	220.32	232.4	168.22	171.83	198.193	pyruvate dehydrogenase E1 component subunit beta, mitochondrial isoform X1
LOC111683512	XP_023301359.2	144.66	162.2	254.04	230.1	197.75	uncharacterized protein LOC111683512
LOC111678485	XP_023295623.1	149.57	159.37	266.09	211.43	196.615	single-pass membrane and coiled-coil domain-containing protein 4 homolog
LOC111678485	XP_023295624.1	149.57	159.37	266.09	211.43	196.615	single-pass membrane and coiled-coil domain-containing protein 4 homolog
LOC111679898	XP_023297269.2	205.15	208.76	190.24	179.87	196.005	ornithine aminotransferase, mitochondrial
LOC111677154	XP_023293999.2	187.57	212.75	189.99	192	195.577	acyl-CoA-binding domain-containing protein 6
LOC111687334	XP_023305530.1	205.89	206.31	188.29	180.34	195.208	hydroxysteroid dehydrogenase-like protein 2
LOC111686866	XP_023305029.2	193.31	182.59	193.72	204.34	193.49	39S ribosomal protein L35, mitochondrial
LOC111680754	XP_046807183.1	210.94	209.72	181.36	167.86	192.47	uncharacterized protein LOC111680754
LOC111679032	XP_023296284.1	189.31	211.75	193.07	175.57	192.425	phosphoglycerate kinase
LOC111685183	XP_023303198.1	191.27	190.73	187.87	199.48	192.338	proteasome subunit alpha type-6-like
LOC111680052	XP_023297433.1	156.93	169.23	213.84	229.12	192.28	peflin
LOC111688757	XP_023307035.1	167.22	177.09	213.1	210.21	191.905	Golgi phosphoprotein 3 homolog sauron
LOC111688873	XP_023307148.2	191.77	187.98	193.9	190.73	191.095	hydroxysteroid dehydrogenase-like protein 2
LOC111689520	XP_023307756.2	212.18	197.49	174.8	178.4	190.718	eukaryotic translation initiation factor 2 subunit 2
LOC111687207	XP_023305399.1	172.77	169.85	206.6	213.08	190.575	sorting nexin-12
LOC111684278	XP_023302185.1	165.25	245.65	195.24	155.53	190.417	phosphoserine phosphatase
LOC111675400	XP_023291934.1	151.16	177.21	197.84	231.64	189.463	protein late bloomer
LOC111681506	XP_023299075.1	156.31	171.98	214.37	214.35	189.252	28S ribosomal protein S36, mitochondrial isoformX4
LOC111687310	XP_023305508.1	197.74	209.63	152.85	195.61	188.958	FUN14 domain-containing protein 1
LOC111686522	XP_023304648.1	166.37	157.28	215.32	215.06	188.507	acyl-coenzyme A thioesterase 13-like
LOC111688992	XP_023307264.2	166.03	179.75	203.51	204.48	188.442	growth arrest and DNA damage-inducible proteins-interacting protein 1
LOC111687713	XP_046807639.1	167.19	238.58	179.64	167	188.102	catalase
LOC111687713	XP_023305949.2	167.19	238.58	179.64	167	188.102	catalase
LOC111688878	XP_023307153.1	194.14	189.4	188.79	179.9	188.057	uncharacterized protein LOC111688878
LOC111683779	XP_023301654.2	158.47	243.24	175.21	174.9	187.955	lectizyme
LOC111680140	XP_023297532.2	191.83	238.23	161.1	158.74	187.475	protein TsetseEP-like
LOC111680038	XP_023297415.1	162.9	148.15	219.95	218.71	187.428	DNA-directed RNA polymerases I, II, and III subunit RPABC4
LOC111681506	XP_023299074.1	154.29	169.67	211.48	211.46	186.725	28S ribosomal protein S36, mitochondrial isoformX3
LOC111679133	XP_023296407.2	190.87	214.05	161.04	180.39	186.588	methenyltetrahydrofolate synthase domain-containing protein
LOC111684815	XP_046807910.1	160.12	188.46	192.32	204.58	186.37	charged multivesicular body protein 5
LOC111686438	XP_023304563.1	177.76	222.25	169.5	175.92	186.357	rab GDP dissociation inhibitor alpha
LOC111683193	XP_023301011.2	207.97	267.29	117.9	151.6	186.19	chitinase-like protein Idgf4
LOC111690661	XP_023308957.1	109.58	166.98	96.81	370.35	185.93	calexcitin-1
LOC111684334	XP_023302249.2	173.87	195.97	168.43	204.43	185.675	cystathionine beta-synthase
LOC111680781	XP_023298251.1	186.17	176.42	185.14	194.44	185.543	transmembrane protein 147
LOC111690722	XP_023309033.1	64.26	35.56	164.97	476.49	185.32	larval cuticle protein 65Ag1
LOC111690279	XP_046804767.1	191.57	199.49	184.86	163.02	184.735	fructose-bisphosphate aldolase isoform X2
LOC111689135	XP_023307398.1	102.75	74.02	133.52	427.01	184.325	cuticular protein 47Eg
LOC111680690	XP_023298162.1	188.69	171.61	175.63	200.55	184.12	proteasome maturation protein
LOC111688550	XP_046806987.1	152.1	154.62	211.27	216.44	183.608	probable small nuclear ribonucleoprotein Sm D1
LOC111680068	XP_046810958.1	174.64	200.99	181.36	175.34	183.083	serine protease inhibitor 42Dd isoform X2
LOC111675278	XP_046808689.1	178.16	230.53	165.87	153.27	181.957	1-acyl-sn-glycerol-3-phosphate acyltransferase delta-like
LOC111681021	XP_023298507.1	136.69	156.59	214.47	214.08	180.458	mediator of RNA polymerase II transcription subunit 10
LOC111690742	XP_023309061.1	175	198.92	169.45	175.4	179.692	reticulon-1-A isoform X6
LOC111685911	XP_023303959.2	193.24	225.21	148.19	146.53	178.293	fumarate hydratase, mitochondrial-like isoform X1
LOC111678428	XP_023295544.1	159.2	156.65	198.85	194.72	177.355	peptidyl-prolyl cis-trans isomerase NIMA-interacting 4
LOC111676762	XP_023293507.1	142.62	156.15	205.51	203.1	176.845	28S ribosomal protein S33, mitochondrial
LOC111687108	XP_023305291.2	164.46	225.36	139.51	175.75	176.27	uncharacterized protein LOC111687108
LOC111685160	XP_023303170.2	41.08	62.08	194.43	405.85	175.86	la1-like protein 15
LOC111680258	XP_023297659.1	188.81	175.21	165.35	171.89	175.315	iron-sulfur cluster assembly scaffold protein IscU
LOC111674950	XP_023291405.1	162.54	183.38	174.11	181.18	175.303	uncharacterized protein LOC111674950
LOC111680423	XP_023297833.2	215.73	232.9	102.58	149.47	175.17	general odorant-binding protein 56d-like
LOC111680504	XP_023297930.1	173.05	187.25	164.16	173.79	174.562	chloride intracellular channel exc-4
LOC111689264	XP_023307506.1	199.99	173.66	168.38	155.31	174.335	nascent polypeptide-associated complex subunit alpha
LOC111689264	XP_046810892.1	199.99	173.66	168.38	155.31	174.335	nascent polypeptide-associated complex subunit alpha
LOC111681977	XP_046804855.1	208.27	134.5	166.02	186.95	173.935	myosin light chain alkali isoform X1
LOC111677749	XP_023294705.2	148.12	165.57	198.14	182.56	173.597	probable 39S ribosomal protein L49, mitochondrial
LOC111678464	XP_023295601.2	198.47	121.04	194.39	174.28	172.045	uncharacterized protein LOC111678464
LOC111688497	XP_023306786.2	184.37	165.12	156.33	181.58	171.85	39S ribosomal protein L37, mitochondrial
LOC111685409	XP_023303433.1	160.54	178.99	173.28	172.94	171.438	ras-related protein Rab-2A
LOC111677153	XP_023293997.1	166.08	195.68	161.25	161.2	171.053	31 kDa ribonucleoprotein, chloroplastic
LOC111677153	XP_023293998.1	166.08	195.68	161.25	161.2	171.053	31 kDa ribonucleoprotein, chloroplastic
LOC111680207	XP_023297608.2	126.35	156.84	155.4	245.09	170.92	keratin-associated protein 19-2
LOC111684345	XP_023302262.1	134.19	130.78	178.62	239.73	170.83	protein snakeskin
LOC111688835	XP_046801264.1	169.24	172.14	177.76	159.73	169.718	probable elongation factor 1-delta isoform X1
LOC111677237	XP_023294101.2	186.36	196.59	150.82	144.91	169.67	thioredoxin domain-containing protein 5 homolog
LOC111678568	XP_023295729.1	163.85	206.82	158.7	148.33	169.425	D-aspartate oxidase
LOC111687276	XP_023305474.2	192.35	164.59	156.29	163.37	169.15	growth hormone-inducible transmembrane protein
LOC111679134	XP_023296408.1	144.77	136.85	199.62	192.57	168.452	uncharacterized protein LOC111679134 isoform X1
LOC111679134	XP_023296409.1	144.77	136.85	199.62	192.57	168.452	uncharacterized protein LOC111679134 isoform X1
LOC111679134	XP_023296410.1	144.77	136.85	199.62	192.57	168.452	uncharacterized protein LOC111679134 isoform X1
LOC111679134	XP_046809514.1	144.77	136.85	199.62	192.57	168.452	uncharacterized protein LOC111679134 isoform X1
LOC111679134	XP_046809515.1	144.77	136.85	199.62	192.57	168.452	uncharacterized protein LOC111679134 isoform X1
LOC111679134	XP_046809516.1	144.77	136.85	199.62	192.57	168.452	uncharacterized protein LOC111679134 isoform X1
LOC111677827	XP_023294794.1	199.25	165.65	165.05	142.18	168.033	cytochrome c oxidase copper chaperone
LOC111687501	XP_023305710.2	34.1	128.88	358.93	150.04	167.987	sarcotoxin-1C-like
LOC111689921	XP_023308153.1	175.12	159.21	161.48	175.34	167.788	proteasome subunit alpha type-1
LOC111690777	XP_023309103.2	174.57	168.28	176.99	150.92	167.69	glutathione S-transferase 1-1-like
LOC111685136	XP_023303140.1	187.97	152.89	162.66	165.32	167.21	GTP-binding nuclear protein Ran
LOC111685136	XP_046802805.1	187.97	152.89	162.66	165.32	167.21	GTP-binding nuclear protein Ran
LOC111675452	XP_023291986.1	143.26	152.58	193.66	179.21	167.178	programmed cell death protein 10
LOC111680639	XP_023298081.2	175.87	160.65	159.04	172.17	166.932	probable proteasome subunit beta type-2
LOC111687154	XP_023305340.2	141.72	143.98	191.32	188.59	166.403	rhodanese domain-containing protein CG4456-like
LOC111674629	XP_023291053.1	154.63	148.67	177.54	183.03	165.967	uncharacterized protein LOC111674629
LOC111674825	XP_023291254.1	133	131.32	185.92	212.69	165.733	uncharacterized protein LOC111674825
LOC111680540	XP_023297972.2	181.14	177.81	147.45	156.11	165.627	eukaryotic translation initiation factor 3 subunit I
LOC111688940	XP_023307213.1	170.68	152.88	166.06	170.67	165.072	lactoylglutathione lyase
LOC111688940	XP_023307216.1	170.68	152.88	166.06	170.67	165.072	lactoylglutathione lyase
LOC111688940	XP_046810631.1	170.68	152.88	166.06	170.67	165.072	lactoylglutathione lyase
LOC111689173	XP_023307435.1	179.47	150.81	161.6	167.16	164.76	endothelial differentiation-related factor 1 homolog
LOC111689173	XP_046808331.1	179.47	150.81	161.6	167.16	164.76	endothelial differentiation-related factor 1 homolog
LOC111675676	XP_023292249.1	126.88	120.73	217.94	191.47	164.255	dolichol-phosphate mannosyltransferase subunit 3
LOC111683341	XP_023301179.2	210.77	138.73	175	131.27	163.942	pupal cuticle protein C1B-like
LOC111681570	XP_023299185.2	175.3	173.04	151.31	155.75	163.85	transmembrane emp24 domain-containing protein 2
LOC111684909	XP_023302907.1	168.76	180.79	150.29	154.19	163.507	uncharacterized protein LOC111684909 isoform X2
LOC111675837	XP_023292444.2	138.77	162.92	189.22	162.31	163.305	UPF0729 protein GD16342
LOC111680961	XP_023298445.1	109.99	131.93	201.12	209.95	163.248	ER membrane protein complex subunit 6
LOC111677001	XP_023293792.2	172.77	172.19	153.34	154.67	163.243	probable transaldolase
LOC111684250	XP_023302150.1	157.1	171.24	182.53	141.5	163.093	NPC intracellular cholesterol transporter
LOC111684402	XP_023302327.1	140.13	160.71	184.44	166.19	162.868	protein PET100 homolog, mitochondrial
LOC111687326	XP_023305523.1	147.96	155.39	161.38	184.46	162.298	28S ribosomal protein S17, mitochondrial
LOC111678479	XP_023295616.1	169.77	162.6	154.69	162.09	162.287	mitochondrial import inner membrane translocase subunit TIM14
LOC111686931	XP_023305092.1	118.76	123.69	190.38	213.48	161.577	immediate early response 3-interacting protein 1
LOC111681506	XP_046810649.1	133.26	146.6	182.52	182.69	161.267	28S ribosomal protein S36, mitochondrial isoformX2
LOC111688064	XP_023306323.1	163.45	194.98	143.27	141.26	160.74	protein slowmo
LOC111679012	XP_023296261.2	127.75	137.76	162.9	213.86	160.567	protein DR_1172
LOC111690481	XP_023308730.1	148.28	183.59	163.45	146.83	160.537	glycerol-3-phosphate dehydrogenase [NAD(+)], cytoplasmic isoform X1
LOC111684909	XP_023302906.1	165.63	176.48	147.58	151.05	160.185	uncharacterized protein LOC111684909 isoform X1
LOC111690742	XP_023309055.1	155.1	179.98	149.18	154.76	159.755	reticulon-1-A isoform X3
LOC111681506	XP_023299073.1	131.75	144.91	180.42	180.59	159.417	28S ribosomal protein S36, mitochondrial isoformX1
LOC111683221	XP_023301045.1	158.13	159.9	153.33	165.84	159.3	heterochromatin protein 1
LOC111676799	XP_023293545.2	127.26	133.55	185.05	189.56	158.855	probable 28S ribosomal protein S23, mitochondrial
LOC111691017	XP_023309407.1	165.2	198.17	115.89	153.66	158.23	uncharacterized protein LOC111691017
LOC111682643	XP_023300404.2	218.24	123.61	194.11	92.79	157.188	vitelline membrane protein Vm26Ab-like
LOC111677361	XP_023294233.1	137.54	120.27	182.05	187.37	156.808	probable small nuclear ribonucleoprotein E
LOC111683996	XP_023301883.2	163.18	180.62	117.18	165.75	156.683	glycine-rich protein DOT1-like
LOC111678158	XP_023295185.1	143.6	149.3	162.84	168.95	156.173	39S ribosomal protein L27, mitochondrial
LOC111677264	XP_023294129.1	128.81	122.06	189.97	183.23	156.018	39S ribosomal protein L23, mitochondrial
LOC111683808	XP_023301683.2	141.85	185.25	156.57	138.54	155.553	27 kDa hemolymph protein-like
LOC111677414	XP_023294299.1	158.52	149.91	151.53	162.05	155.502	glutaredoxin-3
LOC111680294	XP_023297697.1	165.5	191.63	129.25	134.92	155.325	aminoacylase-1-like
LOC111683057	XP_023300855.2	84.79	180.52	115.44	239.57	155.08	glycine-rich cell wall structural protein-like
LOC111687936	XP_023306190.1	163.45	157.53	145.68	153.43	155.023	vesicle-trafficking protein SEC22b-B
LOC111681457	XP_023299009.2	130.4	223.43	101.1	164	154.733	prisilkin-39
LOC111678417	XP_046812666.1	168.33	190.71	123.07	134.84	154.238	mucin-2
LOC111683448	XP_046811029.1	176.59	127.41	135.63	177.32	154.238	activity-regulated cytoskeleton associated protein 1-like
LOC111691115	XP_023309525.1	157.16	161.14	151.3	146.62	154.055	ras-related protein Rab-10
LOC111675919	XP_023292555.1	154.89	157.3	142.83	160.93	153.988	proteasome subunit alpha type-5
LOC111685243	XP_023303266.2	143.74	163.48	159.92	148.2	153.835	uncharacterized oxidoreductase YjmC-like
LOC111689714	XP_023307953.1	149.53	133.31	158.76	172.36	153.49	programmed cell death protein 5
LOC111677189	XP_023294047.2	155.88	166.85	129.89	160.7	153.33	adenosylhomocysteinase-like 1
LOC111677189	XP_046806361.1	155.88	166.85	129.89	160.7	153.33	adenosylhomocysteinase-like 1
LOC111687149	XP_023305336.2	142.04	138.85	161.53	170.53	153.237	39S ribosomal protein L11, mitochondrial
LOC111685911	XP_023303960.1	164.9	192.47	127.09	125.54	152.5	fumarate hydratase, mitochondrial-like isoform X2
LOC111690575	XP_023308847.1	150.32	172.05	133.11	153.17	152.162	transcription initiation factor IIA subunit 2
LOC111690575	XP_046804636.1	150.32	172.05	133.11	153.17	152.162	transcription initiation factor IIA subunit 2
LOC111687180	XP_023305367.1	157.65	151.57	145.79	152.53	151.885	proteasome subunit beta type-6
LOC111681806	XP_023299472.1	106.32	130.99	193.98	175.69	151.745	cytochrome c oxidase assembly protein COX16 homolog, mitochondrial
LOC111682646	XP_023300407.1	198.49	65.48	230.93	111.56	151.615	RNA-binding protein 24-like
LOC111678377	XP_023295483.2	147.05	166.34	147.7	142.51	150.9	uncharacterized protein LOC111678377
LOC111677605	XP_023294530.2	166.13	190	136.56	109.01	150.425	lysosomal aspartic protease-like
LOC111677729	XP_023294686.1	132.37	201.8	136.37	131.03	150.393	uncharacterized protein LOC111677729
LOC111678820	XP_023296005.1	170.12	128.8	139.55	160.53	149.75	tropomyosin-2 isoform X2
LOC111684798	XP_023302773.1	149.15	154.18	140.98	152.68	149.248	ubiquitin-conjugating enzyme E2-18 kDa
LOC111688187	XP_046802201.1	156.04	204.75	115.93	118.47	148.797	NADH-ubiquinone oxidoreductase 75 kDa subunit, mitochondrial
LOC124419527	XP_046805363.1	158.15	191.85	118.75	126.36	148.778	endoplasmic reticulum chaperone BiP-like
LOC111678986	XP_023296233.1	171.25	160.65	138.06	125.08	148.76	50S ribosomal protein L7/L12
LOC111688784	XP_023307063.2	152.63	177.16	139.67	125.53	148.747	peritrophin-48-like
LOC111687397	XP_023305615.1	151.12	152.67	144.62	146.49	148.725	FK506-binding protein 2 isoform X2
LOC111676638	XP_023293369.2	122.31	130.35	173.81	165.46	147.983	intraflagellar transport protein 81 homolog
LOC111690178	XP_023308385.2	103.07	239.69	125.12	123.26	147.785	phospholipase A1-like
LOC111686588	XP_023304726.2	136.4	131.34	159.19	163.69	147.655	transmembrane protein 50B
LOC111689434	XP_023307674.1	158.13	148.54	138.96	144.38	147.502	sulfotransferase 1 family member D1-like
LOC111688495	XP_046806389.1	147.13	183.83	133.99	124.37	147.33	adiponectin receptor protein
LOC111686621	XP_023304759.2	147.48	155.35	140.17	145.3	147.075	tumor suppressor candidate 3
LOC111681157	XP_023298649.2	115.09	119.95	178.66	174.01	146.928	cytochrome c oxidase assembly factor 6 homolog
LOC111687419	XP_046811393.1	146.38	177.51	125.59	137.86	146.835	lipopolysaccharide-induced tumor necrosis factor-alpha factor homolog
LOC111688234	XP_023306486.2	138.17	138.76	142.91	167.13	146.742	U3 small nucleolar ribonucleoprotein protein IMP4
LOC111680386	XP_023297788.2	103.87	113.09	185.61	183.42	146.498	uncharacterized protein LOC111680386
LOC111682211	XP_023299888.2	118.59	139.6	172.87	154.7	146.44	uncharacterized protein LOC111682211
LOC111679621	XP_023296972.1	139.26	134.38	156.27	155.66	146.392	probable N-acetyltransferase san
LOC111687397	XP_023305606.1	148.61	150.04	142.23	144	146.22	FK506-binding protein 2 isoform X1
LOC111675732	XP_023292314.2	140	163.25	146.43	134.97	146.162	D-aspartate oxidase
LOC111690335	XP_023308573.1	149.67	197.64	132.5	104.66	146.117	putative inorganic phosphate cotransporter
LOC124419314	XP_046804012.1	144.35	144.02	143.09	152.82	146.07	28S ribosomal protein S11, mitochondrial
LOC111680011	XP_023297385.1	153.23	168.13	127.29	135.14	145.947	actin-related protein 2/3 complex subunit 1A-B
LOC111686919	XP_023305075.2	143.91	131.53	145.22	161.88	145.635	39S ribosomal protein L54, mitochondrial
LOC124419317	XP_046804066.1	114.23	117.76	201.81	148.41	145.553	uncharacterized protein LOC124419317
LOC111676879	XP_046809759.1	137.36	178.81	141.07	124.04	145.32	ATP-binding cassette sub-family D member
LOC111681971	XP_046812068.1	152.82	233.99	100.87	93.6	145.32	lysosomal alpha-mannosidase
LOC111677347	XP_023294216.2	144.19	151.24	133.61	152.05	145.273	succinate dehydrogenase assembly factor 2-A, mitochondrial
LOC111685034	XP_023303034.1	140.15	172.85	135.05	132.82	145.218	acyl-CoA Delta-9 desaturase-like
LOC111685034	XP_023303035.1	140.15	172.85	135.05	132.82	145.218	acyl-CoA Delta-9 desaturase-like
LOC111685034	XP_023303036.1	140.15	172.85	135.05	132.82	145.218	acyl-CoA Delta-9 desaturase-like
LOC111685034	XP_023303037.1	140.15	172.85	135.05	132.82	145.218	acyl-CoA Delta-9 desaturase-like
LOC111681597	XP_023299221.2	95.64	152.64	141.04	190.25	144.892	protein suex-1
LOC111685356	XP_023303380.2	143.35	157.77	142.86	133.98	144.49	dehydrogenase/reductase SDR family member 4
LOC111675658	XP_023292217.1	164.41	159.95	130.09	122.84	144.323	dnaJ homolog subfamily A member 1
LOC111684038	XP_023301923.2	151.27	155.94	134.93	133.82	143.99	mannose-P-dolichol utilization defect 1 protein homolog
LOC111675142	XP_023291652.1	146.7	143.22	150.25	133.95	143.53	3-oxoacyl-[acyl-carrier-protein] reductase FabG
LOC111682273	XP_023299950.2	139.68	158.03	144.41	131.98	143.525	4-coumarate--CoA ligase 3-like
LOC111689349	XP_023307589.2	144.87	136.73	145.97	144.91	143.12	28S ribosomal protein S7, mitochondrial
LOC111677089	XP_023293910.1	143.57	163.2	136.77	125.92	142.365	isocitrate dehydrogenase [NADP] cytoplasmic isoform X2
LOC111678045	XP_023295045.2	103.75	114.86	181.3	169.18	142.273	bolA-like protein 3
LOC111676095	XP_023292751.1	130.93	147.32	140.67	147.98	141.725	flavin reductase (NADPH)
LOC111684184	XP_023302075.1	120.01	96.01	173.55	176.59	141.54	troponin C
LOC111682796	XP_023300550.1	108.3	95.85	179.39	181.27	141.202	uncharacterized protein LOC111682796
LOC111678389	XP_023295502.1	136.18	134.42	139.06	155.01	141.168	actin-related protein 2/3 complex subunit 3
LOC111688464	XP_023306745.2	109.02	115.05	172.13	168.41	141.153	bolA-like protein 2
LOC111675473	XP_046809737.1	123.92	132.1	151.24	156.44	140.925	uncharacterized protein LOC111675473 isoform X2
LOC111675473	XP_046809738.1	123.92	132.1	151.24	156.44	140.925	uncharacterized protein LOC111675473 isoform X2
LOC111691099	XP_023309506.2	121.22	177.1	134.15	129.94	140.603	phosphotriesterase-related protein
LOC111691098	XP_023309505.1	123.45	149.84	153.66	135.05	140.5	AN1-type zinc finger protein 5
LOC111688553	XP_023306831.1	137.66	137.74	142.02	144.34	140.44	N-alpha-acetyltransferase daf-31
LOC111680310	XP_023297715.2	108.03	135.59	133.03	184.55	140.3	5-hydroxyisourate hydrolase
LOC111691092	XP_023309500.2	108.69	184.35	135.31	130.88	139.808	L-threonine ammonia-lyase
LOC111678630	XP_023295804.2	165.88	139.58	120.71	131.68	139.463	adenosylhomocysteinase
LOC111686308	XP_046807902.1	132.16	134.95	140.02	149.23	139.09	cAMP-regulated phosphoprotein 19
LOC111689725	XP_046805421.1	137.84	152.25	133.82	131.99	138.975	putative aminopeptidase W07G4.4
LOC111676932	XP_023293706.2	157.26	152.45	126.27	119.6	138.895	mitochondrial import receptor subunit TOM40 homolog 1
LOC111676866	XP_023293627.1	120.99	129.22	154.77	149.12	138.525	DNA-directed RNA polymerase II subunit RPB11
LOC124418717	XP_046801857.1	188.5	99.39	149.66	115.27	138.205	salivary glue protein Sgs-3-like
LOC124419682	XP_046805956.1	149.37	169.88	115.62	117.65	138.13	isocitrate dehydrogenase [NAD] subunit beta, mitochondrial
LOC111678403	XP_023295517.1	145.88	143.78	127.11	135.71	138.12	stress-induced-phosphoprotein 1
LOC111689223	XP_046804745.1	151.45	152.11	121.3	127.12	137.995	eukaryotic translation initiation factor 4B
LOC111680733	XP_023298196.1	138.42	161.02	119.75	132	137.798	serine/threonine-protein phosphatase PP2A
LOC111690263	XP_023308483.2	106.8	114.04	166.91	163.35	137.775	ubiquitin-like protein 4A-B
LOC111687360	XP_023305558.2	115.79	120.57	151.94	162.58	137.72	COP9 signalosome complex subunit 8
LOC111686732	XP_023304879.2	113.98	48.1	170.78	217.87	137.683	lysosomal aspartic protease-like
LOC111689506	XP_046804943.1	111.34	113.17	167.48	156.81	137.2	myotrophin-like isoform X1
LOC111677089	XP_023293911.1	138.43	156.99	131.75	121.13	137.075	isocitrate dehydrogenase [NADP] cytoplasmic isoform X1
LOC111677089	XP_046807869.1	138.43	156.99	131.75	121.13	137.075	isocitrate dehydrogenase [NADP] cytoplasmic isoform X1
LOC111680821	XP_023298309.2	108.89	115.67	152.2	170.07	136.707	glycine-rich cell wall structural protein-like
LOC111678406	XP_023295521.1	150.19	144.22	127.51	123.68	136.4	eukaryotic translation initiation factor 3 subunit H
LOC111679225	XP_023296520.1	115.9	187.04	66.99	174.94	136.218	neuropeptide-like 4
LOC111681732	XP_023299393.1	135.3	168.71	124.65	114.87	135.882	heterogeneous nuclear ribonucleoprotein 27C
LOC111688899	XP_023307166.2	141.93	133.88	129.07	137.64	135.63	28S ribosomal protein S5, mitochondrial
LOC111685485	XP_046802371.1	133.62	134.76	132.25	141.73	135.59	ceramide synthase 6
LOC111675642	XP_023292199.1	109.15	95.06	182.41	155.69	135.577	ubiquitin-like protein 5
LOC111677389	XP_023294265.1	105.16	122.37	162.26	152.27	135.515	cytochrome c oxidase assembly factor 5
LOC111679521	XP_023296861.2	139.28	130.32	128.51	143.1	135.303	probable 39S ribosomal protein L24, mitochondrial
LOC111689031	XP_023307306.2	101.02	141.06	77.84	216.33	134.062	endocuticle structural glycoprotein ABD-5-like
LOC111684830	XP_023302812.2	124.78	175.64	75.44	155.42	132.82	carboxypeptidase B
LOC111680767	XP_023298238.1	110.98	105.33	153.7	160.78	132.697	small nuclear ribonucleoprotein F
LOC111681629	XP_023299268.2	124.31	123.43	136.56	146.43	132.683	cytochrome c oxidase assembly protein COX20, mitochondrial
LOC111683656	XP_023301521.1	134.85	131.63	127.76	135.73	132.493	26S proteasome non-ATPase regulatory subunit 14
LOC111690481	XP_023308734.1	122.54	151.8	134.52	121.05	132.477	glycerol-3-phosphate dehydrogenase [NAD(+)], cytoplasmic isoform X3
LOC111676500	XP_023293228.2	90.02	105.96	160.19	172.87	132.26	sarcocystatin-A-like
LOC111684051	XP_023301939.2	127.52	144.28	123.1	132.95	131.962	methanethiol oxidase
LOC111690481	XP_023308733.1	121.93	150.92	133.99	120.38	131.805	glycerol-3-phosphate dehydrogenase [NAD(+)], cytoplasmic isoform X2
LOC111680010	XP_023297384.2	148.29	149.02	103.33	125.48	131.53	2-oxoisovalerate dehydrogenase subunit beta, mitochondrial
LOC111686911	XP_023305065.2	153.89	160.24	107.32	102.46	130.977	chitinase-3-like protein 1
LOC111678028	XP_023295029.1	138.35	139.27	123.19	122.45	130.815	transmembrane emp24 domain-containing protein eca
LOC111681339	XP_023298858.1	151.3	122.63	123.49	123.38	130.2	histone H2A.v
LOC111680944	XP_023298425.2	134.98	126.56	127.83	130.62	129.998	uncharacterized protein LOC111680944
LOC111690341	XP_023308578.2	124.06	146.69	123.64	125.4	129.947	uncharacterized protein LOC111690341
LOC111678839	XP_023296039.1	150.5	150.75	70.44	148	129.923	peptidoglycan-recognition protein SC2-like
LOC111686008	XP_023304070.2	143.27	139.18	138.88	96.22	129.388	trypsin beta
LOC111685343	XP_046808473.1	130.83	135.88	128.53	122	129.31	aldo-keto reductase family 1 member B1-like
LOC111687177	XP_023305362.2	131.13	135.47	118.38	131.14	129.03	ER membrane protein complex subunit 7 homolog
LOC124421225	XP_046812046.1	122.31	173.51	114.24	105.25	128.827	very long-chain-fatty-acid--CoA ligase bubblegum
LOC111677733	XP_023294690.1	139.2	127.02	119.36	129.19	128.692	histone H3.3A
LOC111677733	XP_046802377.1	139.2	127.02	119.36	129.19	128.692	histone H3.3A
LOC111690511	XP_023308775.2	123.02	138.48	133.58	118.65	128.433	probable phosphoserine aminotransferase
LOC111683179	XP_023300998.1	136.7	137.06	118.47	120.18	128.103	obg-like ATPase 1
LOC111682095	XP_023299773.2	110.58	152.21	139.87	109.41	128.018	zinc carboxypeptidase-like
LOC111674515	XP_023290900.2	125.22	146.01	121.84	117.49	127.64	uncharacterized protein LOC111674515
LOC111689592	XP_046804498.1	145.93	132.73	112.81	118.95	127.605	plasminogen activator inhibitor 1 RNA-binding protein
LOC111690729	XP_023309042.1	141.57	138.78	112.57	116.23	127.288	proliferation-associated protein 2G4
LOC111690729	XP_046807184.1	141.57	138.78	112.57	116.23	127.288	proliferation-associated protein 2G4
LOC111683571	XP_046804412.1	132.79	151.04	117.48	106.41	126.93	adenylosuccinate synthetase
LOC111685426	XP_046802332.1	101.94	110.05	144.85	150.29	126.782	glucose-induced degradation protein 4 homolog
LOC111683657	XP_023301522.1	139.47	131.48	114.29	121.8	126.76	thioredoxin reductase-like selenoprotein T homolog CG3887
LOC111682315	XP_046812328.1	118.05	134.6	133.78	119.9	126.582	actin-related protein 2/3 complex subunit 4
LOC111679995	XP_023297369.2	129.54	138.57	124.93	110.09	125.782	farnesol dehydrogenase-like
LOC111675272	XP_023291777.2	126.91	129.72	119.94	126.11	125.67	peroxiredoxin-6
LOC124418440	XP_046803685.1	115.9	152.04	99.97	133.48	125.347	annexin B9 isoform X1
LOC111690489	XP_023308744.1	119.95	140.74	123.66	116.86	125.303	lysoplasmalogenase-like protein TMEM86A
LOC111684739	XP_023302705.2	121.76	124.13	129.43	125.02	125.085	uncharacterized protein LOC111684739
LOC124418440	XP_046803686.1	115.6	151.28	98.99	132.22	124.523	annexin B9 isoform X2
LOC111687540	XP_023305748.2	119.36	126.64	127.05	124.75	124.45	retinoid-inducible serine carboxypeptidase-like
LOC111678057	XP_023295062.1	126.54	133.87	112.12	123.22	123.938	stomatin-like protein 2, mitochondrial
LOC111683343	XP_023301181.1	164.74	100.93	142.7	86.81	123.795	cuticle protein 38-like
LOC111690279	XP_023308502.1	129.37	135.05	120.54	110.19	123.788	fructose-bisphosphate aldolase isoform X1
LOC111690279	XP_023308504.1	129.37	135.05	120.54	110.19	123.788	fructose-bisphosphate aldolase isoform X1
LOC111690279	XP_023308505.1	129.37	135.05	120.54	110.19	123.788	fructose-bisphosphate aldolase isoform X1
LOC111681657	XP_023299308.2	100.44	99.38	147.74	147.33	123.722	inactive phospholipid phosphatase 7
LOC111676905	XP_023293682.2	130.1	149.01	108.86	106.79	123.69	UDP-glycosyltransferase UGT5-like
LOC111683087	XP_023300888.1	123.95	129.68	117.29	122.97	123.472	ras-related protein Rab-11A
LOC111683087	XP_046805517.1	123.95	129.68	117.29	122.97	123.472	ras-related protein Rab-11A
LOC111689190	XP_046803496.1	120.41	108.11	124.96	139.31	123.197	ribosome biogenesis protein NSA2 homolog
LOC111689190	XP_023307451.2	120.41	108.11	124.96	139.31	123.197	ribosome biogenesis protein NSA2 homolog
LOC111676952	XP_023293738.2	112.07	114.66	138.48	126.73	122.985	mitochondrial import inner membrane translocase subunit Tim16
LOC111679220	XP_023296517.1	93.48	170.62	63.12	164.16	122.845	neuropeptide-like 4
LOC111675796	XP_023292405.2	128.92	114.64	117	129.4	122.49	39S ribosomal protein L9, mitochondrial
LOC111683335	XP_023301172.2	165.82	115.05	121.39	86.49	122.188	cuticle protein 38-like
LOC111674840	XP_023291279.1	119.64	125.47	118.91	124.3	122.08	proteasome subunit beta type-3
LOC111687861	XP_023306104.1	130.48	133.64	112.76	110.44	121.83	GTP-binding protein SAR1b
LOC111687861	XP_023306106.1	130.48	133.64	112.76	110.44	121.83	GTP-binding protein SAR1b
LOC111675079	XP_023291565.1	115.05	114.6	131.14	126.48	121.817	PRA1 family protein 3
LOC111682346	XP_023300043.2	116.26	124.9	120.62	125.38	121.79	ER membrane protein complex subunit 3
LOC111683350	XP_023301188.2	141.43	155.94	95.29	93.89	121.638	pupal cuticle protein C1B-like
LOC111675789	XP_023292398.2	149.64	135.56	69.63	130.9	121.433	omega-amidase NIT2-A-like
LOC111676461	XP_023293156.1	97.43	94.9	150.9	142.36	121.398	DNA-directed RNA polymerases I, II, and III subunit RPABC5
LOC124418448	XP_046809384.1	119.35	124.88	117.24	123.76	121.307	protein RER1-like
LOC111684849	XP_023302831.2	119.54	99.17	111.46	154.96	121.282	carboxypeptidase B-like
LOC111681148	XP_023298640.1	128.84	122.54	110.46	122.29	121.032	eukaryotic translation initiation factor 2 subunit 1
LOC111676150	XP_023292815.1	112.81	169.31	78.26	123.43	120.953	metallothionein-1-like isoform X2
LOC111680289	XP_023297692.1	159.81	96.85	111.56	114.4	120.655	NHP2-like protein 1 homolog
LOC111676131	XP_023292791.2	125.44	121.86	118.94	115.6	120.46	signal recognition particle 14 kDa protein
LOC111682556	XP_023300297.2	125.06	136.99	110.59	109.02	120.415	pyruvate dehydrogenase E1 component subunit alpha, mitochondrial-like isoform X2
LOC111678426	XP_023295542.1	103.95	113.37	137.45	126.79	120.39	ER membrane protein complex subunit 5 isoform X2
LOC111680177	XP_023297575.1	133.3	127.2	108.03	111.69	120.055	eukaryotic translation initiation factor 2 subunit 3
LOC111680674	XP_023298132.1	118.66	132.75	106.97	121.63	120.002	ATP-dependent RNA helicase me31b
LOC111675161	XP_023291675.1	113.05	115.57	116.14	134.59	119.838	protein bcn92
LOC111678820	XP_023296006.1	135.4	102.6	111.18	127.2	119.095	tropomyosin-2 isoform X1
LOC111677147	XP_023293987.1	121.89	133.56	109.04	109.42	118.478	26S proteasome regulatory subunit 8
LOC111685699	XP_023303735.2	128.57	141.67	104.83	98.44	118.377	acetyl-CoA acetyltransferase, cytosolic
LOC111677542	XP_046805565.1	109.01	116.44	121.01	126.18	118.16	protein FMC1 homolog
LOC111686083	XP_023304153.1	126.18	119.3	106.56	119.76	117.95	39S ribosomal protein L21, mitochondrial
LOC124419374	XP_046804467.1	132.6	149.63	101.79	86.94	117.74	alpha-aminoadipic semialdehyde synthase, mitochondrial-like
LOC111691058	XP_023309453.2	133.17	99.01	105.04	131.09	117.078	uncharacterized protein LOC111691058
LOC111680814	XP_023298300.2	112.16	130.99	106.56	116.52	116.558	glycine-rich cell wall structural protein 1
LOC111687152	XP_023305339.2	104.66	96.09	106.16	158.53	116.36	rhodanese domain-containing protein CG4456-like
LOC111677825	XP_023294787.2	111.24	123.44	121.31	109.21	116.3	lipid storage droplets surface-binding protein 2isoform X1
LOC111678673	XP_046808471.1	119.6	129.37	104.97	111.16	116.275	sulfide:quinone oxidoreductase, mitochondrial
LOC111686826	XP_023304979.2	97.09	116.73	131.37	119.63	116.205	uncharacterized protein LOC111686826
LOC111685223	XP_023303240.2	110.05	111.37	121.28	121.4	116.025	28S ribosomal protein S18a, mitochondrial
LOC111685214	XP_023303231.2	115.99	119.86	110.17	116.85	115.718	39S ribosomal protein L28, mitochondrial
LOC111690891	XP_023309247.2	109.29	153.27	103	96.44	115.5	cytoplasmic aconitate hydratase-like
LOC111684754	XP_046807374.1	124.71	115.12	110.02	111.8	115.412	mitochondrial import receptor subunit TOM22 homolog isoform X2
LOC111679209	XP_023296506.1	117.67	116.48	109.19	116.49	114.958	actin-related protein 2/3 complex subunit 5-C
LOC111687870	XP_023306114.1	100.98	104.54	130.11	123.58	114.802	28S ribosomal protein S21, mitochondrial
LOC111687870	XP_023306115.1	100.98	104.54	130.11	123.58	114.802	28S ribosomal protein S21, mitochondrial
LOC111690252	XP_023308472.2	114.83	110.71	111.02	122.56	114.78	protein dj-1beta-like
LOC111687796	XP_023306039.2	100.35	102.2	131.99	124.41	114.738	essential MCU regulator, mitochondrial
LOC111682990	XP_023300762.1	119.17	112.29	110.99	115.53	114.495	malignant T-cell-amplified sequence 1 homolog
LOC111679881	XP_023297252.1	116.76	123.04	107.81	110.32	114.483	transmembrane protein 256 homolog
LOC111679881	XP_046802354.1	116.76	123.04	107.81	110.32	114.483	transmembrane protein 256 homolog
LOC111681549	XP_023299163.2	77.01	80.36	147.04	151.17	113.895	U6 snRNA-associated Sm-like protein LSm3
LOC111682124	XP_023299802.1	115.08	108.68	110.49	120.63	113.72	thioredoxin-like protein 1
LOC111686273	XP_023304392.2	97.57	127.34	113.66	116.08	113.662	heat shock protein 23-like
LOC111675149	XP_023291660.1	116.8	132.7	101.29	103.48	113.568	D-2-hydroxyglutarate dehydrogenase, mitochondrial-like
LOC111680197	XP_046804684.1	89.91	132.64	123.08	108.63	113.565	seipin
LOC111680197	XP_023297597.2	89.91	132.64	123.08	108.63	113.565	seipin
LOC111680197	XP_023297598.2	89.91	132.64	123.08	108.63	113.565	seipin
LOC111681519	XP_023299123.1	121.04	145.02	92.99	95.11	113.54	EH domain-containing protein 3
LOC111680307	XP_023297712.2	158.43	74.02	153.29	67.91	113.412	uncharacterized protein LOC111680307
LOC111683778	XP_023301650.1	96.41	106.63	138.12	112.05	113.302	serine palmitoyltransferase small subunit A
LOC111675003	XP_023291464.1	111.09	106.52	115.81	119.2	113.155	probable small nuclear ribonucleoprotein G
LOC111690612	XP_046805729.1	112.76	134.93	108	96.81	113.125	brain mitochondrial carrier protein 1-like
LOC111674882	XP_023291331.1	120.56	117.93	102.38	111.16	113.007	26S proteasome regulatory subunit 10B
LOC111684954	XP_023302955.1	115.07	110.8	104.15	121.56	112.895	prefoldin subunit 3
LOC111678636	XP_023295809.2	107.87	114.04	112.83	116.72	112.865	30S ribosomal protein S11
LOC111688554	XP_023306832.1	112.42	109.03	118.56	110.68	112.672	small integral membrane protein 13
LOC111676674	XP_023293412.2	100.54	161.22	97.99	90.14	112.472	peptide transporter family 1
LOC111684358	XP_023302277.1	105.15	88.13	125.84	130.55	112.418	probable small nuclear ribonucleoprotein Sm D2
LOC111675469	XP_023292003.1	117.3	135.48	105.57	90.38	112.182	sideroflexin-1-3
LOC111675469	XP_046805455.1	117.3	135.48	105.57	90.38	112.182	sideroflexin-1-3
LOC111679671	XP_023297039.2	125.84	125.85	96.18	100.5	112.093	uncharacterized protein LOC111679671 isoform X2
LOC111677175	XP_023294032.1	102.44	105.78	112.61	126.74	111.892	mitochondrial pyruvate carrier 1
LOC111681428	XP_046811538.1	116.91	115.99	107.65	106.75	111.825	39S ribosomal protein L43, mitochondrial
LOC111688165	XP_023306410.1	111.23	120.18	100.55	114.83	111.698	26S proteasome non-ATPase regulatory subunit 11
LOC111686106	XP_023304176.2	111.19	145.04	102.61	86.64	111.37	LOW QUALITY PROTEIN: uncharacterized protein LOC111686106
LOC111678426	XP_023295541.1	95.71	104.3	127.73	117.04	111.195	ER membrane protein complex subunit 5 isoform X1
LOC111676134	XP_023292795.2	75.5	73.45	135.74	159.3	110.998	metallothionein-1-like
LOC111678944	XP_023296171.1	106.4	109.18	107.63	120.04	110.813	small integral membrane protein 4
LOC111678944	XP_046801713.1	106.4	109.18	107.63	120.04	110.813	small integral membrane protein 4
LOC111675045	XP_023291510.1	119.52	107.02	101.52	114.34	110.6	phosphomannomutase
LOC111680537	XP_023297967.1	123.11	87.08	95.64	136.04	110.468	uncharacterized protein LOC111680537
LOC111690156	XP_023308365.2	115.12	126.36	101.07	99.03	110.395	aldehyde dehydrogenase 9
LOC111691259	XP_023309689.2	111.25	115.9	106.29	108.11	110.388	synaptobrevin isoform X2
LOC111685256	XP_023303280.1	119.98	121.18	99.78	98.92	109.965	density-regulated protein homolog
LOC124420277	XP_046808524.1	118.68	134.66	93.77	92.09	109.8	succinyl-CoA:3-ketoacid-coenzyme A transferase, mitochondrial
LOC111676404	XP_023293089.1	106.91	100.12	111.32	120.84	109.798	ubiquitin-conjugating enzyme E2 N
LOC111676404	XP_046803391.1	106.91	100.12	111.32	120.84	109.798	ubiquitin-conjugating enzyme E2 N
LOC111683695	XP_023301562.1	102.93	117.74	115.04	102.58	109.573	glutaredoxin-like
LOC111688118	XP_023306370.1	77.92	86.2	132.35	140.95	109.355	small integral membrane protein 8
LOC111685185	XP_023303200.1	97.18	102.81	111.46	125.84	109.322	mediator of RNA polymerase II transcription subunit 9
LOC111683255	XP_023301077.1	109.51	108.18	99.55	119.64	109.22	AP-2 complex subunit sigma
LOC111680479	XP_023297898.2	106.64	108.32	111.46	109.68	109.025	peroxisomal membrane protein 11B
LOC111687514	XP_023305719.2	112.07	133.59	105.47	84.76	108.972	putative aldehyde dehydrogenase family 7 member A1 homolog
LOC111687514	XP_046807631.1	112.07	133.59	105.47	84.76	108.972	putative aldehyde dehydrogenase family 7 member A1 homolog
LOC124418496	XP_046801022.1	114.65	119.68	102.32	99.12	108.942	aspartate aminotransferase, mitochondrial
LOC111681050	XP_023298534.1	108.65	120.39	99.85	106.79	108.92	myosin regulatory light chain sqh
LOC111681050	XP_046802802.1	108.65	120.39	99.85	106.79	108.92	myosin regulatory light chain sqh
LOC111687670	XP_023305898.1	126.29	105.25	100.5	103.45	108.873	SUMO-conjugating enzyme UBC9-B
LOC111686242	XP_023304361.1	113.38	109.25	101.34	109.86	108.458	protein lin-7 homolog C
LOC111690660	XP_023308956.2	115.11	102.52	102.94	113.22	108.447	ATP synthase mitochondrial F1 complex assembly factor 1
LOC111679165	XP_023296449.2	114.91	122.16	99.92	96.75	108.435	PAT complex subunit CCDC47
LOC111677336	XP_023294207.1	80.65	79.67	136.13	136.63	108.27	U6 snRNA-associated Sm-like protein LSm2
LOC111690776	XP_046805312.1	111.58	88.68	120.44	111.99	108.172	glutathione S-transferase 1-1-like
LOC111691228	XP_023309651.1	110.72	107.48	101.51	112.04	107.938	proteasome subunit beta type-5
LOC111681438	XP_023298976.1	110.87	115.84	99.35	105.47	107.882	26S proteasome regulatory subunit 6B
LOC111677152	XP_023293996.1	110.13	111.4	105.05	104.55	107.782	39S ribosomal protein L22, mitochondrial
LOC124419192	XP_046803761.1	105.78	112.85	100.63	110.92	107.545	39S ribosomal protein L28, mitochondrial-like
LOC124421419	XP_046812535.1	75.08	81.14	138.23	135.5	107.487	uncharacterized protein LOC124421419
LOC111675379	XP_023291903.1	94.95	114.09	97.62	122.32	107.245	23 kDa integral membrane protein
LOC111681951	XP_023299624.1	117.75	120.79	91.91	98.31	107.19	T-complex protein 1 subunit epsilon
LOC111681622	XP_023299262.2	109.29	100.4	104.12	114.72	107.132	28S ribosomal protein S18c, mitochondrial
LOC124421414	XP_046812510.1	117.61	127.22	95.88	86.53	106.81	nicalin-like
LOC111674941	XP_023291398.1	143.39	126.51	76.79	80.38	106.767	forkhead box protein B2
LOC111687398	XP_023305603.2	92.17	103.53	114.54	115.74	106.495	tetratricopeptide repeat protein 19 homolog, mitochondrial
LOC111683319	XP_023301147.1	103.54	108.2	96.65	117.54	106.483	pyrimidodiazepine synthase
LOC111685081	XP_023303085.2	100.25	101.52	108.77	114.78	106.33	uncharacterized protein LOC111685081
LOC111677396	XP_023294274.2	122.31	115.66	102.04	84.77	106.195	grpE protein homolog, mitochondrial
LOC111690330	XP_023308566.2	112	107.65	98.18	106.48	106.078	small glutamine-rich tetratricopeptide repeat-containing protein beta
LOC111679254	XP_023296557.1	111.93	114.76	101.03	95.84	105.89	ubiquitin-conjugating enzyme E2 G2
LOC111682556	XP_023300296.2	109.75	120.23	97.03	95.62	105.657	pyruvate dehydrogenase E1 component subunit alpha, mitochondrial-like isoform X1
LOC111683760	XP_023301632.2	103.85	118.74	104.67	95.28	105.635	peroxisomal membrane protein PEX14
LOC111684761	XP_023302727.1	102.98	112.9	98.49	108.13	105.625	26S proteasome non-ATPase regulatory subunit 7
LOC124420088	XP_046807855.1	153.22	181.26	47.82	39.86	105.54	soluble scavenger receptor cysteine-rich domain-containing protein SSC5D-like
LOC111678899	XP_023296110.2	93.58	121.17	104.82	102.56	105.532	uncharacterized protein LOC111678899
LOC111686275	XP_023304396.1	112.87	117.06	93.16	98.24	105.333	eukaryotic translation initiation factor 4E1 isoform X2
LOC124420380	XP_046808927.1	132.95	111.15	100.63	76.26	105.248	cuticle protein 38-like
LOC111685923	XP_023303974.2	100.24	95.53	110.32	113.17	104.815	39S ribosomal protein L14, mitochondrial
LOC111677825	XP_023294790.2	100.33	111.34	109.02	98.56	104.812	lipid storage droplets surface-binding protein 2isoform X3
LOC111678169	XP_023295198.1	107.73	119.43	92.04	99.24	104.61	T-complex protein 1 subunit beta
LOC111677637	XP_023294565.2	110.89	131.77	79.22	95.53	104.352	inositol-3-phosphate synthase
LOC111676551	XP_023293278.2	111.5	113.66	95.76	96.46	104.345	39S ribosomal protein L47, mitochondrial
LOC111681283	XP_023298809.2	103.84	129.72	90.94	92.52	104.255	cytochrome P450 6A1
LOC111680588	XP_023298023.1	96.01	102.11	106.98	111.19	104.073	alpha-soluble NSF attachment protein
LOC111675125	XP_023291625.1	110.09	112.96	99.64	92.91	103.9	glutaryl-CoA dehydrogenase, mitochondrial
LOC111686976	XP_023305150.1	114	105.9	91.96	103.42	103.82	ATP-dependent RNA helicase WM6
LOC111682143	XP_023299816.2	108.78	132.54	88.91	85.01	103.81	electron transfer flavoprotein-ubiquinone oxidoreductase, mitochondrial
LOC111688215	XP_046803943.1	96.02	101.27	104.65	113.05	103.748	protein jagunal
LOC111676913	XP_023293691.2	114.2	99.22	100.26	101.26	103.735	uncharacterized protein LOC111676913
LOC111675757	XP_023292352.2	104.21	109.29	94.42	106.7	103.655	Protein croquemort dnaJ homolog shv
LOC124419577	XP_046805602.1	110.36	103.4	93.43	106.85	103.51	uncharacterized protein LOC124419577
LOC111687499	XP_023305707.2	27.28	89.76	202.31	94.54	103.473	sarcotoxin-1C-like
LOC111690947	XP_046802228.1	111.39	105.08	97.15	100.03	103.412	serine protease SP24D isoform X3
LOC111690715	XP_023309022.1	19.67	7.12	116.42	269.79	103.25	larval cuticle protein 65Ag1-like
LOC111690006	XP_023308237.1	104.48	78.36	107.34	122.65	103.208	nedd8-conjugating enzyme UbcE2M
LOC111683817	XP_023301701.1	100.8	99.42	98.63	113.35	103.05	charged multivesicular body protein 1b
LOC111690404	XP_023308645.1	82.25	82.77	122	125.06	103.02	calmodulin-like protein 4
LOC111683088	XP_023300891.1	104.53	127.23	96.05	83.77	102.895	very long-chain specific acyl-CoA dehydrogenase,mitochondrial-like
LOC111674949	XP_023291404.2	104.19	93.28	106.85	107.18	102.875	replication protein A 14 kDa subunit B
LOC111687728	XP_023305969.2	99.12	95.14	106.77	110.44	102.867	39S ribosomal protein L17, mitochondrial
LOC111677825	XP_023294788.2	98.23	110.06	106.97	95.9	102.79	lipid storage droplets surface-binding protein 2isoform X2
LOC111687120	XP_023305305.2	85.93	154.1	92.06	78.82	102.728	glycerophosphocholine phosphodiesterase GPCPD1
LOC111675703	XP_023292283.1	101.49	119.99	87.33	101.86	102.668	thioredoxin-related transmembrane protein 1 isoform X2
LOC111679665	XP_023297027.1	101.52	129.74	92.92	86.26	102.61	trifunctional enzyme subunit alpha, mitochondrial
LOC111676644	XP_046810582.1	95.96	137.57	98.98	77.37	102.47	long-chain-fatty-acid--CoA ligase 4 isoform X4
LOC111676644	XP_046810581.1	95.95	137.51	98.93	77.33	102.43	long-chain-fatty-acid--CoA ligase 4 isoform X3
LOC111679592	XP_023296936.1	109.43	107.04	92.84	100.39	102.425	S-phase kinase-associated protein 1
LOC111690670	XP_023308966.2	113.96	114.84	88.79	91.47	102.265	acyl-CoA Delta-9 desaturase
LOC111690670	XP_023308967.2	113.96	114.84	88.79	91.47	102.265	acyl-CoA Delta-9 desaturase
LOC111687928	XP_023306181.2	105.51	99.25	97.75	106.24	102.188	proteasome subunit beta type-7
LOC111677696	XP_023294630.1	106.41	102.81	98.92	100.04	102.045	UMP-CMP kinase
LOC111684399	XP_046811332.1	109.25	125.61	90.53	81.99	101.845	sphingosine-1-phosphate lyase
LOC124419209	XP_046803781.1	97.36	128.25	93.86	87.75	101.805	leucine aminopeptidase-like
LOC111675770	XP_023292369.2	123.17	93.6	94.5	95.92	101.797	39 kDa FK506-binding nuclear protein
LOC111688463	XP_023306744.2	80.73	90.33	121.75	113.87	101.67	ceramide-1-phosphate transfer protein
LOC124421399	XP_046812471.1	92.57	143.13	89.26	80.83	101.447	xaa-Pro aminopeptidase ApepP-like
LOC111684338	XP_023302255.1	109.17	104.98	94.69	96.05	101.223	eukaryotic translation initiation factor 3 subunit F-1
LOC111675519	XP_023292059.2	99.29	118.65	94.44	92.07	101.112	esterase B1-like
LOC111678645	XP_023295822.1	100.53	96.1	97.31	110.44	101.095	ubiquitin carboxyl-terminal hydrolase
LOC111678498	XP_023295637.1	98.98	99.27	101.94	103.36	100.888	peroxisomal membrane protein PMP34
LOC111675703	XP_046809756.1	99.58	117.78	85.7	99.94	100.75	thioredoxin-related transmembrane protein 1 isoform X1
LOC111675629	XP_023292185.1	106.72	105.33	95.57	95.3	100.73	surfeit locus protein 4 homolog
LOC111681922	XP_023299592.2	104	109.18	83.84	105.64	100.665	ubiquinone biosynthesis protein COQ9, mitochondrial
LOC111688893	XP_023307161.2	109.89	110.48	83.18	98.92	100.618	peritrophin-44-like
LOC111690371	XP_023308609.2	93.65	93.61	104.84	110.12	100.555	mitochondrial import inner membrane translocase subunit Tim29
LOC111684843	XP_023302825.1	100.41	111.04	100.84	89.81	100.525	very-long-chain enoyl-CoA reductase
LOC111684572	XP_023302536.1	101.23	158.91	72.94	68.92	100.5	UNC93-like protein
LOC111684572	XP_046802688.1	101.23	158.91	72.94	68.92	100.5	UNC93-like protein
LOC111680383	XP_023297785.2	110.41	106.53	88.37	96.62	100.483	cytochrome c oxidase assembly factor 4 homolog, mitochondrial
LOC111684956	XP_046806089.1	106.1	104.56	93.91	97.19	100.44	elongation factor Ts, mitochondrial
LOC111691121	XP_023309532.1	104.46	115.68	90.15	91.4	100.422	bleomycin hydrolase
LOC111676644	XP_046810580.1	93.92	134.63	96.98	75.75	100.32	long-chain-fatty-acid--CoA ligase 4 isoform X2
LOC111682231	XP_023299902.2	83.32	87.05	111.46	119.44	100.317	uncharacterized protein LOC111682231
LOC111676644	XP_046810579.1	93.9	134.58	96.93	75.71	100.28	long-chain-fatty-acid--CoA ligase 4 isoform X1
LOC111677079	XP_023293900.1	100.64	112.67	98.58	88.87	100.19	uncharacterized protein LOC111677079
LOC111679431	XP_046804473.1	108.18	135.02	85.91	71.39	100.125	LOW QUALITY PROTEIN: alpha-aminoadipic semialdehyde synthase, mitochondrial
LOC111691259	XP_023309688.2	101.02	105.43	95.82	97.7	99.9925	synaptobrevin isoform X1
LOC111679870	XP_023297240.2	95.8	109.9	104.63	89.34	99.9175	lambda-crystallin homolog
LOC111682730	XP_023300494.2	102.87	108.13	91.92	95.18	99.525	26S proteasome non-ATPase regulatory subunit 4
LOC111690973	XP_023309356.2	82.73	131.17	96.18	87.69	99.4425	lysosomal acid glucosylceramidase-like
LOC111674556	XP_023290958.1	121.68	122.65	85.48	67.15	99.24	sodium/potassium-transporting ATPase subunit beta-1
LOC111674556	XP_023290959.1	121.68	122.65	85.48	67.15	99.24	sodium/potassium-transporting ATPase subunit beta-1
LOC111683219	XP_046810408.1	102.93	124.49	80.35	88.74	99.1275	cathepsin L
LOC111686177	XP_046805536.1	95.22	105.52	93.61	101.78	99.0325	dynein light chain Tctex-type
LOC111680751	XP_023298221.1	107.81	108.56	86.21	92.48	98.765	T-complex protein 1 subunit zeta
LOC111684777	XP_023302747.2	108.16	103.97	96.65	86.2	98.745	3-oxoacyl-[acyl-carrier-protein] reductase FabG-like
LOC111689911	XP_023308144.1	101.83	95.16	94.3	103.38	98.6675	low molecular weight phosphotyrosine protein phosphatase 1-like
LOC111690337	XP_023308575.1	95.03	96.4	73.09	129.69	98.5525	uncharacterized protein LOC111690337
LOC111691243	XP_023309669.2	91.65	146.09	81.83	74.31	98.47	endoplasmic reticulum metallopeptidase 1
LOC111691243	XP_046811008.1	91.65	146.09	81.83	74.31	98.47	endoplasmic reticulum metallopeptidase 1
LOC111687789	XP_023306033.2	86.38	109.57	106.67	91.1	98.43	trypsin eta-like
LOC111690241	XP_023308461.1	121.76	92.57	86.87	92.15	98.3375	probable ribosome biogenesis protein RLP24
LOC111677193	XP_023294049.1	99.81	109.65	85.54	97.89	98.2225	ER membrane protein complex subunit 2-like
LOC111688694	XP_023306961.1	96.86	115.61	91.12	88.66	98.0625	Krueppel homolog 2
LOC111677386	XP_023294262.1	109.32	119.76	82.95	79.39	97.855	elongation factor Tu
LOC111674871	XP_023291315.2	99.91	101.75	94.83	94.72	97.8025	peroxiredoxin-2
LOC111684243	XP_023302144.2	94.04	127.6	91.7	77.11	97.6125	vanin-like protein 1
LOC111689015	XP_046803201.1	83.87	91.02	109.58	104.94	97.3525	COA8 family protein CG14806, mitochondrial
LOC111687222	XP_046803679.1	102.7	92	93.22	101.48	97.35	39S ribosomal protein L1, mitochondrial
LOC111680097	XP_046805798.1	88.85	111	108.98	80.53	97.34	aquaporin
LOC111680097	XP_046805799.1	88.85	111	108.98	80.53	97.34	aquaporin
LOC111681681	XP_046802916.1	91.77	111.18	106.17	79.89	97.2525	D-3-phosphoglycerate dehydrogenase
LOC111690231	XP_023308449.1	100.77	116.6	86.06	84.39	96.955	organic cation transporter protein
LOC111676141	XP_023292803.1	102.7	102.57	88.7	93.61	96.895	26S proteasome regulatory subunit 4
LOC111687857	XP_023306102.1	93	104.73	90.18	99.37	96.82	biogenesis of lysosome-related organelles complex 1 subunit 5
LOC111683349	XP_023301187.2	132.94	85.43	102.78	65.47	96.655	cuticle protein 38-like
LOC111689801	XP_046808926.1	146.84	80.73	98.65	60.32	96.635	pupal cuticle protein C1B-like
LOC111681801	XP_023299467.2	104.22	112.66	86.73	81.97	96.395	short-chain specific acyl-CoA dehydrogenase, mitochondrial
LOC111690982	XP_023309366.1	100.61	98.72	90.46	95.49	96.32	26S proteasome non-ATPase regulatory subunit 13
LOC111678819	XP_046806220.1	98.6	98	89.24	99.07	96.2275	tropomyosin-1, isoforms 9A/A/B isoform X13
LOC111688898	XP_023307164.2	114.58	59.52	128.87	81.61	96.145	uncharacterized protein LOC111688898
LOC111684911	XP_023302909.1	91.13	79.4	103.93	110.02	96.12	eukaryotic translation elongation factor 1 epsilon-1
LOC111675306	XP_023291808.2	90.36	92.13	99.42	102.25	96.04	sex-regulated protein janus-A-like
LOC111682133	XP_023299809.2	95.49	100.24	92.51	95.81	96.0125	glycerol-3-phosphate phosphatase
LOC111675707	XP_023292287.2	74.37	82.56	120.92	106.09	95.985	protein CTLA-2-beta
LOC111683730	XP_023301602.2	102.25	97.43	93.82	90.26	95.94	39S ribosomal protein L42, mitochondrial
LOC111677229	XP_023294088.2	99.38	89.82	97.95	95.95	95.775	39S ribosomal protein L52, mitochondrial
LOC111683706	XP_023301575.1	105.28	105.92	82.36	89.45	95.7525	protein disulfide-isomerase A6 homolog
LOC111681515	XP_023299081.1	104.44	115.58	83.09	79.59	95.675	lipoyltransferase 1, mitochondrial
LOC111687856	XP_023306101.2	90.06	104.81	88.24	98.93	95.51	transmembrane protein 199
LOC111685403	XP_046811687.1	106.42	108.71	85.66	81.19	95.495	plasminogen activator inhibitor 1 RNA-binding protein
LOC111687783	XP_023306027.1	44.9	115.03	123.52	98.12	95.3925	trypsin delta
LOC111678260	XP_023295315.2	97.09	93.07	89.21	101.69	95.265	28S ribosomal protein S24, mitochondrial
LOC111674792	XP_046802331.1	94.45	108.39	95.28	82.63	95.1875	carbonic anhydrase 2
LOC111683030	XP_023300830.1	92.23	127.78	84.42	75.44	94.9675	protein croquemort-like
LOC111687573	XP_023305783.1	98.13	94.58	85.02	102.1	94.9575	ATPase ASNA1 homolog
LOC111689566	XP_023307802.1	101.5	112.57	79.67	85.8	94.885	type-1 angiotensin II receptor-associated protein isoform X1
LOC111676454	XP_023293135.2	85.07	93.22	100.16	100.86	94.8275	bolA-like protein DDB_G0274169
LOC111677505	XP_023294410.1	82.9	74.42	115.33	106.45	94.775	PHD finger-like domain-containing protein 5A
LOC111688011	XP_023306270.1	92.04	91.21	93.91	101.68	94.71	protein mago nashi
LOC111679663	XP_023297021.1	99.15	96.45	93.41	89.57	94.645	RNA polymerase II transcriptional coactivator
LOC111690771	XP_023309097.2	95.46	101.72	90.16	91.22	94.64	3'(2'),5'-bisphosphate nucleotidase 1 isoform X2
LOC111679183	XP_023296472.2	80.59	87.7	102.07	107.87	94.5575	UPF0545 protein C22orf39 homolog
LOC111679074	XP_023296334.1	83.59	85.92	103.89	104.47	94.4675	uncharacterized protein LOC111679074 isoform X2
LOC111679074	XP_046805900.1	83.59	85.92	103.89	104.47	94.4675	uncharacterized protein LOC111679074 isoform X2
LOC111688351	XP_046808416.1	83.84	78.45	111.76	103.5	94.3875	uncharacterized protein LOC111688351
LOC111686400	XP_023304532.1	90.41	99.05	90.76	97.13	94.3375	transmembrane reductase CYB561D2
LOC111677838	XP_046811583.1	90.1	145.53	64.73	76.04	94.1	sodium/hydrogen exchanger 9B2
LOC111682607	XP_023300364.2	91.7	101.91	83.85	98.87	94.0825	actin-related protein 1
LOC111682950	XP_023300720.2	92.07	95.75	91.93	96.37	94.03	enoyl-CoA delta isomerase 2
LOC111683449	XP_023301288.1	99.06	89.69	86.17	100.19	93.7775	activity-regulated cytoskeleton associated protein 2
LOC111686728	XP_023304876.2	87.51	65.58	100.75	121.1	93.735	lysosomal aspartic protease-like
LOC111682111	XP_023299788.1	89.99	89.73	90.47	103.55	93.435	splicing factor 3B subunit 6
LOC111675110	XP_046809013.1	88.73	87.76	96.31	100.76	93.39	adrenodoxin-like protein 1, mitochondrial
LOC111678471	XP_023295609.2	92.83	78.87	76.3	125.47	93.3675	protein takeout-like
LOC111690771	XP_023309096.2	93.89	100.12	88.76	89.73	93.125	3'(2'),5'-bisphosphate nucleotidase 1 isoform X1
LOC111690266	XP_023308487.2	82.67	79.3	101.23	109.02	93.055	iron-sulfur cluster assembly 2 homolog, mitochondrial
LOC111680206	XP_023297607.2	99.32	141.91	86.45	44.35	93.0075	uncharacterized protein LOC111680206
LOC111677996	XP_046809672.1	75.08	54.71	107.54	134.53	92.965	ejaculatory bulb-specific protein 3
LOC111682732	XP_023300496.2	97.27	107.91	84.55	81.52	92.8125	mitochondrial carrier homolog 2
LOC111681711	XP_023299367.1	101.27	114.31	77.03	77.81	92.605	eukaryotic translation initiation factor 4E-binding protein
LOC111680813	XP_023298299.2	105.74	105.45	81.06	77.74	92.4975	heterogeneous nuclear ribonucleoprotein A3 homolog 1
LOC111679886	XP_046802987.1	128.58	66.65	110.47	64.16	92.465	antigen 5 like allergen Cul n 1-like
LOC111685039	XP_023303042.1	92.55	89.03	94.79	92.95	92.33	ER membrane protein complex subunit 4
LOC111690881	XP_023309237.1	94.62	94.44	83.31	95.63	92	26S proteasome non-ATPase regulatory subunit 6
LOC111676912	XP_023293690.2	97.64	85.84	93.09	91.21	91.945	uncharacterized protein LOC111676912
LOC111687261	XP_046806747.1	83.61	91.92	95.27	96.96	91.94	GTP:AMP phosphotransferase AK3, mitochondrial
LOC111689646	XP_023308015.1	83.43	100.23	88.88	95.08	91.905	ras-related protein Rap1
LOC111690953	XP_046803670.1	56.32	91.79	102.39	116.97	91.8675	translocator protein
LOC111690742	XP_023309062.2	87.4	110.67	81.74	86.52	91.5825	reticulon-1 isoform X1
LOC111687784	XP_023306028.2	70.38	107.52	106.52	80.52	91.235	trypsin eta
LOC111680942	XP_023298424.1	93.14	97.72	88.17	85.22	91.0625	mitochondrial intermembrane space import and assembly protein 40-B
LOC111684898	XP_023302895.2	99.97	91.15	82.1	89.96	90.795	protein CDV3 homolog isoform X2
LOC111677012	XP_023293806.1	84.3	84.61	93.18	100.76	90.7125	NADH dehydrogenase [ubiquinone] 1 alpha subcomplex assembly factor 3
LOC111685164	XP_023303173.1	78.78	83.56	95.06	104.95	90.5875	ubiquitin fusion degradation protein 1 homolog
LOC111684898	XP_023302894.2	99.62	90.85	81.79	89.62	90.47	protein CDV3 homolog isoform X1
LOC111690739	XP_023309050.2	89.74	85.19	89.41	96.66	90.25	39S ribosomal protein L4, mitochondrial
LOC111685734	XP_023303779.1	90.83	102.89	84.03	83.13	90.22	delta(3,5)-Delta(2,4)-dienoyl-CoA isomerase, mitochondrial isoform X2
LOC111677825	XP_023294791.2	86.1	96.69	93.33	84.03	90.0375	lipid storage droplets surface-binding protein 2isoform X4
LOC111688792	XP_023307072.1	85.2	87.61	88.09	98.84	89.935	RNA-binding protein 8A
LOC111678924	XP_023296150.1	94.86	95.98	82.78	85.21	89.7075	CKLF-like MARVEL transmembrane domain-containingprotein 4
LOC111678924	XP_046801608.1	94.86	95.98	82.78	85.21	89.7075	CKLF-like MARVEL transmembrane domain-containingprotein 4
LOC111684505	XP_023302458.2	150.03	49.68	102.79	56.32	89.705	antigen 5 like allergen Cul n 1-like
LOC111690742	XP_046803272.1	85.72	107.71	80.15	84.82	89.6	reticulon-1 isoform X2
LOC111679207	XP_023296503.2	94.78	83.46	86.4	93.58	89.555	anamorsin homolog
LOC111685186	XP_023303201.2	82.9	88.01	91.34	95.95	89.55	protein NCBP2AS2 homolog
LOC111680129	XP_023297519.2	103.69	99.63	59.32	95.47	89.5275	ctenidin-1-like
LOC111686278	XP_023304400.1	95.67	90.06	81.47	90.77	89.4925	proteasome subunit beta type-1
LOC111678411	XP_046803938.1	79.35	79.8	93.3	104.98	89.3575	GTP-binding protein Rheb homolog
LOC111681516	XP_023299083.1	96.9	101.44	81.12	77.27	89.1825	uncharacterized protein LOC111681516
LOC111675555	XP_023292106.1	109.75	89.42	76.63	80.88	89.17	J domain-containing protein isoform X2
LOC111678846	XP_023296046.2	101.33	94.22	46.7	114.06	89.0775	peptidoglycan-recognition protein SC2-like
LOC111690545	XP_023308817.1	90.03	87.49	88.64	90.14	89.075	39S ribosomal protein L32, mitochondrial
LOC111685734	XP_046802131.1	89.66	101.55	82.95	82.05	89.0525	delta(3,5)-Delta(2,4)-dienoyl-CoA isomerase, mitochondrial isoform X1
LOC111675706	XP_023292286.2	116.76	124.61	45.29	69.51	89.0425	argininosuccinate synthase
LOC111675114	XP_023291615.2	75.14	65.39	112.92	102.31	88.94	ubiquitin-related modifier 1 homolog
LOC111690947	XP_046802227.1	94.37	89.7	83.67	87.09	88.7075	serine protease SP24D isoform X2
LOC111683211	XP_023301032.1	95.38	85.11	87.5	86.46	88.6125	GTP-binding protein 128up
LOC111685962	XP_023304008.1	72.06	72.18	109.29	98.56	88.0225	mitochondrial fission process protein 1
LOC111684206	XP_023302104.2	92.02	97.57	76.78	83.85	87.555	T-complex protein 1 subunit theta
LOC111686996	XP_046805155.1	88.66	89.47	85.86	86	87.4975	acylpyruvase FAHD1, mitochondrial
LOC111680243	XP_046802710.1	90.45	84.47	82.97	91.81	87.425	cdc42 homolog
LOC111680243	XP_046802711.1	90.45	84.47	82.97	91.81	87.425	cdc42 homolog
LOC111680243	XP_046802712.1	90.45	84.47	82.97	91.81	87.425	cdc42 homolog
LOC111684398	XP_023302321.2	95.37	107.01	70.95	75.37	87.175	4-aminobutyrate aminotransferase, mitochondrial
LOC111686863	XP_023305026.2	98.09	97.09	82.47	70.32	86.9925	holocytochrome c-type synthase
LOC111678451	XP_023295571.2	88.01	117.19	74.05	68.48	86.9325	protein 5NUC-like
LOC111675286	XP_023291792.1	102.92	87.07	80.93	75.87	86.6975	mitochondrial import inner membrane translocase subunit Tim23
LOC111678819	XP_046806221.1	89.88	86.65	80.52	89.56	86.6525	tropomyosin-1, isoforms 9A/A/B isoform X14
LOC111679896	XP_023297267.2	95.25	88.57	80.19	82.35	86.59	probable 28S ribosomal protein S26, mitochondrial
LOC111678014	XP_023295012.2	78	91.52	86.52	89.65	86.4225	m-AAA protease-interacting protein 1, mitochondrial
LOC111690797	XP_023309128.1	82.14	79.43	88.55	94.73	86.2125	casein kinase I
LOC111690797	XP_023309129.1	82.14	79.43	88.55	94.73	86.2125	casein kinase I
LOC111687372	XP_023305571.1	89.07	96.16	77.25	82.25	86.1825	serine/threonine-protein phosphatase alpha-2 isoform
LOC124420147	XP_046808181.1	120.18	57.85	107.87	58.79	86.1725	pupal cuticle protein C1B-like
LOC124419086	XP_046803322.1	80.55	90.07	84.59	89.14	86.0875	actin-related protein 2/3 complex subunit 2
LOC111675412	XP_023291947.2	83.9	65.91	107.51	86.9	86.055	uncharacterized protein LOC111675412
LOC111690947	XP_046802226.1	91.97	87.18	80.66	83.5	85.8275	serine protease SP24D isoform X1
LOC111678819	XP_046806217.1	93.25	77.45	80.33	91.79	85.705	tropomyosin-2 isoform X10
LOC111681647	XP_023299297.1	82.05	82.38	91	86.91	85.585	vesicle transport protein GOT1B
LOC111683580	XP_046804933.1	83.86	85.65	90.04	82.7	85.5625	ras-like GTP-binding protein RhoL isoform X2
LOC111686166	XP_023304247.2	96.13	79.34	84.92	81.7	85.5225	28 kDa heat- and acid-stable phosphoprotein
LOC124421023	XP_046811674.1	95.6	93.59	80.27	71.31	85.1925	uncharacterized protein LOC124421023
LOC111683218	XP_023301039.1	84.22	78.94	92.24	85.27	85.1675	ubiquitin-fold modifier 1
LOC111682406	XP_023300127.2	95.69	85.53	77.76	80.83	84.9525	28S ribosomal protein S9, mitochondrial
LOC111676050	XP_023292700.2	83.31	121.22	69.88	65.29	84.925	aminopeptidase N
LOC124420114	XP_046808021.1	111.93	74.55	92.61	60.34	84.8575	cuticle protein 38-like
LOC111680819	XP_023298307.2	86.44	95.08	75.41	81.98	84.7275	beta-ureidopropionase
LOC111690963	XP_023309344.2	96.69	102.64	69.57	69.4	84.575	cathepsin B
LOC111683640	XP_023301504.2	94.56	87.55	78.99	77.04	84.535	zinc finger CCCH domain-containing protein 15 homolog
LOC111677497	XP_023294402.2	85.31	97.66	67.46	87.59	84.505	angiotensin-converting enzyme-like
LOC111677497	XP_023294403.2	85.31	97.66	67.46	87.59	84.505	angiotensin-converting enzyme-like
LOC111678945	XP_023296172.1	82.45	83.17	83.83	88.2	84.4125	protein brawnin
LOC111690727	XP_023309038.1	26.07	12.99	61.12	237.43	84.4025	larval cuticle protein 65Ag1-like
LOC111689348	XP_023307588.2	85.29	92.95	84.15	74.54	84.2325	outer mitochondrial transmembrane helix translocase
LOC111678819	XP_046806218.1	89.11	79.74	78.16	88.73	83.935	tropomyosin-2 isoform X11
LOC111685346	XP_046807230.1	84.7	86.49	74.8	89.6	83.8975	1,5-anhydro-D-fructose reductase-like
LOC111684240	XP_023302140.1	94.81	81.11	78.71	80.88	83.8775	eukaryotic translation initiation factor 3 subunit G-1
LOC111690904	XP_023309269.2	136.97	32.06	126.85	39.39	83.8175	fibronectin-binding protein A
LOC111674566	XP_023290973.1	97.07	105.06	66.37	66.08	83.645	larval cuticle protein A2B-like
LOC111690290	XP_023308523.1	67.09	75.43	95.66	96.15	83.5825	U6 snRNA-associated Sm-like protein LSm6
LOC111682604	XP_023300361.2	103.75	83.26	62.62	84.25	83.47	glycine N-methyltransferase
LOC111684509	XP_023302461.2	122.06	43.84	80.29	87.59	83.445	antigen 5 like allergen Cul n 1-like
LOC111685148	XP_023303157.1	79.05	70.89	91.07	92.75	83.44	UPF0587 protein CG4646
LOC111683911	XP_023301797.1	77.05	75.44	87.95	93.16	83.4	U6 snRNA-associated Sm-like protein LSm4
LOC111686157	XP_046801743.1	76.74	104	74.05	78.7	83.3725	inositol oxygenase
LOC111675555	XP_023292104.1	102.56	83.56	71.64	75.68	83.36	J domain-containing protein isoform X1
LOC111675555	XP_023292105.1	102.56	83.56	71.64	75.68	83.36	J domain-containing protein isoform X1
LOC111683962	XP_023301846.1	64.63	65.17	99.57	103.89	83.315	dolichyl-diphosphooligosaccharide--protein glycosyltransferase subunit 4
LOC111683962	XP_046811185.1	64.63	65.17	99.57	103.89	83.315	dolichyl-diphosphooligosaccharide--protein glycosyltransferase subunit 4
LOC111679615	XP_023296965.1	83.01	80.05	83.19	86.6	83.2125	androgen-induced gene 1 protein isoform X1
LOC111683395	XP_023301247.2	67.89	63.07	101.89	99.65	83.125	NPC intracellular cholesterol transporter 2
LOC111690182	XP_023308391.2	90.68	94.67	69.27	77.88	83.125	T-complex protein 1 subunit eta
LOC111686152	XP_023304227.2	67.49	45.02	130.76	89.2	83.1175	uncharacterized protein LOC111686152
LOC111677419	XP_023294305.1	89.18	93.1	76.07	74.01	83.09	succinate--CoA ligase [GDP-forming] subunit beta, mitochondrial
LOC111680188	XP_023297587.1	86.77	82.75	74.26	87.79	82.8925	protein SET isoform X1
LOC111683580	XP_046804932.1	81.27	82.46	87.22	80.14	82.7725	ras-like GTP-binding protein RhoL isoform X1
LOC111679375	XP_023296707.2	94.45	81.18	76.54	77.71	82.47	39S ribosomal protein L40, mitochondrial
LOC111688488	XP_023306774.2	84.39	79.57	82.19	83.58	82.4325	signal recognition particle 19 kDa protein
LOC111686364	XP_023304494.2	84.67	108.85	68.4	67.01	82.2325	staphylococcal nuclease domain-containing protein 1
LOC111680349	XP_023297753.2	91.93	78.89	83.92	74.15	82.2225	probable 28S ribosomal protein S25, mitochondrial
LOC111689545	XP_023307779.1	79.21	83.42	82.37	83.59	82.1475	small VCP/p97-interacting protein
LOC111690509	XP_023308772.2	86.21	97.93	73.24	69.49	81.7175	succinate-semialdehyde dehydrogenase [NADP(+)] GabD
LOC111690509	XP_023308773.2	86.21	97.93	73.24	69.49	81.7175	succinate-semialdehyde dehydrogenase [NADP(+)] GabD
LOC111678998	XP_023296246.1	85.73	74.52	82.53	83.92	81.675	small nuclear ribonucleoprotein-associated protein B
LOC111690223	XP_023308437.1	80.34	88.29	73.73	84.02	81.595	ras-like protein 1
LOC111681368	XP_023298886.2	115.12	131.25	36.77	42.52	81.415	threonine-rich protein
LOC111685227	XP_023303244.1	92.38	85.05	71.33	75.89	81.1625	protein krasavietz
LOC111685227	XP_023303245.1	92.38	85.05	71.33	75.89	81.1625	protein krasavietz
LOC111685227	XP_046804814.1	92.38	85.05	71.33	75.89	81.1625	protein krasavietz
LOC111686263	XP_023304383.2	83.13	79.2	88.9	73.12	81.0875	lipid droplet-associated hydrolase
LOC111676491	XP_023293222.2	95.29	87.84	74.49	66.41	81.0075	collagenase-like
LOC111690831	XP_023309170.2	84.62	78.07	79.97	81.11	80.9425	protein FAM136A-like
LOC111687489	XP_023305698.1	68.98	66	102.22	85.76	80.74	uncharacterized protein LOC111687489
LOC111683315	XP_023301143.2	74.32	78.48	84.29	85.78	80.7175	UDP-glycosyltransferase UGT4
LOC111682242	XP_023299911.1	68.68	83.71	77.83	92.4	80.655	5-formyltetrahydrofolate cyclo-ligase
LOC111686292	XP_023304415.1	81	75.72	81.23	84.64	80.6475	iron-sulfur cluster assembly 1 homolog, mitochondrial isoform X2
LOC111680054	XP_023297435.2	71.08	75.44	86.01	89.26	80.4475	translin
LOC111685727	XP_023303771.2	74.57	82.63	83.3	81.25	80.4375	SURF1-like protein
LOC111683445	XP_023301285.2	82.32	78.2	67.59	93.62	80.4325	activity-regulated cytoskeleton associated protein 1-like
LOC111680365	XP_023297764.2	88.68	69.14	82.63	81.03	80.37	calcyclin-binding protein
LOC111685734	XP_046802132.1	81.22	92.32	74.5	73.24	80.32	delta(3,5)-Delta(2,4)-dienoyl-CoA isomerase, mitochondrial isoform X3
LOC111678321	XP_023295399.2	104.77	71.63	57.5	87.03	80.2325	trypsin alpha-4-like
LOC111679503	XP_046806382.1	82.27	102.5	64.41	71.66	80.21	uncharacterized protein LOC111679503
LOC111689643	XP_023308014.2	67.35	80.11	88.36	84.67	80.1225	uncharacterized protein LOC111689643 isoform X3
LOC111686292	XP_023304414.1	80.4	75.15	80.62	84.01	80.045	iron-sulfur cluster assembly 1 homolog, mitochondrial isoform X1
LOC111685304	XP_023303327.1	95.05	91.26	62.53	70.13	79.7425	isovaleryl-CoA dehydrogenase, mitochondrial
LOC111675609	XP_023292158.2	89.2	79.22	73.19	77.1	79.6775	hsp90 co-chaperone Cdc37
LOC111690325	XP_023308562.2	84.36	91.5	67.99	74.66	79.6275	T-complex protein 1 subunit delta
LOC111684507	XP_023302459.2	111.58	55.6	91.98	58.88	79.51	antigen 5 like allergen Cul n 1-like
LOC111686088	XP_023304157.1	61.13	72.76	94.7	89.4	79.4975	coiled-coil-helix-coiled-coil-helix domain-containing protein 7
LOC111687304	XP_023305503.1	79.58	83.56	78.84	75.78	79.44	protein YIPF5
LOC111686275	XP_046807909.1	84.73	88.08	70.31	73.68	79.2	eukaryotic translation initiation factor 4E1 isoform X1
LOC111676676	XP_023293414.2	92.37	92.83	71.86	59.56	79.155	transmembrane 9 superfamily member 3
LOC111679590	XP_023296934.2	86.82	88.08	70.07	71.15	79.03	cx9C motif-containing protein 4
LOC111685344	XP_023303368.1	63.5	66.07	94.15	92.34	79.015	acyl-coenzyme A thioesterase 13
LOC111684680	XP_023302663.2	64.84	75.9	92.86	82.45	79.0125	uncharacterized protein LOC111684680
LOC111681907	XP_046807344.1	85.32	100.23	66.07	63.98	78.9	uncharacterized protein LOC111681907
LOC111687785	XP_046810658.1	65.59	85.8	84.93	79.28	78.9	trypsin eta-like
LOC111689950	XP_023308182.2	67.34	67.07	90.02	90.96	78.8475	E3 ubiquitin-protein ligase PPP1R11
LOC111683514	XP_023301361.2	48.93	67.8	99.34	99.16	78.8075	U-Kazal-Dg21.2-like
LOC111680188	XP_023297588.1	82.65	78.87	70.46	83.2	78.795	protein SET isoform X2
LOC111680280	XP_023297682.2	68.88	80.06	77.86	88.25	78.7625	uncharacterized protein LOC111680280
LOC124420009	XP_046807423.1	71.52	81.87	85.59	75.65	78.6575	ras-related protein Rab-8A
LOC111681929	XP_023299599.1	81.67	74.24	77.8	80.87	78.645	coiled-coil-helix-coiled-coil-helix domain-containing protein 1
LOC111676838	XP_023293593.1	68.65	80.11	83.91	81.13	78.45	uncharacterized protein LOC111676838
LOC111682951	XP_023300721.2	64.13	73.74	78.46	97.4	78.4325	1,2-dihydroxy-3-keto-5-methylthiopentene dioxygenase
LOC111678819	XP_046806222.1	82.3	76.04	73.15	81.77	78.315	tropomyosin-1, isoforms 9A/A/B isoform X15
LOC111675408	XP_023291943.2	63.24	75.85	93.28	80.72	78.2725	protein late bloomer isoform X2
LOC111684180	XP_023302071.2	74.56	99.14	69.48	68.56	77.935	uncharacterized protein LOC111684180
LOC111675937	XP_023292588.2	76.02	79.02	75.23	81.22	77.8725	LDLR chaperone boca
LOC111680549	XP_023297980.1	84.69	79.28	75.35	71.71	77.7575	protein SCO1 homolog, mitochondrial
LOC111675377	XP_046810827.1	80.92	84.29	55.87	89.94	77.755	glutathione S-transferase 1-like
LOC111686102	XP_023304172.2	79.11	77.21	72.88	80.51	77.4275	39S ribosomal protein L15, mitochondrial
LOC111680741	XP_023298210.2	80.35	78.03	71.8	79.28	77.365	signal recognition particle receptor subunit beta
LOC111685678	XP_023303712.2	61.09	61.1	96.37	90.83	77.3475	COP9 signalosome complex subunit 9
LOC111676150	XP_046806743.1	71.13	99.4	50.42	88.02	77.2425	metallothionein-1-like isoform X1
LOC111678866	XP_023296066.1	81.94	90.5	67.42	68.62	77.12	mitochondrial import inner membrane translocase subunit TIM44
LOC111677047	XP_023293861.2	75.67	77.02	71.76	83.99	77.11	coiled-coil domain-containing protein 25
LOC111674793	XP_023291220.1	70.06	71.62	80.24	86.45	77.0925	thioredoxin domain-containing protein 9
LOC111677404	XP_046811019.1	74.11	70.88	81.56	81.78	77.0825	growth factor receptor-bound protein 2
LOC111689806	XP_023308038.1	62.76	70.89	82.67	91.62	76.985	leptin receptor gene-related protein
LOC111680815	XP_023298301.1	104.11	52.33	84.36	67.1	76.975	claw keratin-like
LOC111677606	XP_023294532.1	80.89	81.08	72.36	73.3	76.9075	cytochrome c oxidase assembly factor 7 homolog
LOC111689292	XP_023307532.2	72.9	75.78	79.6	78.72	76.75	adenosine 5'-monophosphoramidase HINT3-like
LOC124420379	XP_046808922.1	110.92	57.33	84.39	54.29	76.7325	cuticle protein 38-like isoform X2
LOC111678819	XP_046806219.1	81.45	72.24	71.32	80.95	76.49	tropomyosin-2 isoform X12
LOC111686001	XP_023304066.2	81.4	64.35	83.52	76.69	76.49	single-stranded DNA-binding protein, mitochondrial
LOC111685988	XP_023304046.1	83.03	98.71	57.52	66.43	76.4225	4-hydroxybutyrate coenzyme A transferase
LOC111685988	XP_023304055.1	83.03	98.71	57.52	66.43	76.4225	4-hydroxybutyrate coenzyme A transferase
LOC111680753	XP_023298223.1	71.53	80.87	73.16	79.81	76.3425	CDP-diacylglycerol--inositol 3-phosphatidyltransferase
LOC111690656	XP_023308951.1	83.49	89.31	63.4	68.64	76.21	T-complex protein 1 subunit alpha
LOC111678698	XP_023295883.2	77.87	92.62	62.12	71.41	76.005	uncharacterized protein LOC111678698
LOC111690563	XP_023308835.1	75.13	80.84	71.01	76.8	75.945	ferrochelatase, mitochondrial
LOC111685735	XP_023303783.2	83.86	94.1	63.71	61.88	75.8875	uncharacterized protein LOC111685735
LOC111681684	XP_023299338.1	96.83	65.12	86.53	55.04	75.88	succinate dehydrogenase assembly factor 4, mitochondrial
LOC111682721	XP_023300485.2	75.99	86.52	69.84	71.01	75.84	ethanolamine-phosphate cytidylyltransferase
LOC111687439	XP_046812413.1	81.25	89.39	67.53	65.05	75.805	LOW QUALITY PROTEIN: nicalin
LOC111686092	XP_023304162.1	73.85	78.34	74.82	76.09	75.775	ORM1-like protein
LOC111690728	XP_023309040.1	31.68	22.56	83.12	165.53	75.7225	larval cuticle protein 65Ag1-like
LOC111680736	XP_023298202.2	62.68	68.64	85.6	85.8	75.68	ragulator complex protein LAMTOR4 homolog
LOC111689332	XP_023307571.2	72.48	73.28	79.91	76.83	75.625	dehydrogenase/reductase SDR family member 7
LOC111679736	XP_046807446.1	114.23	58.77	77.08	52.26	75.585	spore wall protein 2-like
LOC111676994	XP_023293781.1	85.57	78.38	68.15	70.22	75.58	derlin-1
LOC111680487	XP_023297909.1	83.17	82.78	62.67	72.78	75.35	transmembrane protein 208
LOC111677847	XP_023294813.1	70.49	94.16	72.45	64.11	75.3025	glycerol-3-phosphate acyltransferase 3 isoform X1
LOC111679624	XP_023296974.2	60.86	82.48	89.9	67.78	75.255	small integral membrane protein 14
LOC111680018	XP_023297393.1	82.95	77.56	68.73	71.53	75.1925	mitochondrial fission 1 protein
LOC111685137	XP_046810409.1	72.46	104.42	61.92	61.48	75.07	putative inorganic phosphate cotransporter isoform X2
LOC111690626	XP_023308903.2	71.36	88.45	73.74	66.71	75.065	glycerol kinase
LOC111675329	XP_023291839.1	74.3	57.98	75.23	92.57	75.02	troponin I isoform X12
LOC111685357	XP_023303381.2	68.06	71.56	79.03	81.37	75.005	charged multivesicular body protein 2b
LOC111676632	XP_023293363.1	69.9	64.31	84.61	80.57	74.8475	REPTOR-binding partner
LOC111684208	XP_023302107.1	72.72	79.8	70.61	76.24	74.8425	guanine nucleotide-binding protein subunit gamma-1
LOC111684208	XP_023302108.1	72.72	79.8	70.61	76.24	74.8425	guanine nucleotide-binding protein subunit gamma-1
LOC111684208	XP_023302109.1	72.72	79.8	70.61	76.24	74.8425	guanine nucleotide-binding protein subunit gamma-1
LOC111684208	XP_046809715.1	72.72	79.8	70.61	76.24	74.8425	guanine nucleotide-binding protein subunit gamma-1
LOC111688211	XP_023306462.1	77.54	86.27	64.61	70.69	74.7775	26S proteasome non-ATPase regulatory subunit 12
LOC111691000	XP_023309386.2	75.64	74.64	75.54	73.26	74.77	pyrroline-5-carboxylate reductase isoform X1
LOC111677661	XP_023294591.1	86.22	63.57	71.8	76.97	74.64	H/ACA ribonucleoprotein complex subunit 2-like protein
LOC111690289	XP_023308519.1	83.71	90.54	58.78	65.13	74.54	2-oxoisovalerate dehydrogenase subunit alpha, mitochondrial
LOC111678699	XP_046803203.1	79.51	94.33	54.07	70.01	74.48	uncharacterized protein LOC111678699
LOC124420379	XP_046808921.1	107.72	55.37	82.34	52.4	74.4575	cuticle protein 38-like isoform X1
LOC111691231	XP_023309653.1	81.56	75.05	68.54	72.6	74.4375	eukaryotic translation initiation factor 3 subunit M
LOC111682298	XP_023299984.2	80.35	95.86	59.57	61.54	74.33	isocitrate dehydrogenase [NAD] subunit gamma, mitochondrial isoform X1
LOC111686982	XP_023305156.2	67.03	57.5	75.43	97.28	74.31	uncharacterized protein LOC111686982
LOC111685105	XP_023303112.1	65.79	95.81	69.96	65.64	74.3	1-acyl-sn-glycerol-3-phosphate acyltransferase alpha
LOC111685105	XP_046812477.1	65.79	95.81	69.96	65.64	74.3	1-acyl-sn-glycerol-3-phosphate acyltransferase alpha
LOC111675329	XP_023291835.1	73.46	56.99	74.19	91.34	73.995	troponin I isoform X8
LOC111680256	XP_023297657.1	77.43	85.6	62.86	69.98	73.9675	T-complex protein 1 subunit gamma
LOC111676920	XP_023293697.2	72.3	79.56	79.17	64.67	73.925	UDP-glucosyltransferase 2-like
LOC111680626	XP_046801537.1	77.65	73.23	68.98	72.89	73.1875	28S ribosomal protein S14, mitochondrial
LOC111680626	XP_046801538.1	77.65	73.23	68.98	72.89	73.1875	28S ribosomal protein S14, mitochondrial
LOC111690835	XP_046805051.1	75.72	62.29	77.21	76.93	73.0375	5-demethoxyubiquinone hydroxylase, mitochondrial
LOC111686724	XP_023304872.2	48.07	0.05	22.34	221.54	73	general odorant-binding protein 99a
LOC111678819	XP_046806216.1	82.04	60.51	69.21	80	72.94	tropomyosin-2 isoform X9
LOC124420100	XP_046807946.1	72.4	75.58	70.7	72.9	72.895	sulfotransferase 1 family member D1-like
LOC111689566	XP_023307803.1	77.3	88.81	60.54	64.71	72.84	type-1 angiotensin II receptor-associated protein isoform X2
LOC111686162	XP_023304238.2	77.33	73.41	69.14	69.88	72.44	cytochrome b5 isoform X1
LOC111676151	XP_046806742.1	65.11	96.3	57.12	70.93	72.365	cadmium-metallothionein-like isoform X3
LOC111678999	XP_023296247.1	74.8	73.84	63.79	76.56	72.2475	ER lumen protein-retaining receptor
LOC111678999	XP_046812555.1	74.8	73.84	63.79	76.56	72.2475	ER lumen protein-retaining receptor
LOC111678518	XP_023295662.1	82.65	68.49	70.42	66.92	72.12	39S ribosomal protein L36, mitochondrial
LOC111684204	XP_023302102.2	71.45	72.88	70.05	73.52	71.975	NFU1 iron-sulfur cluster scaffold homolog, mitochondrial-like
LOC111674630	XP_023291054.1	68.49	64.44	76.56	78	71.8725	uncharacterized protein LOC111674630
LOC124418431	XP_046805178.1	68.26	57.41	80.04	81.27	71.745	deoxyuridine 5'-triphosphate nucleotidohydrolase-like
LOC124418431	XP_046805179.1	68.26	57.41	80.04	81.27	71.745	deoxyuridine 5'-triphosphate nucleotidohydrolase-like
LOC111679137	XP_023296413.2	73.73	71.97	68.36	72.89	71.7375	39S ribosomal protein L18, mitochondrial
LOC111679000	XP_023296248.2	67.99	57.33	80.03	80.67	71.505	deoxyuridine 5'-triphosphate nucleotidohydrolase
LOC111679000	XP_023296249.2	67.99	57.33	80.03	80.67	71.505	deoxyuridine 5'-triphosphate nucleotidohydrolase
LOC111675716	XP_023292295.2	74.84	59.27	74.77	76.97	71.4625	protein LLP homolog
LOC111679755	XP_046803367.1	74.45	72.66	67.42	71.21	71.435	protein NipSnap
LOC111684593	XP_023302574.1	88.6	57.28	68.2	71.18	71.315	protein anoxia up-regulated-like isoform X5
LOC111676806	XP_023293555.2	84.94	72.29	84.12	43.85	71.3	serine protease 1-like
LOC111677735	XP_023294692.2	56.57	81.73	74.85	71.96	71.2775	uncharacterized protein LOC111677735
LOC111685532	XP_023303565.1	77.14	82.14	62.98	62.57	71.2075	protein Pixie (ABC)
LOC111687485	XP_023305697.1	65.73	63.23	76.24	79.06	71.065	DNA-directed RNA polymerases I, II, and III subunit RPABC3
LOC111675096	XP_023291594.2	75.72	81.86	64.44	62.12	71.035	uncharacterized protein LOC111675096
LOC111678524	XP_023295669.2	70.75	83.34	62.86	67.15	71.025	OCIA domain-containing protein 1
LOC111682350	XP_046802072.1	75.49	89.42	59.52	59.56	70.9975	moesin/ezrin/radixin homolog 1 isoform X2
LOC111690490	XP_023308745.2	78.33	76.12	34.68	93.31	70.61	general odorant-binding
LOC111685372	XP_046812492.1	63.61	79.1	68.94	70.03	70.42	integral membrane protein 2B
LOC111687386	XP_023305588.2	73.99	110.3	51.21	45.57	70.2675	2-oxoglutarate dehydrogenase, mitochondrial-like
LOC111687433	XP_023305643.1	73.5	77.01	60.79	69.36	70.165	vesicle-associated membrane protein/synaptobrevin-binding protein isoform X2
LOC111682298	XP_046805396.1	75.53	90.21	56.74	57.48	69.99	isocitrate dehydrogenase [NAD] subunit gamma, mitochondrial isoform X2
LOC111682350	XP_046802071.1	74.35	88.06	58.62	58.65	69.92	moesin/ezrin/radixin homolog 1 isoform X1
LOC111682459	XP_023300188.1	73.06	96.75	39.86	69.64	69.8275	skin secretory protein xP2 isoform X2
LOC111685682	XP_023303715.2	70.83	92.43	62.24	53.77	69.8175	monocarboxylate transporter 12
LOC111687433	XP_023305642.1	73.11	76.54	60.54	69.07	69.815	vesicle-associated membrane protein/synaptobrevin-binding protein isoform X1
LOC111679613	XP_023296963.2	77.75	65.72	66.7	68.91	69.77	28S ribosomal protein S2, mitochondrial
LOC111691128	XP_023309540.2	73.64	80.07	60.43	64.73	69.7175	dolichyl-diphosphooligosaccharide--protein glycosyltransferase 48 kDa subunit
LOC111677730	XP_023294687.2	56.56	81.33	66.39	73.91	69.5475	uncharacterized protein LOC111677730
LOC111677330	XP_023294197.1	69.17	72.62	66.58	69.78	69.5375	protein MEMO1
LOC111690526	XP_023308795.2	67.17	104.94	58.01	47.82	69.485	uncharacterized protein LOC111690526
LOC111690778	XP_046805309.1	74.86	88.78	58.9	55.2	69.435	NADP-dependent malic enzyme isoform X1
LOC111684493	XP_023302440.1	72.06	76.21	62.56	66.58	69.3525	ras-related protein Rab6
LOC111680353	XP_023297756.1	67.1	71.54	72.84	65.85	69.3325	protein C19orf12 homolog
LOC111679528	XP_023296868.2	76.8	80.09	64.57	55.86	69.33	L-2-hydroxyglutarate dehydrogenase, mitochondrial
LOC111679563	XP_023296908.2	63.47	91.56	61.79	60.41	69.3075	peroxisomal acyl-coenzyme A oxidase 3 isoform X2
LOC111678585	XP_023295746.2	74.48	75.94	64.16	62.54	69.28	eukaryotic peptide chain release factor subunit 1-like
LOC111689655	XP_023307895.2	73.33	100.61	45.59	57.47	69.25	serine protease 1-like
LOC111682459	XP_023300189.1	72.39	95.21	39.2	68.67	68.8675	skin secretory protein xP2 isoform X3
LOC111678840	XP_023296040.2	71.38	74.96	49.5	79.63	68.8675	peptidoglycan-recognition protein SC2-like
LOC111690234	XP_023308457.2	60.77	66.58	68.72	79.13	68.8	charged multivesicular body protein 4b isoform X2
LOC111690234	XP_046810548.1	60.69	66.56	68.66	79.08	68.7475	charged multivesicular body protein 4b isoform X1
LOC111688415	XP_023306690.2	54.85	62.35	79.41	78.22	68.7075	bis(5'-nucleosyl)-tetraphosphatase [asymmetrical]
LOC111680159	XP_046803946.1	74.36	103.11	47.73	49.42	68.655	bumetanide-sensitive sodium-(potassium)-chloridecotransporter
LOC111682459	XP_023300187.1	71.23	95.65	39.12	68.62	68.655	skin secretory protein xP2 isoform X1
LOC111688585	XP_046812135.1	102.32	82.42	48.07	41.41	68.555	extracellular matrix protein A-like
LOC111684946	XP_023302946.2	79.2	65.21	66.86	62.32	68.3975	39S ribosomal protein L3, mitochondrial
LOC111677807	XP_023294770.2	69.27	80.85	69.5	53.76	68.345	2-succinylbenzoate--CoA ligase-like
LOC111674608	XP_023291032.2	62.19	74.81	68.78	67.45	68.3075	dnaJ-like protein 60
LOC111684528	XP_023302487.2	106.19	87.31	31.41	48.17	68.27	regucalcin
LOC124418506	XP_046801046.1	66.88	86.11	61.72	58.16	68.2175	aminopeptidase ltah-1.1-like
LOC111687029	XP_023305206.1	73.76	66.7	63.93	68.33	68.18	probable 28S ribosomal protein S6, mitochondrial
LOC111683822	XP_023301706.1	55.86	59.06	80.17	77.45	68.135	protein max
LOC111689527	XP_023307762.2	52.77	57.86	80.83	80.7	68.04	thialysine N-epsilon-acetyltransferase-like isoform X1
LOC111681631	XP_046805515.1	72.27	76.75	59.92	62.35	67.8225	39S ribosomal protein L55, mitochondrial
LOC111676028	XP_046802774.1	52.32	103.66	41.36	73.92	67.815	protein bangles and beads
LOC111680974	XP_023298458.1	62.66	71.15	63.63	73.82	67.815	tubulin beta chain isoform X1
LOC111680974	XP_023298459.1	62.66	71.15	63.63	73.82	67.815	tubulin beta chain isoform X1
LOC111680974	XP_023298460.1	62.66	71.15	63.63	73.82	67.815	tubulin beta chain isoform X1
LOC111680974	XP_023298461.1	62.66	71.15	63.63	73.82	67.815	tubulin beta chain isoform X1
LOC111680241	XP_023297635.2	64.95	66.56	67.24	72.03	67.695	serine--tRNA ligase, mitochondrial
LOC111679856	XP_023297220.2	84.36	65.15	53.36	67.75	67.655	ubiquinol-cytochrome-c reductase complex assembly factor 1
LOC111682975	XP_023300746.2	71.52	82.19	55.05	61.37	67.5325	dnaJ homolog subfamily C member 3
LOC111689138	XP_023307399.1	72.39	68.43	65.93	63.25	67.5	RNA-binding protein Rsf1
LOC111684774	XP_023302743.1	75.67	70.83	58.88	64.37	67.4375	3-oxoacyl-[acyl-carrier-protein] reductase FabG-like
LOC111685137	XP_046810410.1	64.7	95.35	55.23	54.37	67.4125	putative inorganic phosphate cotransporter isoform X3
LOC111686009	XP_023304071.2	66.58	47.42	43.76	111.45	67.3025	vitellin-degrading protease-like
LOC111675763	XP_023292362.2	70.8	78.71	58.77	60.46	67.185	eukaryotic translation initiation factor 3 subunit D-1
LOC111686634	XP_023304770.2	73.1	72.11	61.34	61.83	67.095	asparagine--tRNA ligase, cytoplasmic
LOC111680283	XP_046805776.1	54.85	84.04	68.84	59.93	66.915	uncharacterized protein LOC111680283 isoform X2
LOC111681016	XP_023298503.1	71.43	69.54	61.67	64.75	66.8475	transmembrane emp24 domain-containing protein 7
LOC111691000	XP_023309387.2	67.7	66.47	67.32	65.87	66.84	pyrroline-5-carboxylate reductase isoform X2
LOC111675368	XP_023291890.1	84.26	53.14	65.17	64.28	66.7125	H/ACA ribonucleoprotein complex subunit 3
LOC111688843	XP_046807224.1	76.31	63.47	63.58	63.33	66.6725	tRNA (guanine(37)-N1)-methyltransferase
LOC111685248	XP_023303270.2	67.25	75.67	67.83	55.1	66.4625	uncharacterized oxidoreductase YjmC-like
LOC111683241	XP_046803897.1	60.99	83.26	63.26	58.05	66.39	C-1-tetrahydrofolate synthase, cytoplasmic
LOC111677847	XP_023294815.1	62.2	82.73	63.94	56.55	66.355	glycerol-3-phosphate acyltransferase 4 isoform X3
LOC111686811	XP_023304960.1	54.55	55.46	76.51	78.8	66.33	protein BUD31 homolog
LOC111685262	XP_023303286.2	74.95	100.37	46.91	43.07	66.325	branched-chain-amino-acid aminotransferase, cytosolic
LOC111685262	XP_046802631.1	74.95	100.37	46.91	43.07	66.325	branched-chain-amino-acid aminotransferase, cytosolic
LOC111688400	XP_023306672.2	53.68	65.76	74.22	71.13	66.1975	tubulin-specific chaperone A
LOC111688400	XP_023306671.2	53.68	65.76	74.22	71.13	66.1975	tubulin-specific chaperone A
LOC111680277	XP_023297679.2	71	62.03	62.25	69.36	66.16	28S ribosomal protein S10, mitochondrial
LOC111676021	XP_023292670.2	80.32	60.79	59.75	63.69	66.1375	uncharacterized protein LOC111676021
LOC111683502	XP_023301349.1	49.55	51.77	80.04	83.15	66.1275	transcription elongation factor 1 homolog
LOC111675408	XP_046810729.1	54.45	64.26	76.81	68.76	66.07	protein late bloomer isoform X3
LOC111677871	XP_023294844.1	74.39	69.31	61.4	58.72	65.955	NADH-quinone oxidoreductase subunit B 2
LOC111677871	XP_023294845.1	74.39	69.31	61.4	58.72	65.955	NADH-quinone oxidoreductase subunit B 2
LOC111677871	XP_046801518.1	74.39	69.31	61.4	58.72	65.955	NADH-quinone oxidoreductase subunit B 2
LOC111677871	XP_046801519.1	74.39	69.31	61.4	58.72	65.955	NADH-quinone oxidoreductase subunit B 2
LOC111684824	XP_023302800.2	57.06	88.4	63.9	54.31	65.9175	uncharacterized protein LOC111684824
LOC111677470	XP_046809725.1	64.28	86.13	63.71	49.45	65.8925	phosphoenolpyruvate carboxykinase [GTP]-like isoform X3
LOC111681621	XP_023299260.2	59.23	81.33	67.18	55.78	65.88	sphingomyelin phosphodiesterase-like
LOC111684644	XP_023302626.2	61.58	80.31	64.24	57.29	65.855	2-hydroxyacyl-CoA lyase 1
LOC111675347	XP_023291859.1	64.12	66.33	62.33	70.58	65.84	ragulator complex protein LAMTOR2 homolog
LOC111683460	XP_023301299.1	75.14	68.1	61.78	58.2	65.805	UDP-glucose 4-epimerase
LOC111684400	XP_023302325.2	66.27	70.61	63.54	62.54	65.74	enoyl-CoA hydratase domain-containing protein 3,mitochondrial
LOC111679589	XP_023296933.2	71.52	71.74	57.84	61.7	65.7	uncharacterized protein LOC111679589
LOC111686310	XP_023304436.2	62.66	61.54	66.27	71.74	65.5525	viral IAP-associated factor homolog
LOC111675725	XP_046802598.1	57.62	64.63	73.53	65.91	65.4225	glutathione S-transferase theta-1 isoform X4
LOC111674513	XP_023290898.1	69.6	70.64	59.67	61.62	65.3825	dehydrodolichyl diphosphate synthase complex subunit DHDDS
LOC111682380	XP_023300083.2	71.07	75.71	56.51	58.2	65.3725	serine palmitoyltransferase 1
LOC111688214	XP_023306467.2	62.28	61.13	70.15	67.82	65.345	uncharacterized protein C11D3.03c
LOC111687723	XP_023305964.2	59.77	73	62.11	66.4	65.32	lipase 3-like
LOC111690539	XP_023308809.1	64.16	65.16	66.66	64.89	65.2175	protein NDUFAF4 homolog
LOC111679539	XP_023296880.2	68.41	80.38	50.42	61.55	65.19	hydroxylysine kinase
LOC111679539	XP_046807898.1	68.41	80.38	50.42	61.55	65.19	hydroxylysine kinase
LOC124420378	XP_046808920.1	87.05	52.87	76.36	44.44	65.18	cuticle protein 38-like isoform X2
LOC111675806	XP_023292414.1	67.29	59.67	65.4	67.65	65.0025	U6 snRNA-associated Sm-like protein LSm5
LOC111682347	XP_023300044.1	61.55	61.84	67.31	69.2	64.975	protein dpy-30 homolog
LOC111678317	XP_023295395.2	66.49	66.79	62.73	63.82	64.9575	alpha-tocopherol transfer protein-like
LOC111678317	XP_023295394.2	66.49	66.79	62.73	63.82	64.9575	alpha-tocopherol transfer protein-like
LOC111683619	XP_023301480.2	59.16	53.65	72.84	74.05	64.925	multifunctional methyltransferase subunit TRM112-like protein
LOC111690475	XP_023308721.1	65.02	78.46	56.81	59.04	64.8325	pyruvate kinase isoform X3
LOC111682103	XP_023299780.1	58.09	64.41	65.77	70.58	64.7125	trafficking protein particle complex subunit 3 isoform X2
LOC111689356	XP_023307596.2	70.87	60.13	64.89	62.29	64.545	heat shock factor-binding protein 1
LOC111689741	XP_023307969.2	68.29	89.14	36.91	63.79	64.5325	uricase
LOC124420093	XP_046807872.1	76.06	77.01	59.57	45.36	64.5	transmembrane 9 superfamily member 3-like
LOC111681221	XP_023298729.1	55.22	59.36	72.02	71.16	64.44	vesicle transport protein SFT2B
LOC111689038	XP_023307310.2	67.66	60.87	61.37	67.79	64.4225	glyoxalase domain-containing protein 4
LOC111689838	XP_023308071.2	55	69.88	70.36	61.77	64.2525	uncharacterized protein LOC111689838
LOC111675408	XP_023291941.2	53.29	63.19	74.43	65.96	64.2175	protein late bloomer isoform X1
LOC111680991	XP_023298477.1	63.33	73.73	57.88	61.73	64.1675	actin-related protein 3
LOC111681916	XP_023299586.2	63.8	65.67	63.57	63.56	64.15	farnesol dehydrogenase-like
LOC111690475	XP_023308719.1	64.45	77.55	56.19	58.25	64.11	pyruvate kinase isoform X1
LOC111690778	XP_023309106.1	69.29	82.06	54.04	50.84	64.0575	NADP-dependent malic enzyme isoform X2
LOC111678604	XP_023295771.1	67.11	69.02	57.78	62.22	64.0325	putative peptidyl-prolyl cis-trans isomerase dodo
LOC111678719	XP_046802434.1	59.27	66.77	64.61	65.01	63.915	ras-related protein Rab-5B
LOC111678719	XP_046802436.1	59.27	66.77	64.61	65.01	63.915	ras-related protein Rab-5B
LOC111678719	XP_046802439.1	59.27	66.77	64.61	65.01	63.915	ras-related protein Rab-5B
LOC111685137	XP_023303143.1	61.66	89.78	52.41	51.54	63.8475	putative inorganic phosphate cotransporter isoform X1
LOC111683827	XP_023301711.1	57.54	57.07	68.95	71.14	63.675	BET1 homolog
LOC111689982	XP_023308213.2	43.09	46.38	84.68	80.35	63.625	probable salivary secreted peptide
LOC111689201	XP_023307462.1	71.69	57.06	59.44	65.91	63.525	proliferating cell nuclear antigen
LOC111685782	XP_046808280.1	69.61	50.19	60.72	73.57	63.5225	trehalose-phosphate phosphatase B
LOC111681804	XP_023299470.2	69.39	73.04	56.99	54.52	63.485	methylglutaconyl-CoA hydratase, mitochondrial
LOC111683340	XP_023301178.2	98.6	27.74	91.49	36.1	63.4825	cuticle protein 38-like
LOC111688639	NP_001352720.1	65.49	78.79	53.47	55.92	63.4175	cytochrome P450 6d-like
LOC111684828	XP_023302803.1	62.1	63.68	61.97	65.9	63.4125	ras-related protein Rac2
LOC111686452	XP_023304577.2	66.57	65.69	61.05	60.07	63.345	juvenile hormone epoxide hydrolase 1
LOC111684322	XP_023302234.2	69.24	58.87	60.2	63.8	63.0275	nuclear migration protein nudC
LOC111688412	XP_023306691.2	68.06	73.27	54.58	56.04	62.9875	protein CEBPZOS
LOC111683313	XP_023301141.2	64.83	58.67	68.11	59.92	62.8825	uncharacterized protein LOC111683313
LOC111684487	XP_023302435.1	60.66	68.13	55.56	67.11	62.865	sorting nexin-2
LOC111678661	XP_023295842.2	71.91	86.03	44.14	49.33	62.8525	cuticle protein 21-like
LOC124420378	XP_046808919.1	83.15	50.82	74.27	42.69	62.7325	cuticle protein 38-like isoform X1
LOC111677847	XP_023294814.1	58.57	78.24	60.17	53.33	62.5775	glycerol-3-phosphate acyltransferase 3 isoform X2
LOC111675725	XP_046802597.1	55.05	61.65	70.17	62.99	62.465	glutathione S-transferase theta-1 isoform X3
LOC111678680	XP_046807925.1	67.4	65.8	59.05	57.33	62.395	solute carrier family 66 member 3
LOC111689731	XP_023307959.1	67.33	78.69	49.84	53.27	62.2825	endoplasmic reticulum chaperone BiP
LOC111689731	XP_046801493.1	67.33	78.69	49.84	53.27	62.2825	endoplasmic reticulum chaperone BiP
LOC111689731	XP_046801494.1	67.33	78.69	49.84	53.27	62.2825	endoplasmic reticulum chaperone BiP
LOC111683092	XP_046806784.1	62.57	71.82	60.57	54.14	62.275	very long-chain specific acyl-CoA dehydrogenase,mitochondrial-like
LOC111678287	XP_023295358.2	69.69	68.27	55.3	55.19	62.1125	uroporphyrinogen decarboxylase
LOC124420115	XP_046808032.1	67.99	75.31	41.31	63.57	62.045	uncharacterized protein LOC124420115
LOC111686408	XP_046812112.1	63.35	87.07	46.22	51.12	61.94	uncharacterized protein LOC111686408
LOC111677266	XP_023294131.2	67.11	55.49	67.87	57.07	61.885	apolipoprotein D-like
LOC111679563	XP_023296907.2	56.4	81.82	55.17	54.15	61.885	peroxisomal acyl-coenzyme A oxidase 3 isoform X1
LOC111686619	XP_046809995.1	59.71	67.4	59.73	60.25	61.7725	dolichyl-phosphate beta-glucosyltransferase
LOC111686619	XP_023304757.2	59.71	67.4	59.73	60.25	61.7725	dolichyl-phosphate beta-glucosyltransferase
LOC111687204	XP_023305396.1	69.66	49.37	54.02	73.92	61.7425	elongation of very long chain fatty acids protein 7
LOC111690270	XP_023308491.2	52.39	46.4	78.5	69.41	61.675	DPH3 homolog
LOC111678282	XP_023295351.1	68.03	71.27	52.34	54.63	61.5675	casein kinase II subunit alpha
LOC111686720	XP_046811768.1	63.36	66	58.26	58.19	61.4525	polyadenylate-binding protein 2 isoform X2
LOC111690475	XP_023308720.1	61.87	74.46	53.61	55.75	61.4225	pyruvate kinase isoform X2
LOC111691072	XP_023309480.2	66.57	33.26	101.16	44.66	61.4125	uncharacterized protein LOC111691072
LOC111681371	XP_023298896.2	74.76	45.78	53.03	71.87	61.36	uncharacterized protein LOC111681371
LOC111685355	XP_023303379.2	64.81	66.84	54.76	58.57	61.245	eukaryotic translation initiation factor 3 subunit L
LOC111686720	XP_046811767.1	63.07	65.71	58.01	57.93	61.18	polyadenylate-binding protein 2 isoform X1
LOC111680283	XP_023297685.2	50.2	76.82	62.86	54.58	61.115	uncharacterized protein LOC111680283 isoform X1
LOC111677214	XP_023294071.2	61.91	74.59	55.84	51.96	61.075	mitochondrial folate transporter/carrier
LOC111685196	XP_023303213.1	51.39	62.65	61.36	68.25	60.9125	uncharacterized protein LOC111685196
LOC111682350	XP_046802073.1	64.27	76.85	51.01	50.7	60.7075	moesin/ezrin/radixin homolog 1 isoform X3
LOC111676841	XP_023293597.1	69.36	64.16	55.75	53.45	60.68	eukaryotic translation initiation factor 3 subunit E
LOC111675116	XP_023291617.2	62.97	55.21	60.98	63.37	60.6325	transmembrane protein 70 homolog, mitochondrial
LOC111679904	XP_023297273.2	65.75	65.79	53.94	56.96	60.61	ER membrane protein complex subunit 8/9 homolog
LOC111685786	XP_023303832.1	58.02	57.56	61.49	64.9	60.4925	protein YIPF6
LOC111681706	XP_023299362.2	66.38	69.94	51.13	54.38	60.4575	transketolase-like protein 2
LOC111690165	XP_023308374.2	56.63	56.82	62.89	65.44	60.445	phospholipase A1 VesT1.02-like
LOC111688572	XP_046803646.1	49.19	52.33	68.37	71.47	60.34	TIP41-like protein
LOC111682282	XP_023299960.2	53.07	62.1	63.08	62.82	60.2675	ras-related protein Ral-a isoform X2
LOC111687115	XP_023305299.2	48.08	51.05	68.41	73.51	60.2625	uncharacterized protein LOC111687115
LOC111682295	XP_023299974.2	61.01	65.92	57.27	55.91	60.0275	dnaJ homolog subfamily B member 12
LOC111676019	XP_023292668.2	66	59.67	58.08	56.3	60.0125	uncharacterized protein LOC111676019
LOC111681243	XP_023298765.2	65.42	65.67	54.57	54.3	59.99	mitochondrial import inner membrane translocase subunit TIM50-C-like
LOC111688270	XP_023306522.1	53.12	41.52	73.55	71.65	59.96	U-scoloptoxin(19)-Tl1a
LOC111691052	XP_023309442.1	59.32	61.83	56.17	62.48	59.95	COP9 signalosome complex subunit 2
LOC111680281	XP_023297683.2	58.58	59.49	60.27	61.37	59.9275	D-aminoacyl-tRNA deacylase
LOC111682142	XP_023299815.1	50.6	50.25	72.53	66.07	59.8625	probable protein BRICK1-B
LOC111677855	XP_023294824.2	63.06	62.49	54.9	58.66	59.7775	membrane-associated progesterone receptor component 1
LOC111677855	XP_023294825.2	63.06	62.49	54.9	58.66	59.7775	membrane-associated progesterone receptor component 1
LOC111678923	XP_046803110.1	63.5	58.26	57.09	60.24	59.7725	proteasome activator complex subunit 3
LOC111684226	XP_046812234.1	58.09	62.91	57.69	59.99	59.67	selenide, water dikinase 2 isoform X2
LOC111686861	XP_023305022.2	62.56	79.22	48.46	48.28	59.63	MICOS complex subunit Mic60 isoform X2
LOC111678239	XP_046803942.1	63.01	53.79	56.64	65.03	59.6175	uncharacterized protein LOC111678239
LOC111675196	XP_023291683.2	52.83	82.84	54.56	48.2	59.6075	ATP-binding cassette sub-family G member 1 isoform X1
LOC111675041	XP_023291505.2	58.89	66.67	58.94	53.93	59.6075	pyrroline-5-carboxylate reductase 1, mitochondrial
LOC124418755	XP_046802010.1	63.37	56	62.6	56.42	59.5975	lectizyme-like
LOC111688063	XP_023306322.1	61.23	65.25	54.67	57.09	59.56	ras-related protein rab7
LOC111674770	XP_023291186.2	54.68	85.13	46.26	52.13	59.55	dihydropyrimidine dehydrogenase [NADP(+)]
LOC111687929	XP_023306183.2	66.09	62.29	53.6	55.77	59.4375	39S ribosomal protein L39, mitochondrial
LOC111681628	XP_023299267.2	43.15	93.51	53.05	47.82	59.3825	sphingomyelin phosphodiesterase-like
LOC111690506	XP_023308767.1	53.19	74.73	56.91	52.64	59.3675	acyl-CoA Delta-9 desaturase-like
LOC111690506	XP_046806616.1	53.19	74.73	56.91	52.64	59.3675	acyl-CoA Delta-9 desaturase-like
LOC111690506	XP_046806617.1	53.19	74.73	56.91	52.64	59.3675	acyl-CoA Delta-9 desaturase-like
LOC111690506	XP_046806618.1	53.19	74.73	56.91	52.64	59.3675	acyl-CoA Delta-9 desaturase-like
LOC111690506	XP_046806619.1	53.19	74.73	56.91	52.64	59.3675	acyl-CoA Delta-9 desaturase-like
LOC111677245	XP_023294107.2	66.73	66.13	51.9	52.64	59.35	mitochondrial inner membrane protein OXA1L
LOC111680381	XP_023297784.2	63.28	64.63	54.74	54.18	59.2075	peptidyl-tRNA hydrolase 2, mitochondrial
LOC111675655	XP_023292215.2	67.95	36.46	82.66	49.7	59.1925	seminase-like
LOC111678315	XP_023295392.2	54.93	60.95	61.66	59.16	59.175	alpha-tocopherol transfer protein-like
LOC124418430	XP_046806383.1	67.28	57.36	55.49	56.56	59.1725	mitochondrial pyruvate carrier 2-like
LOC111686144	XP_023304216.2	55.77	56.41	57.31	67.03	59.13	uncharacterized protein LOC111686144
LOC111686861	XP_046805518.1	61.99	78.48	48.01	47.85	59.0825	MICOS complex subunit Mic60 isoform X1
LOC111679216	XP_023296513.2	51.06	54.25	64.59	66.42	59.08	uncharacterized protein LOC111679216
LOC111677210	XP_023294066.2	62.65	62.08	53.72	57.64	59.0225	28S ribosomal protein S15, mitochondrial
LOC111681524	XP_046804529.1	54.93	62.58	60.63	57.13	58.8175	probable aminopeptidase NPEPL1 isoform X1
LOC111689527	XP_046805889.1	45.21	49.89	69.98	69.91	58.7475	thialysine N-epsilon-acetyltransferase-like isoform X2
LOC111683947	XP_023301823.2	62.15	66.69	50.93	54.93	58.675	cytochrome c oxidase assembly factor 3, mitochondrial
LOC111675329	XP_023291836.1	59.68	43.56	59.63	71.72	58.6475	troponin I isoform X9
LOC111690695	XP_023309000.1	27.51	19.23	42.67	144.58	58.4975	larval cuticle protein 65Ag1-like
LOC111679645	XP_023296998.1	60.65	63.06	56.15	54.06	58.48	sphingolipid delta(4)-desaturase DES1 isoform X1
LOC111684555	XP_046807067.1	65.61	57.47	53.17	57.32	58.3925	ribose-phosphate pyrophosphokinase 2 isoform X3
LOC111675453	XP_023291987.1	64.76	54.58	55.29	58.57	58.3	39S ribosomal protein L51, mitochondrial
LOC111683278	XP_023301092.2	58.98	60.73	54.76	58.39	58.215	RWD domain-containing protein 1
LOC111685708	XP_023303744.1	56.41	59.86	55.01	61.29	58.1425	ras-related protein Rac1
LOC111684205	XP_023302103.2	54.45	58.36	56.01	63.28	58.025	synaptobrevin homolog YKT6
LOC111683637	XP_023301501.1	57.48	54.5	64.11	55.59	57.92	39S ribosomal protein L41, mitochondrial
LOC111679862	XP_023297231.2	56.16	84.32	46.25	44.38	57.7775	uncharacterized protein LOC111679862
LOC111690830	XP_023309169.2	61.81	62.34	54.8	52.15	57.775	28S ribosomal protein S28, mitochondrial
LOC111675196	XP_046812351.1	50.81	80.75	52.96	46.56	57.77	ATP-binding cassette sub-family G member 1 isoform X2
LOC111678225	XP_023295264.1	54.69	61.1	54.15	60.61	57.6375	5'-AMP-activated protein kinase subunit beta-1
LOC111676848	XP_023293607.2	57.79	57.71	74.61	40.36	57.6175	serine protease 1-like
LOC111676022	XP_046801379.1	52.87	55.38	58.58	62.91	57.435	coactosin-like protein
LOC111676022	XP_046801380.1	52.87	55.38	58.58	62.91	57.435	coactosin-like protein
LOC111685165	XP_023303174.2	64.56	54.34	54.33	56.14	57.3425	39S ribosomal protein L2, mitochondrial
LOC111679497	XP_023296843.2	61.58	60.04	54.92	52.53	57.2675	serine--tRNA ligase, cytoplasmic
LOC111685868	XP_046808488.1	63.9	77.31	40.57	47.18	57.24	ammonium transporter Rh type B
LOC111675495	XP_023292034.2	49.35	71.63	45.26	62.56	57.2	esterase B1
LOC111682368	XP_023300067.2	56.83	58.54	55.07	58.19	57.1575	frataxin homolog, mitochondrial
LOC111689717	XP_046808810.1	55.97	53.5	54.94	64.22	57.1575	upstream activation factor subunit spp27
LOC111677496	XP_046812299.1	64	59.95	55.65	48.96	57.14	angiotensin-converting enzyme
LOC111690298	XP_023308532.2	49.65	43.01	71.73	64.1	57.1225	pre-rRNA-processing protein TSR2 homolog
LOC111675329	XP_023291837.1	57.69	43.08	58.15	69.53	57.1125	troponin I isoform X11
LOC111678153	XP_023295180.1	55.51	53.92	60.11	58.85	57.0975	MIEF1 upstream open reading frame protein
LOC111684555	XP_046807066.1	64.17	56.23	51.87	56.05	57.08	ribose-phosphate pyrophosphokinase 2 isoform X2
LOC111677680	XP_023294612.1	65.01	60.21	51.94	50.76	56.98	S-formylglutathione hydrolase
LOC111686229	XP_023304346.1	52.09	63.17	54.22	58.13	56.9025	protein SGT1 homolog
LOC111675725	XP_023292306.2	50.6	56.11	63.78	57.01	56.875	glutathione S-transferase theta-1 isoform X2
LOC111680161	XP_023297556.1	51.24	52.4	65.35	58.17	56.79	succinate dehydrogenase assembly factor 3, mitochondrial
LOC111688974	XP_023307251.2	61.44	58.72	52.28	54.59	56.7575	deoxyribose-phosphate aldolase
LOC111682376	XP_023300076.1	60.56	47.27	60.71	58.46	56.75	eukaryotic translation initiation factor 6
LOC111676794	XP_023293540.2	57.86	62.93	50.94	55.07	56.7	ubiquitin carboxyl-terminal hydrolase 14
LOC111684775	XP_023302745.2	51.07	47.86	65.19	62.53	56.6625	uncharacterized oxidoreductase TM_0325-like
LOC111678423	XP_046812214.1	66.58	55.89	42.94	61.11	56.63	uncharacterized protein LOC111678423
LOC111677470	XP_046809724.1	55.93	74.13	54.18	42.24	56.62	phosphoenolpyruvate carboxykinase [GTP]-like isoform X2
LOC111680974	XP_023298463.1	52.29	59.43	53.18	61.52	56.605	tubulin beta-1 chain isoform X2
LOC124419996	XP_046807343.1	84.52	96.46	25.45	19.83	56.565	threonine-rich protein-like
LOC111686219	XP_046808196.1	63.37	40.85	54.75	67.23	56.55	adenylate kinase isoenzyme 1
LOC111683626	XP_023301487.1	58.85	60.82	53.22	53.15	56.51	acyl-protein thioesterase 1
LOC111675329	XP_023291840.1	57.15	42.11	57.67	68.87	56.45	troponin I isoform X13
LOC111690394	XP_023308632.2	57.99	59.14	54.14	54.36	56.4075	general transcriptional corepressor trfA
LOC111680087	XP_023297476.1	61.55	55.74	52.14	56.19	56.405	protein SEC13 homolog
LOC111675329	XP_023291838.1	57.13	41.88	57.47	68.78	56.315	troponin I isoform X10
LOC111681524	XP_023299128.1	52.39	60.69	58.33	53.7	56.2775	probable aminopeptidase NPEPL1 isoform X2
LOC111681524	XP_046804531.1	52.39	60.69	58.33	53.7	56.2775	probable aminopeptidase NPEPL1 isoform X2
LOC111688395	XP_023306669.2	60.02	66.83	48.86	49.39	56.275	tubulin-specific chaperone C
LOC111676105	XP_023292765.2	59.21	60.31	49.6	55.9	56.255	complex I intermediate-associated protein 30, mitochondrial
LOC111687886	XP_023306133.2	55.44	59.4	54.53	55.18	56.1375	probable serine hydrolase
LOC111687886	XP_023306134.2	55.44	59.4	54.53	55.18	56.1375	probable serine hydrolase
LOC111685410	XP_023303435.2	60.51	53.1	54.85	55.44	55.975	lysine-rich arabinogalactan protein 18 isoform X1
LOC111675912	XP_023292547.1	62.93	58.5	50.93	51.35	55.9275	solute carrier family 25 member 35-like
LOC111684823	XP_023302799.2	50.74	76.36	53.39	43.09	55.895	motile sperm domain-containing protein 2-like
LOC111684226	XP_023302122.2	54.28	58.79	53.91	56.06	55.76	selenide, water dikinase 2 isoform X1
LOC111675136	XP_023291639.2	59.33	77.82	42.43	43.36	55.735	hypoxia up-regulated protein 1
LOC111686120	XP_023304193.2	59.96	52.91	53.42	56.62	55.7275	serine/arginine-rich splicing factor 1
LOC111688166	XP_046809326.1	49.83	60.09	58.43	54.48	55.7075	uncharacterized protein LOC111688166
LOC111682401	XP_023300121.2	52.48	48.81	62	59.5	55.6975	putative riboflavin kinase
LOC111680160	XP_023297555.2	56.68	54.05	51.32	60.68	55.6825	dihydrofolate reductase
LOC111678697	XP_023295882.2	54.88	63.91	47.21	56.23	55.5575	ankyrin repeat domain-containing protein 39
LOC111674973	XP_023291430.2	53.08	66.51	52.95	49.3	55.46	leukotriene A-4 hydrolase isoform X2
LOC111674973	XP_023291432.2	53.08	66.51	52.95	49.3	55.46	leukotriene A-4 hydrolase isoform X2
LOC111684555	XP_046807065.1	62.3	54.57	50.48	54.44	55.4475	ribose-phosphate pyrophosphokinase 2 isoform X1
LOC111676938	XP_023293714.1	58.28	59.26	51.95	52.23	55.43	signal peptidase complex subunit 2 isoform X1
LOC111678865	XP_023296064.2	60.97	57.58	48.9	53.96	55.3525	28S rRNA (cytosine-C(5))-methyltransferase
LOC111678902	XP_023296113.2	60.92	57.85	51.49	50.51	55.1925	39S ribosomal protein L38, mitochondrial
LOC111680790	XP_023298263.1	52.87	55.8	53.73	58.11	55.1275	F-actin-capping protein subunit beta
LOC111683519	XP_023301365.2	62.34	54.63	52.18	50.81	54.99	uncharacterized protein LOC111683519
LOC111688514	XP_023306804.2	47.74	51.98	59.07	61.03	54.955	COX assembly mitochondrial protein homolog
LOC111688514	XP_046807523.1	47.74	51.98	59.07	61.03	54.955	COX assembly mitochondrial protein homolog
LOC111689558	XP_046801980.1	53.04	54.18	53.61	58.72	54.8875	40S ribosomal protein S12, mitochondrial
LOC111676056	XP_023292707.1	52.89	56.71	50.42	59.47	54.8725	ADP-ribosylation factor-like protein 8
LOC111676573	XP_023293289.2	73.43	25.97	86.32	33.64	54.84	uncharacterized protein LOC111676573
LOC111680226	XP_023297619.1	45.94	56.17	56.41	60.7	54.805	uncharacterized protein LOC111680226
LOC111675493	XP_023292032.2	49.88	61.2	56.68	51.26	54.755	pyridoxine/pyridoxamine 5'-phosphate oxidase isoform X2
LOC111676938	XP_023293715.1	57.59	58.59	51.14	51.52	54.71	signal peptidase complex subunit 2 isoform X2
LOC111677527	XP_023294433.2	58.34	57.55	41.47	61.39	54.6875	angiotensin-converting enzyme-like
LOC111684483	XP_046803612.1	54.27	59.75	51.38	53.04	54.61	neuroplastin
LOC111684483	XP_046803616.1	54.27	59.75	51.38	53.04	54.61	neuroplastin
LOC111684483	XP_046803620.1	54.27	59.75	51.38	53.04	54.61	neuroplastin
LOC111684483	XP_046803622.1	54.27	59.75	51.38	53.04	54.61	neuroplastin
LOC111684483	XP_046803630.1	54.27	59.75	51.38	53.04	54.61	neuroplastin
LOC111684483	XP_046803633.1	54.27	59.75	51.38	53.04	54.61	neuroplastin
LOC124418436	XP_046810002.1	45.05	54.53	53.78	64.95	54.5775	protein GDAP2 homolog
LOC111689383	XP_023307626.1	54.95	58.11	51.72	53.18	54.49	26S proteasome regulatory subunit 7
LOC111677382	XP_023294253.1	49.56	67.43	50.53	50.3	54.455	plastin-3 isoform X1
LOC111681346	XP_023298862.1	57.07	47.51	34.26	78.66	54.375	uncharacterized protein LOC111681346
LOC111689439	XP_023307679.2	53.94	62.41	51.88	49.15	54.345	luciferin sulfotransferase-like
LOC111686691	XP_023304824.1	13.5	3.17	8.75	191.35	54.1925	larval cuticle protein 65Ab1-like
LOC111681275	XP_023298799.1	54.16	63.23	47.84	51.34	54.1425	dual specificity mitogen-activated protein kinase kinase 3
LOC124420306	XP_046808593.1	68.78	63.4	45.9	38.44	54.13	cuticle protein 16.5-like
LOC111690662	XP_023308958.1	51.88	44.88	60.18	59.49	54.1075	putative peptidyl-tRNA hydrolase PTRHD1
LOC111686213	XP_046810794.1	67.15	53.29	44.68	51.22	54.085	uncharacterized protein LOC111686213
LOC111685291	XP_023303313.2	50.7	82.21	40.25	42.77	53.9825	uncharacterized protein LOC111685291
LOC111676916	XP_023293694.2	56.22	56.14	51.16	52.03	53.8875	uncharacterized protein LOC111676916 isoform X1
LOC111690857	XP_023309201.2	47.04	52.51	57.51	58.13	53.7975	serine hydrolase-like protein
LOC111675493	XP_023292031.2	49.23	59.77	55.4	50.47	53.7175	pyridoxine/pyridoxamine 5'-phosphate oxidase isoform X1
LOC111677907	XP_023294883.1	53.13	44.1	58.38	59.21	53.705	DNA-directed RNA polymerases I, II, and III subunit RPABC2
LOC111690712	XP_023309018.1	56.24	58.99	47.41	52.09	53.6825	transmembrane emp24 domain-containing protein B
LOC111676445	XP_046804574.1	50.6	61.44	50.93	51.46	53.6075	LOW QUALITY PROTEIN: elongation of very long chain fatty acids protein
LOC111683771	XP_023301641.1	58.83	64.15	43.92	47.19	53.5225	eukaryotic translation initiation factor 3 subunit B
LOC111675329	XP_023291827.2	53.14	41.25	53.65	66.04	53.52	troponin I isoform X2
LOC111690619	XP_023308893.2	44.26	49.64	56.77	63.11	53.445	mite allergen Der p 3-like
LOC111684375	XP_023302295.2	41.5	40.61	63.67	67.73	53.3775	uncharacterized protein LOC111684375
LOC111688698	XP_023306967.2	46.82	61.34	47.25	57.97	53.345	WD repeat and FYVE domain-containing protein 2
LOC111677230	XP_023294089.2	56.21	55.96	41.45	59.15	53.1925	uncharacterized protein LOC111677230
LOC111686526	XP_023304655.2	52.17	60.25	51.6	48.64	53.165	juvenile hormone epoxide hydrolase 1
LOC111675120	XP_023291622.2	55.34	58.92	46.28	51.75	53.0725	RNA-binding protein 45
LOC111677988	XP_023294971.2	53.68	50.26	53.51	54.05	52.875	cytosolic Fe-S cluster assembly factor NUBP2 homolog
LOC111677817	XP_023294780.2	61.91	67.6	38.84	42.94	52.8225	lipoamide acyltransferase component of branched-chain alpha-keto acid dehydrogenase complex, mitochondrial
LOC111681156	XP_023298648.1	43.44	45.66	61.96	60.19	52.8125	N-alpha-acetyltransferase 38, NatC auxiliary subunit
LOC111681898	XP_023299565.1	48.6	52.82	52.28	57.49	52.7975	guanine nucleotide-binding protein G(s) subunit alpha
LOC111681898	XP_023299566.1	48.6	52.82	52.28	57.49	52.7975	guanine nucleotide-binding protein G(s) subunit alpha
LOC111678429	XP_023295545.2	42.34	44.43	64.23	59.94	52.735	guanine nucleotide exchange factor MSS4 homolog
LOC111683220	XP_046805739.1	50.84	65.7	49.03	45.3	52.7175	xaa-Pro aminopeptidase ApepP isoform X5
LOC111677470	XP_046809723.1	52.04	69.01	50.31	39.5	52.715	phosphoenolpyruvate carboxykinase [GTP]-like isoform X1
LOC111676933	XP_023293710.2	52.35	61.52	46.47	50.2	52.635	dnaJ homolog subfamily C member 10
LOC111680640	XP_023298082.1	57.97	60.51	45.89	45.68	52.5125	minor histocompatibility antigen H13
LOC111687443	XP_023305655.2	51.58	54.2	54.66	49.49	52.4825	mpv17-like protein
LOC111681719	XP_023299379.1	54.94	52.59	50.87	51.45	52.4625	FK506-binding protein 59 isoform X2
LOC111681719	XP_023299378.1	54.86	52.5	50.83	51.37	52.39	FK506-binding protein 59 isoform X1
LOC111684226	XP_046812235.1	50.29	54.91	50.28	52.95	52.1075	selenide, water dikinase 2 isoform X3
LOC111687023	XP_046809091.1	47.3	48.01	63.34	49.78	52.1075	biogenesis of lysosome-related organelles complex 1 subunit 6
LOC111674973	XP_023291429.2	50.45	62.14	49.43	46.17	52.0475	leukotriene A-4 hydrolase isoform X1
LOC124418427	XP_046801045.1	58.6	53.44	47.44	48.2	51.92	39S ribosomal protein L13, mitochondrial
LOC111683347	XP_023301185.2	77.68	26.3	68.16	35.37	51.8775	cuticle protein 16.5-like
LOC111681557	XP_023299171.1	47.47	64.23	32.36	63.43	51.8725	protein obstructor-E isoform X1
LOC111676405	XP_046803389.1	42.33	45.41	58.24	61.28	51.815	uncharacterized protein LOC111676405
LOC111676405	XP_046803390.1	42.33	45.41	58.24	61.28	51.815	uncharacterized protein LOC111676405
LOC124421357	XP_046812374.1	51.08	56.95	54.06	44.98	51.7675	trypsin-1-like
LOC111678427	XP_023295543.1	38.99	39.8	63.41	64.73	51.7325	enhancer of yellow 2 transcription factor
LOC111685410	XP_023303439.2	52.21	52.99	51.54	50.13	51.7175	protein transport protein SEC31 isoform X8
LOC111686913	XP_023305067.2	40.08	44.25	62.54	59.02	51.4725	uncharacterized protein LOC111686913
LOC111677382	XP_046802171.1	46.56	63.21	47.48	48.37	51.405	plastin-3 isoform X2
LOC111690962	XP_046803065.1	47.61	48.7	52	57.28	51.3975	uncharacterized protein LOC111690962
LOC111677864	XP_023294836.1	45.4	39.99	60.5	59.04	51.2325	protein FAM32A
LOC111681077	XP_023298563.2	56.92	55.03	47.29	45.68	51.23	cysteine desulfurase, mitochondrial
LOC111677902	XP_023294879.2	49.41	53.55	45.99	55.83	51.195	uncharacterized protein CG1161
LOC111678410	XP_023295524.2	38.02	38.76	61.05	66.81	51.16	protein PET117 homolog, mitochondrial
LOC111689359	XP_023307599.2	51.94	49.5	50.23	52.67	51.085	mitochondrial ornithine transporter 1
LOC111680446	XP_023297858.2	57.79	51.17	45.59	49.51	51.015	39S ribosomal protein L44, mitochondrial
LOC111689864	XP_023308099.2	56.59	57.8	43.49	45.43	50.8275	COX assembly mitochondrial protein 2 homolog
LOC111686897	XP_046803663.1	47.02	61.77	48.44	45.92	50.7875	peroxisomal multifunctional enzyme type 2
LOC111686897	XP_023305062.2	47.02	61.77	48.44	45.92	50.7875	peroxisomal multifunctional enzyme type 2
LOC111686897	XP_046803664.1	47.02	61.77	48.44	45.92	50.7875	peroxisomal multifunctional enzyme type 2
LOC111688420	XP_023306697.2	54.72	50.96	49.6	47.83	50.7775	39S ribosomal protein L16, mitochondrial isoformX2
LOC111683863	XP_023301752.2	49.11	69.07	41.75	42.9	50.7075	dolichyl-diphosphooligosaccharide--protein glycosyltransferase subunit STT3B
LOC111676578	XP_023293292.2	72.8	23.79	78.94	26.94	50.6175	uncharacterized protein LOC111676578
LOC111677031	XP_023293827.1	54.6	49.48	46.53	51.59	50.55	muscle LIM protein Mlp84B isoform X2
LOC111676533	XP_023293260.1	53.99	49.89	47.06	50.62	50.39	developmentally-regulated GTP-binding protein 2
LOC111690772	XP_023309098.1	50.35	47.44	50.77	52.93	50.3725	peroxisomal membrane protein 11C
LOC111688420	XP_023306696.2	54.27	50.55	49.2	47.44	50.365	39S ribosomal protein L16, mitochondrial isoformX1
LOC111689175	XP_023307438.2	46.65	47.26	52.29	55.05	50.3125	protein phosphatase 1 regulatory subunit 7
LOC111686916	XP_023305071.1	50.5	59.38	44.2	47.02	50.275	F-actin-capping protein subunit alpha
LOC111676623	XP_023293354.2	54.19	55.7	47.93	43.25	50.2675	hydroxymethylglutaryl-CoA lyase, mitochondrial
LOC111688162	XP_023306407.2	46.14	41.63	67.05	45.93	50.1875	LYR motif-containing protein 2
LOC111684748	XP_023302714.2	46.06	88.3	29.57	36.63	50.14	titin
LOC111678730	XP_046808483.1	50.44	64.23	43.4	42.4	50.1175	putative phospholipase B-like lamina ancestor
LOC111675778	XP_023292388.1	50.32	54.69	43.81	51.39	50.0525	26S proteasome regulatory subunit 6A-B
LOC111676916	XP_046804977.1	50.93	53.39	47.42	48.36	50.025	uncharacterized protein LOC111676916 isoform X2
LOC111688344	XP_023306602.2	48.61	47.32	47.62	56.46	50.0025	ATP synthase subunit s, mitochondrial
LOC111678178	XP_023295209.1	54.66	48.45	48.52	48.24	49.9675	presenilins-associated rhomboid-like protein, mitochondrial
LOC111690786	XP_023309116.1	47.67	48.2	46.75	57.02	49.91	beta-parvin
LOC111681588	XP_023299204.1	51.89	55.62	48.02	44.03	49.89	RNA-binding protein squid isoform X5
LOC111682448	XP_023300174.2	45.08	48.09	52.22	53.68	49.7675	uncharacterized protein LOC111682448
LOC111681127	XP_023298620.2	62.19	63.96	42	30.76	49.7275	uncharacterized protein LOC111681127
LOC111688120	XP_023306373.2	52.1	61.38	42.02	43.24	49.685	eukaryotic translation initiation factor 2A
LOC124419707	XP_046806101.1	49.82	56.78	46.74	45.28	49.655	aldehyde dehydrogenase, cytosolic 2-like
LOC111688527	XP_023306813.2	45.64	58.2	49.92	44.82	49.645	uncharacterized protein LOC111688527
LOC111688350	XP_023306608.1	47.48	47.24	53.96	49.74	49.605	selenoprotein F
LOC111678201	XP_023295234.1	39.48	43.05	58.27	57.56	49.59	vacuolar protein sorting-associated protein 28 homolog
LOC111676458	XP_023293138.1	54.35	50.06	47.97	45.86	49.56	methionine aminopeptidase 1
LOC111690851	XP_046801148.1	50.67	61.96	42.94	42.49	49.515	LOW QUALITY PROTEIN: succinyl-CoA:3-ketoacid-coenzyme A transferase, mitochondrial
LOC111685927	XP_023303978.2	48.38	52.14	49.99	47.36	49.4675	alpha-tocopherol transfer protein-like
LOC111686997	XP_046805156.1	48.41	50.1	48.82	50.37	49.425	uncharacterized protein LOC111686997 isoform X1
LOC111689613	XP_023307855.2	50.17	51.31	49.19	45.95	49.155	mitochondrial import inner membrane translocase subunit Tim22
LOC111685051	XP_023303053.1	50.6	62.22	40.59	43.16	49.1425	lysosomal aspartic protease
LOC111684039	XP_023301925.2	49.12	47.43	51.42	48.32	49.0725	inosine triphosphate pyrophosphatase
LOC111684706	XP_023302692.1	47.31	49.99	46.73	52.16	49.0475	casein kinase II subunit beta isoform X4
LOC111681322	XP_023298838.2	38.71	82.37	20.18	54.64	48.975	cuticle protein 16.5
LOC111675111	XP_023291613.1	43.72	47.5	53.06	51.61	48.9725	protein phosphatase inhibitor 2
LOC111675111	XP_046808649.1	43.72	47.5	53.06	51.61	48.9725	protein phosphatase inhibitor 2
LOC111684241	XP_023302142.2	45.18	52.12	53.27	45.16	48.9325	vanin-like protein 1
LOC111676093	XP_023292749.2	48.03	44.15	50.07	53.37	48.905	serine palmitoyltransferase small subunit A
LOC111687500	XP_023305709.1	12.75	28.18	106.85	47.29	48.7675	sarcotoxin-1C-like
LOC111687311	XP_023305509.1	49.53	53.17	45.08	47.14	48.73	very-long-chain 3-oxoacyl-CoA reductase-A
LOC111676164	XP_023292851.2	49.49	63.16	42.56	39.61	48.705	cyclin G
LOC111676164	XP_046806609.1	49.49	63.16	42.56	39.61	48.705	cyclin G
LOC111676164	XP_023292852.2	49.49	63.16	42.56	39.61	48.705	cyclin G
LOC111685649	XP_023303677.2	49.13	68.37	29.96	47.18	48.66	delta-1-pyrroline-5-carboxylate dehydrogenase, mitochondrial
LOC111675884	XP_046810910.1	47.78	57.81	46.61	42.12	48.58	aldehyde dehydrogenase, dimeric NADP-preferring isoform X2
LOC111682468	XP_023300200.1	54.13	50.5	44.61	45.07	48.5775	methionine aminopeptidase 2
LOC111683737	XP_023301616.2	50.96	65.05	38.09	40.21	48.5775	dolichyl-diphosphooligosaccharide--protein glycosyltransferase subunit 2
LOC111677350	XP_023294220.2	47.53	55.46	44.56	46.3	48.4625	hemicentin-2 isoform X1
LOC111680037	XP_023297414.1	54.96	43.99	47.9	46.84	48.4225	protein OPI10 homolog
LOC111680037	XP_023295361.2	46.72	50.72	47.28	48.9	48.405	uncharacterized protein LOC111678290
LOC111678290	XP_023295360.2	46.72	50.72	47.28	48.9	48.405	uncharacterized protein LOC111678290
LOC111675902	XP_046801845.1	58.82	43.42	42.1	49.08	48.355	uncharacterized protein LOC111675902
LOC111684253	XP_023302154.2	60.77	29.71	72.43	30.36	48.3175	NPC intracellular cholesterol transporter 2-like
LOC111690871	XP_023309219.1	49.13	52.11	43.6	47.93	48.1925	AP-2 complex subunit mu
LOC111683646	XP_023301510.1	42.35	42.3	53.38	54.7	48.1825	vacuolar protein-sorting-associated protein 25
LOC111680933	XP_023298415.1	42.75	39.93	53.23	56.58	48.1225	AP-1 complex subunit sigma-2 isoform X1
LOC111684533	XP_023302492.2	49.88	25.03	77.27	39.57	47.9375	antigen 5 like allergen Cul n 1-like
LOC111686162	XP_023304241.2	51.26	50.14	45.14	44.87	47.8525	cytochrome b5 isoform X3
LOC111675160	XP_023291674.1	50.6	51.79	42.67	46.06	47.78	6-phosphogluconate dehydrogenase, decarboxylating
LOC111691265	XP_023309696.1	39.28	44.57	56.34	50.85	47.76	trafficking protein particle complex subunit 2-like protein
LOC111676463	XP_023293158.2	40.6	41.98	52.6	55.82	47.75	guided entry of tail-anchored proteins factor 1
LOC111680254	XP_023297653.2	52.47	45.17	45.17	47.81	47.655	THO complex subunit 4 isoform X2
LOC111675527	XP_023292071.1	44.92	49.85	39.13	56.67	47.6425	calcyphosin-like isoform X2
LOC111675527	XP_023292072.1	44.92	49.85	39.13	56.67	47.6425	calcyphosin-like isoform X2
LOC111680058	XP_023297438.1	52.02	42.25	48.22	48	47.6225	small nuclear ribonucleoprotein Sm D3
LOC111680201	XP_023297602.1	40.15	53.97	43.49	52.5	47.5275	uncharacterized protein LOC111680201
LOC111680254	XP_023297652.2	52.27	45	45	47.63	47.475	THO complex subunit 4 isoform X1
LOC111680900	XP_023298376.2	51.77	51.83	44.34	41.86	47.45	thioredoxin reductase 1, mitochondrial isoform X3
LOC111686525	XP_023304651.2	43.16	69.02	42.54	35	47.43	unconventional myosin IC isoform X1
LOC111677781	XP_023294740.1	13.04	2.71	6.78	166.88	47.3525	larval cuticle protein 65Ag1-like
LOC111676151	XP_046806741.1	42.58	63.23	37.07	46.51	47.3475	uncharacterized protein LOC111676151 isoform X2
LOC111679986	XP_023297357.2	48.06	57.86	45.25	38.18	47.3375	epidermal growth factor receptor kinase substrate 8
LOC111680245	XP_023297639.2	46.92	53.6	43.92	44.86	47.325	ubiquilin-1
LOC111677504	XP_023294409.2	50.46	50.7	42.29	45.12	47.1425	coatomer subunit epsilon
LOC111688422	XP_023306702.2	51.2	52.58	40.49	43.91	47.045	uncharacterized protein LOC111688422
LOC111681905	XP_023299573.2	45.07	51.65	53.68	37.43	46.9575	peritrophin-44-like
LOC111680257	XP_023297658.1	55.39	60.12	38.83	33.45	46.9475	ATPase family AAA domain-containing protein 3A homolog
LOC111690860	XP_023309205.2	43.21	44.16	54.91	45.05	46.8325	probable serine hydrolase
LOC111680020	XP_023297395.2	36.39	36.32	60.23	54.05	46.7475	COMM domain-containing protein 8
LOC111682998	XP_046801489.1	47.08	52.33	42.2	45.07	46.67	guanine nucleotide-binding protein subunit beta-1
LOC111674921	XP_023291374.2	48.63	54.84	40.08	43.02	46.6425	dolichyl-diphosphooligosaccharide--protein glycosyltransferase subunit 1
LOC111683856	XP_023301741.2	53.78	47.62	42.35	42.73	46.62	39S ribosomal protein L19, mitochondrial
LOC111678624	XP_023295797.2	59.89	37.91	44.2	44.41	46.6025	probable H/ACA ribonucleoprotein complex subunit1
LOC111675398	XP_023291932.2	38.87	46	47.03	54.01	46.4775	glutathione S-transferase 1-like
LOC111678144	XP_046812360.1	49.87	46.16	44.68	44.93	46.41	probable pseudouridine-5'-phosphatase isoform X2
LOC111690478	XP_023308723.1	44.36	57.18	41	42.93	46.3675	serine/threonine-protein phosphatase 2A 56 kDa regulatory subunit epsilon isoform
LOC111675483	XP_046805970.1	48.52	46.64	39.1	51.2	46.365	uncharacterized protein LOC111675483
LOC111677017	XP_023293810.1	42.02	53.69	44.57	44.86	46.285	ras-related protein Rap-2a
LOC111690568	XP_023308841.1	52.1	44.19	45.43	43.24	46.24	replication protein A 32 kDa subunit
LOC111684586	XP_023302561.1	44.87	57.29	40.18	42.6	46.235	transitional endoplasmic reticulum ATPase TER94 isoform X3
LOC111682282	XP_023299958.2	40.66	48.14	47.72	48.39	46.2275	ras-related protein Ral-a isoform X1
LOC111677141	XP_023293980.1	50.38	47.86	42.07	43.76	46.0175	39S ribosomal protein L30, mitochondrial
LOC111687454	XP_023305666.1	50.81	47.82	43.68	41.75	46.015	uncharacterized protein LOC111687454
LOC111680486	XP_023297908.1	52.25	46.82	39.13	45.48	45.92	probable methylthioribulose-1-phosphate dehydratase
LOC111686161	XP_023304237.2	45.78	57.09	38.92	41.62	45.8525	polyubiquitin-C
LOC111686161	XP_046803415.1	45.78	57.09	38.92	41.62	45.8525	polyubiquitin-C
LOC111675649	XP_023292209.2	61.75	43.05	37.87	40.73	45.85	DNA-binding protein modulo
LOC111675330	XP_023291841.2	43.37	46.76	43.35	49.59	45.7675	glycolipid transfer protein
LOC111684326	XP_023302237.2	54.15	52.57	35.81	40.44	45.7425	28S ribosomal protein S18b, mitochondrial
LOC111685318	XP_023303343.1	35.5	34.36	59.17	53.9	45.7325	NTF2-related export protein
LOC111687954	XP_023306209.1	49.06	41.09	47.41	45.19	45.6875	N-alpha-acetyltransferase 20
LOC111688476	XP_023306756.2	45.75	48.04	46.2	42.7	45.6725	ketimine reductase mu-crystallin
LOC111686525	XP_046807524.1	41.29	66.52	41.03	33.69	45.6325	unconventional myosin IC isoform X2
LOC111683944	XP_023301821.2	48.64	54.07	39.08	40.64	45.6075	dimethyladenosine transferase 1, mitochondrial
LOC111675948	XP_023292600.2	46.66	55.85	41.23	38.53	45.5675	uncharacterized protein LOC111675948
LOC111685410	XP_023303436.2	47.7	44.76	44.13	45.58	45.5425	protein shisa-5 isoform X2
LOC111687318	XP_023305517.2	46.67	52.02	41.02	42.37	45.52	acetylcholinesterase
LOC124419766	XP_046806291.1	49.1	53.06	41.52	38.32	45.5	uncharacterized protein LOC124419766
LOC111676094	XP_023292750.2	49.34	46.48	46.87	38.6	45.3225	twinfilin
LOC111675667	XP_023292235.2	43.93	50.61	44.52	41.96	45.255	saccharopine dehydrogenase-like oxidoreductase
LOC111675667	XP_023292236.2	43.93	50.61	44.52	41.96	45.255	saccharopine dehydrogenase-like oxidoreductase
LOC111676819	XP_023293573.2	66.4	41.03	36.6	36.85	45.22	serine protease 1-like
LOC111674641	XP_023291069.2	59.36	34.28	42.44	44.57	45.1625	H/ACA ribonucleoprotein complex subunit 4
LOC111676510	XP_023293238.2	47.06	45.15	38.61	49.14	44.99	sarcocystatin-A-like
LOC111679043	XP_023296298.2	51.09	41.52	42.25	44.93	44.9475	60S ribosomal protein L7
LOC111686930	XP_023305090.2	45.48	47.35	44.15	42.75	44.9325	2-aminoadipate transaminase
LOC111677861	XP_023294832.1	43.32	50.32	42.32	43.64	44.9	uncharacterized protein CG5902
LOC111687275	XP_023305477.2	39.22	44.13	46.31	49.85	44.8775	charged multivesicular body protein 6-A
LOC111687275	XP_046810878.1	39.22	44.13	46.31	49.85	44.8775	charged multivesicular body protein 6-A
LOC111687867	XP_023306112.2	32.32	69.81	35.04	42.05	44.805	WD repeat domain phosphoinositide-interacting protein 3
LOC111686035	XP_023304101.2	44.09	42.8	43.86	48.26	44.7525	survival of motor neuron-related-splicing factor30
LOC111684628	XP_023302606.2	41.83	56.01	41.84	39.05	44.6825	leucine-rich repeat neuronal protein 2
LOC111677031	XP_023293826.1	48.23	42.87	41.37	46.16	44.6575	muscle LIM protein Mlp84B isoform X1
LOC111680900	XP_046802474.1	48.64	48.92	41.6	39.45	44.6525	thioredoxin reductase 1, mitochondrial isoform X2
LOC111691063	XP_046802807.1	47.99	28.55	51.72	50.23	44.6225	N-alpha-acetyltransferase 30A
LOC111677310	XP_023294168.2	48.32	53.94	33.9	41.94	44.525	zinc transporter ZIP13 homolog
LOC111677310	XP_023294167.2	48.32	53.94	33.9	41.94	44.525	zinc transporter ZIP13 homolog
LOC111686695	XP_023304828.1	8.81	2.41	4.69	161.92	44.4575	larval cuticle protein 65Ab1-like
LOC111678943	XP_023296170.2	39.51	38.02	49.23	50.92	44.42	protein CutA homolog
LOC111685978	XP_023304031.2	42.39	52.17	44.78	38.3	44.41	ester hydrolase C11orf54 homolog
LOC111677417	XP_023294303.2	9.66	8.7	49.71	109.53	44.4	developmental and secondary metabolism regulatorVEL1-like isoform X2
LOC111677011	XP_023293805.2	48.62	47.61	42	39.23	44.365	uncharacterized protein LOC111677011
LOC111675108	XP_023291610.2	52.63	42.13	41.72	40.86	44.335	28S ribosomal protein S35, mitochondrial
LOC111678264	XP_023295319.1	46.87	46.44	37.66	46.18	44.2875	ecdysteroid-regulated 16 kDa protein
LOC111679074	XP_046805899.1	31.41	30.98	66.28	48.48	44.2875	uncharacterized protein LOC111679074 isoform X1
LOC111680641	XP_023298083.1	41.18	45.19	44.38	46.32	44.2675	protein farnesyltransferase/geranylgeranyltransferase type-1 subunit alpha
LOC111680641	XP_046812537.1	41.18	45.19	44.38	46.32	44.2675	protein farnesyltransferase/geranylgeranyltransferase type-1 subunit alpha
LOC111688494	XP_023306781.2	42.75	30.54	59.4	44.32	44.2525	elongation of very long chain fatty acids protein AAEL008004
LOC111688494	XP_023306782.2	42.75	30.54	59.4	44.32	44.2525	elongation of very long chain fatty acids protein AAEL008004
LOC111686394	XP_023304525.1	43.43	45.45	41.47	46.55	44.225	UPF0687 protein C20orf27 homolog
LOC111675529	XP_023292075.1	43.89	42.94	43.29	46.72	44.21	mitochondrial inner membrane protease ATP23 homolog
LOC111681588	XP_023299203.1	45.96	49.25	42.5	39.06	44.1925	RNA-binding protein squid isoform X2
LOC111674795	XP_046802259.1	43.19	59.37	39.47	34.73	44.19	monocarboxylate transporter 12
LOC111681588	XP_023299202.1	45.83	49.1	42.38	38.95	44.065	RNA-binding protein squid isoform X1
LOC111677143	XP_023293983.2	47.38	45.75	40.87	42.18	44.045	double-stranded RNA-specific editase 1 isoform X1
LOC111684706	XP_046803528.1	42.16	44.76	42.03	47.21	44.04	casein kinase II subunit beta isoform X3
LOC111682953	XP_023300723.2	43.79	62.26	39.75	30.04	43.96	monocarboxylate transporter 3
LOC111688558	XP_023306835.2	46.09	42.99	40.25	46.4	43.9325	39S ribosomal protein L46, mitochondrial
LOC111690620	XP_023308895.2	27.55	44.49	26.85	76.64	43.8825	trypsin beta-like
LOC111675797	XP_023292406.1	39.18	44.81	44.48	46.96	43.8575	charged multivesicular body protein 3
LOC111677746	XP_023294702.2	37.01	54.21	34.03	50.09	43.835	uncharacterized protein LOC111677746
LOC111690259	XP_023308480.2	40.95	46.79	43.41	43.96	43.7775	uncharacterized protein LOC111690259
LOC111690259	XP_046805280.1	40.95	46.79	43.41	43.96	43.7775	uncharacterized protein LOC111690259
LOC111681469	XP_023299022.1	39.89	42.5	44.62	47.72	43.6825	BTB/POZ domain-containing protein KCTD5
LOC111688738	XP_046809841.1	42.19	42.33	42.51	47.69	43.68	transcription factor AP-1
LOC111678265	XP_023295320.2	43.69	46.82	41.29	42.44	43.56	vesicular integral-membrane protein VIP36
LOC111678463	XP_023295600.1	42.51	35.72	48.4	47.55	43.545	U3 small nucleolar ribonucleoprotein protein IMP3
LOC111686997	XP_023305171.2	42.22	44.22	42.64	44.74	43.455	uncharacterized protein LOC111686997 isoform X2
LOC111678609	XP_023295776.1	49.94	37.74	43.85	42.15	43.42	trypsin-2
LOC111675527	XP_023292069.1	40.85	45.07	35.55	51.98	43.3625	calcyphosin-like isoform X1
LOC111675527	XP_023292070.1	40.85	45.07	35.55	51.98	43.3625	calcyphosin-like isoform X1
LOC111684706	XP_046803527.1	41.31	44.02	41.55	46.36	43.31	casein kinase II subunit beta isoform X2
LOC111676180	XP_023292870.2	42.07	48.28	38.54	44.34	43.3075	mitochondrial amidoxime-reducing component 1
LOC111683927	XP_023301814.2	46.97	42.32	40.01	43.79	43.2725	ATP synthase mitochondrial F1 complex assembly factor 2
LOC111688573	XP_023306852.1	45.04	49.18	36.82	41.98	43.255	uncharacterized protein F54F2.9
LOC111677424	XP_023294310.2	8.48	10.21	41.81	112.36	43.215	signal transducer and activator of transcriptionC-like
LOC111689070	XP_046802611.1	38.37	52.08	44.19	37.42	43.015	apyrase isoform X2
LOC111679125	XP_023296394.1	41.45	41.66	40.63	48.3	43.01	uncharacterized protein LOC111679125
LOC111687173	XP_023305359.2	47.76	49.84	37.26	36.98	42.96	putative apoptosis-inducing factor 1, mitochondrial
LOC111688209	XP_023306461.2	44.32	44.65	39.41	43.4	42.945	uncharacterized protein LOC111688209 isoform X2
[truncated: 3,805 more rows]

## Sheet: C. WL_Compiled
Only sequences with an average TPM value ≥ 5 are shown; 5,617 sequences were arranged from highest average expression (top) to lowest expression (bottom)
Gene_ID	Protein_ID	TPM_WL1	TPM_WL2	TPM_WL3	AVG-TPM	NCBI Annotation
LOC111690677	XP_023308975.1	17204.3	13646.7	13995.5	14948.8	myosin regulatory light chain 2
LOC111677779	XP_023294736.1	13981.9	13284.1	12863.3	13376.4	larval cuticle protein 65Ag1-like
LOC111676083	XP_023292736.1	12871	13421.7	13632.8	13308.5	40S ribosomal protein S29
LOC111690696	XP_023309002.1	9880.37	9456.37	9258.13	9531.62	larval cuticle protein 65Ag1-like
LOC111678531	XP_023295681.1	8436.46	7914.16	8648.01	8332.88	60S ribosomal protein L23
LOC111688156	XP_023306404.2	7262.23	7743.32	8945.02	7983.52	uncharacterized protein LOC111688156
LOC111677003	XP_023293794.1	7818.06	7623.68	7733.45	7725.06	40S ribosomal protein S26
LOC111685301	XP_023303326.1	7575.61	7439.66	7975.79	7663.69	60S ribosomal protein L37a
LOC111685092	XP_023303099.1	7454.89	7388.88	7778.85	7540.87	40S ribosomal protein S15
LOC111680758	XP_023298232.1	7018.42	7793.66	7593.46	7468.51	60S ribosomal protein L44
LOC111682659	XP_023300418.1	7046.77	7365.91	7298.86	7237.18	40S ribosomal protein S12
LOC111690206	XP_023308415.2	6998.38	7080.57	7146.64	7075.2	40S ribosomal protein S25
LOC111680240	XP_023297634.1	6934.38	7062.9	7057.26	7018.18	60S ribosomal protein L35
LOC111690227	XP_023308445.1	8433.68	6164.52	6232.79	6943.66	actin-57B
LOC111678049	XP_023295051.1	6527.65	6551.5	6796.49	6625.21	60S ribosomal protein L12
LOC111678444	XP_023295560.1	6741.06	6388.38	6513.86	6547.77	40S ribosomal protein S16
LOC111685681	XP_023303714.1	6236.17	6218.17	6860.3	6438.21	40S ribosomal protein S23
LOC111690722	XP_023309033.1	6542.92	6204.95	5929.32	6225.73	larval cuticle protein 65Ag1
LOC111676731	XP_023293473.1	6211.46	6045.51	6268.95	6175.31	60S acidic ribosomal protein P1
LOC111681161	XP_023298654.2	6220.3	6026.89	6045.18	6097.46	60S acidic ribosomal protein P2
LOC111678023	XP_023295023.1	5838.1	5826.97	6252.18	5972.42	60S ribosomal protein L39
LOC111687303	XP_023305502.1	5704.7	6126.34	6085.92	5972.32	60S ribosomal protein L30
[truncated: 5,596 more rows]

## Sheet: D. H1
Gene_ID	Scaffold	Protein_ID	NCBI Annotation	Raw Read Count	TPM	FPKM	RPKM	Sequence	Annotated translation
[truncated: 21,801 more rows]

[truncated: 10 more sheets: E. H2, F. H3, G. H4, H. G1, I. G2, J. G3, K. G4, L. WL1, M. WL2, N. WL3]
