# Supplementary material for: Genetic and behavioral analyses suggest that larval and adult stages of Lucilia cuprina employ different sensory systems to detect rotten beef
Source: Parasit Vectors. 2025 Jul 9;18:270. doi: 10.1186/s13071-025-06804-0 (PMC12239484; doi:10.1186/s13071-025-06804-0)
Supplement: Supplementary file 4 — Additional file 4: Data S3. Sensory receptors expressed in L. cuprina larval stages. A: ATP-binding cassette (ABC); B: odorant-binding protein (OBP); C: transient receptor potential channel (TRP); D: CD36-sensory neuron membrane proteins (CD36/SNMPs); E: ML (MD-2 (myeloid differentiation factor-2)-related lipid-recognition and Niemann–Pick C2 disease proteins (ML/NPC2); F: chemosensory protein (CSP); G: ammonia transporter (AMT). Only receptors with TPM expression ≥ 5 are displayed. Differential expressions between stages for each receptor are listed. [file 13071_2025_6804_MOESM4_ESM.xlsx]

## Sheet: A. ABC
Name	Gene_ID	Protein_ID	TPM_L1 (Avg)	TPM_L2 (Avg)	TMP_L3 (Avg)	Fold-Change L2vsL1	Fold-Change L3vsL1	Fold-Change L3vsL2	Stage Biased	NCBI Annotation	Notes
LcupABCE1_Pixie	LOC111685532	XP_023303565.1	156.06	151.098	62.6967	ns	-1.37645	-1.34293	L1/L2	protein Pixie
LcupABCF1	LOC111679261	XP_023296564.2	46.232	45.496	13.0883	ns	-2.93454	-2.87104	L1/L2	ATP-binding cassette sub-family F member 1
LcupABCF2.1	LOC111686298	XP_023304420.1	39.272	42.588	7.42	ns	-5.40621	-5.83018	L1/L2	ATP-binding cassette sub-family F member 2
LcupABCF3	LOC111685899	XP_023303944.1	37.886	31.182	11.8567	ns	-2.23546	-1.64392	L1/L2	ATP-binding cassette sub-family F member 3
LcupABCB8	LOC111675343	XP_023291856.2	17.732	27.2	7.655	0.253786	-1.35433	-2.95395	L1/L2	mitochondrial potassium channel ATP-binding subunit
LcupABCB7.2	LOC111686366	XP_023304496.2	12.272	13.334	8.795	ns	-0.149312	-0.250675	L1/L2	iron-sulfur clusters transporter ABCB7, mitochondrial isoform X2
LcupABCB7.1	LOC111686366	XP_023304495.2	11.906	12.898	8.64667	ns	-0.134976	-0.228062	L1/L2	iron-sulfur clusters transporter ABCB7, mitochondrial isoform X1
LcupABCG20	LOC111684688	XP_046808131.1	10.486	11.696	2.82667	ns	-2.95242	-3.79475	L1/L2	ABC transporter G family member 20
LcupABCB2	LOC111679291	XP_023296602.2	10.612	7.822	2.06833	-0.192622	-4.79302	-3.20055	L1/L2	ATP-binding cassette sub-family B member 10, mitochondrial
LcupABCG17	LOC111674555	XP_023290962.2	9.058	5.83	5.17167	-0.28024	-0.331437	ns	L1/L2	ATP-binding cassette sub-family G member 5
LcupABCG1	LOC111683627	XP_046806984.1	7.028	10.18	1.61	ns	-3.43284	-6.48073	L1/L2	ATP-binding cassette sub-family G member 1
LcupABCH3	LOC124420142	XP_046808161.1	4.332	5.958	1.69667	ns	-1.65856	-2.82263	L1/L2	ABC transporter G family member 23-like
LcupABCC11	LOC111677635	XP_023294563.2	3.912	5.57	2.44167	ns	-0.320409	-1.20246	L1/L2	probable multidrug resistance-associated proteinlethal(2)03659
LcupABCB5.2_Mdr65	LOC111676690	XP_046808202.1	7.288	2.726	0.77	-1.8022	-9.18479	ns	L1/L2	multidrug resistance protein homolog 65 isoform X2
LcupABCB5.1_Mdr65	LOC111676690	XP_023293430.2	6.94	2.674	1.1	-1.7072	-8.7254	ns	L1/L2	multidrug resistance protein homolog 65 isoform X1
LcupABCC6_Cftr	LOC111676394	XP_023293080.2	5.568	7.62	4.635	ns	ns	-0.393104	L2	ATP-binding cassette sub-family C member 4
LcupABCG14_E23	LOC111678996	XP_046810871.1	1.946	8.864	3.32333	3.35896	ns	-1.81107	L2	ABC transporter G family member 21
LcupABCG16_White	LOC111678826	XP_023296010.2	2.142	6.53	3.19833	2.11813	0.338256	-0.884992	L2	protein white
LcupABCG15_Scarlet	LOC111678521	XP_023295665.2	3.308	6.094	2.33	0.722843	ns	-1.65888	L2	protein scarlet
LcupABCD2	LOC111679451	XP_023296791.1	27.086	35.792	65.1117	0.141775	1.98095	0.973052	L2/L3	ATP-binding cassette sub-family D member 3
LcupABCD1	LOC111676879	XP_046809759.1	16.58	38.356	34.56	0.955284	0.986771	ns	L2/L3	ATP-binding cassette sub-family D member
LcupABCG9.1	LOC111675196	XP_023291683.2	12.918	19.084	43.7417	ns	3.23253	1.70667	L2/L3	ATP-binding cassette sub-family G member 1 isoform X1
LcupABCG9.2	LOC111675196	XP_046812351.1	13.088	19.062	42.555	ns	3.06031	1.61639	L2/L3	ATP-binding cassette sub-family G member 1 isoform X2
LcupABCB1	LOC111677834	XP_046805510.1	9.082	13.524	16.2467	0.274055	0.894571	0.139392	L2/L3	ATP-binding cassette sub-family B member 6
LcupABCA1	LOC111676677	XP_046801540.1	3.538	5.608	16.6083	ns	6.02531	2.79802	L2/L3	ATP-binding cassette sub-family A member 13
LcupABCB3_Mdr49	LOC111675874	XP_023292498.2	4.218	8.6	9.79833	0.683196	1.46315	ns	L2/L3	multidrug resistance protein homolog 49
LcupABCG11.1	LOC111688411	XP_023306686.1	3.478	6.794	9.40333	ns	1.3863	0.33779	L2/L3	ATP-binding cassette sub-family G member 4
LcupABCG4.1	LOC111678560	XP_023295719.2	0.112	0.672	16.3383	5.99807	53.2927	22.1257	L3	ATP-binding cassette sub-family G member 1-like isoform X1
LcupABCC5	LOC111676772	XP_023293516.2	4.524	3.016	7.55667	-0.276385	0.875651	2.01704	L3	probable multidrug resistance-associated proteinlethal(2)03659
LcupABCG4.2	LOC111678560	XP_023295720.2	0.14	0.588	13.815	3.91693	45.6487	21.6924	L3	ATP-binding cassette sub-family G member 4-like isoform X2
LcupABCG2	LOC111686546	XP_046812699.1	1.988	0.848	11.2067	-1.5114	6.68497	14.6827	L3	ATP-binding cassette sub-family G member 1
LcupABCG19	LOC124418480	XP_046800980.1	2.06	2.6	6.79333	ns	3.79278	2.25077	L3	ATP-binding cassette subfamily G member 4-like
LcupABCG6	FF38_07022	KNC29188.1	7.33442	7.53687	6.64056	ns	ns	ns	NA	hypothetical protein
LcupABCA2	LOC111686232	XP_046802035.1	4.168	5.404	5.73167	ns	ns	ns	NA	phospholipid-transporting ATPase ABCA3
LcupABCC4	LOC111677811	XP_023294773.2	2.102	5.238	2.815	ns	ns	ns	NA	probable multidrug resistance-associated proteinlethal(2)03659
ns = non-differentially expressed

## Sheet: B. OBP
Name	Gene_ID	Protein_ID	TPM_L1 (Avg)	TPM_L2 (Avg)	TMP_L3 (Avg)	Fold-Change L2vsL1	Fold-Change L3vsL1	Fold-Change L3vsL2	Stage Biased	NCBI Annotation
LcupOBP50 (Minus-C)	LOC111686724	XP_023304872.2	637.414	209.606	55.4833	-2.00235	-10.279	-3.29333	L1/L2	general odorant-binding protein 99a
LcupOBP32 (Plus-C)	LOC111687521	XP_023305727.1	72.952	27.872	2.86333	-1.24423	-17.8548	-9.75944	L1/L2	general odorant-binding
LcupOBP13 (Classic)	LOC111685556	XP_023303590.2	59.544	10.274	3.89833	-4.6837	-11.9695	-1.63962	L1/L2	general odorant-binding protein 28a-like
LcupOBP12 (Classic)	LOC111685557	XP_023303591.2	39.436	7.474	0.833333	-4.03468	-25.4262	-9.23733	L1/L2	general odorant-binding protein 28a-like
LcupOBP52 (Plus-C)	LOC111675476	XP_023292012.2	32.426	10.528	2.45333	-1.86405	-10.8559	-3.82094	L1/L2	general odorant-binding
LcupOBP11 (Classic)	LOC111685558	XP_023303592.2	25.976	6.268	0.108333	-2.79969	-52.9814	-32.2119	L1/L2	general odorant-binding protein 28a-like
LcupOBP48 (Classic)	LOC111684711	XP_046810976.1	17.242	7.974	4.77167	-0.681698	-2.04147	-0.392911	L1/L2	general odorant-binding protein 56h-like
LcupOBP38 (Plus-C)	LOC111680419	XP_023297828.2	5.88	2.866	0.586667	-0.606606	-8.42739	-4.58351	L1/L2	general odorant-binding protein 56a-like
LcupOBP24 (Minus-C)	LOC111681552	XP_023299166.2	37.794	62.326	28.0817	0.672602	ns	-1.04445	L2	general odorant-binding
LcupOBP44 (Classic)	LOC111680423	XP_023297833.2	49.134	66.242	5151.69	0.383174	49.5334	40.6773	L2/L3	general odorant-binding protein 56d-like
LcupOBP49 (Classic)	LOC111677300	XP_023294155.2	6.302	323.434	812.04	31.5192	52.4535	2.08818	L2/L3	general odorant-binding protein 56d-like
LcupOBP22 (Minus-C)	LOC111690490	XP_023308745.2	16.89	49.05	885.543	2.31081	34.3344	18.1919	L2/L3	general odorant-binding
LcupOBP41 (Classic)	LOC111680409	XP_023297815.2	63.198	98.05	179.23	0.707573	3.51928	0.943267	L2/L3	general odorant-binding protein 56a-like
LcupOBP1 (Minus-C)	LOC111677663	XP_023294592.2	2.3	4.846	160.588	ns	39.22	26.5075	L2/L3	general odorant-binding protein 99a-like
LcupOBP39 (Classic)	LOC111680413	XP_023297821.2	21.832	70.438	52.0483	3.5001	2.73121	ns	L2/L3	general odorant-binding protein 56a-like
LcupOBP15 (Minus-C)	LOC111690532	XP_023308800.2	0.634	0.374	1901.82	ns	134.833	145.965	L3	general odorant-binding protein 99b
LcupOBP42 (Classic)	LOC111680408	XP_023297814.2	111.19	92.618	524.82	ns	7.00471	6.827	L3	general odorant-binding protein 56a-like
LcupOBP36 (Classic)	LOC111681272	XP_023298793.2	0.176	0.06	366.663	ns	114.937	147.644	L3	general odorant-binding protein 56a-like
LcupOBP53 (Plus-C)	LOC111675482	XP_023292018.2	0.704	0.39	6.035	ns	11.2275	16.24	L3	general odorant-binding
LcupOBP40 (Classic)	LOC111680414	XP_023297823.2	361.208	158.978	857.75	-0.844582	2.65244	6.44579	L1/L3	general odorant-binding protein 56a-like
LcupOBP43 (Classic)	LOC111680422	XP_023297832.2	170.824	65.472	217.86	-1.19871	0.550623	3.37611	L1/L3	general odorant-binding protein 56a-like
LcupOBP23 (Minus-C)	LOC111690570	XP_023308843.1	5.446	3.634	3.24667	ns	ns	ns	NA	general odorant-binding protein 99a
ns = non-differentially expressed

## Sheet: C. TRP
Gene_ID	Protein_ID	TPM_L1 (Avg)	TPM_L2 (Avg)	TMP_L3 (Avg)	Fold-Change L2vsL1	Fold-Change L3vsL1	Fold-Change L3vsL2	Stage Biased	NCBI Annotation
LOC111687279	XP_023305478.2	6.062	5.688	5.10833	ns	ns	ns	NA	transient receptor potential cation channel V1 protein painless
ns = non-differentially expressed

## Sheet: D CD36-SNMP
Gene_ID	Protein_ID	TPM_L1 (Avg)	TPM_L2 (Avg)	TMP_L3 (Avg)	Fold-Change L2vsL1	Fold-Change L3vsL1	Fold-Change L3vsL2	Stage Biased	NCBI Annotation
LOC111678008	XP_023295002.2	5.968	11.932	3.47667	0.614274	-0.661183	-2.75001	L1/L2	lysosome membrane protein 2 isoform X1
LOC111690663	XP_046804863.1	7.862	7.692	1.185	ns	-6.61834	-6.64595	L1/L2	scavenger receptor class B member 1
LOC111675757	XP_023292352.2	34.094	62.662	24.7117	0.687485	ns	-1.4892	L2	dnaJ homolog shv
LOC111675275	XP_046808270.1	3.848	5.85	3.945	ns	ns	-0.229102	L2	scavenger receptor class B member 1 isoform X2
LOC111675275	XP_046808275.1	3.856	5.886	3.83333	ns	ns	-0.278806	L2	scavenger receptor class B member 1 isoform X3
LOC111677994	XP_023294985.2	8.468	16.924	146.51	0.819899	17.5991	10.3733	L2/L3	scavenger receptor class B member 1
LOC111678000	XP_023294991.1	16.346	27.352	31.94	0.503503	1.15772	0.102976	L2/L3	scavenger receptor class B member 1
LOC111683030	XP_023300830.1	1.916	5.724	37.6733	2.17859	19.0115	7.96963	L2/L3	protein croquemort-like
LOC111690328	XP_046809824.1	2.804	3.442	5.285	ns	0.999305	0.538902	L2/L3	protein peste
LOC111675275	XP_023291780.2	4.004	6.102	4.255	ns	ns	ns	NA	scavenger receptor class B member 1 isoform X1
ns = non-differentially expressed

## Sheet: E. ML-NPC2
Gene_ID	Protein_ID	TPM_L1 (Avg)	TPM_L2 (Avg)	TMP_L3 (Avg)	Fold-Change L2vsL1	Fold-Change L3vsL1	Fold-Change L3vsL2	Stage Biased	NCBI Annotation
LOC111684250	XP_023302150.1	13.348	19.528	1.54667	ns	-11.6674	-12.622	L1/L2	NPC intracellular cholesterol transporter 2
LOC111684251	XP_023302151.1	44.78	1227.29	34.6783	12.9958	ns	-24.1769	L2	NPC intracellular cholesterol transporter 2-like
LOC111684252	XP_023302153.2	41.5	779.98	42.7917	11.0371	ns	-15.7205	L2	NPC intracellular cholesterol transporter 2-like
LOC111678264	XP_023295319.1	18.092	27.54	26.7633	0.528245	0.724108	ns	L2/L3	ecdysteroid-regulated 16 kDa protein
LOC111684253	XP_023302154.2	0.076	3.204	8.675	17.3728	33.985	2.34854	L2/L3	NPC intracellular cholesterol transporter 2-like
LOC111687622	XP_023305844.2	57.106	20.888	69.8833	-1.65804	ns	3.43269	L1/L3	NPC intracellular cholesterol transporter 2 homolog a
ns = non-differentially expressed

## Sheet: F. CSP
Gene_ID	Protein_ID	TPM_L1 (Avg)	TPM_L2 (Avg)	TMP_L3 (Avg)	Fold-Change L2vsL1	Fold-Change L3vsL1	Fold-Change L3vsL2	Stage Biased	NCBI Annotation
LOC111678035	XP_023295035.1	11.462	3.924	0.511667	-2.19073	-17.7432	-7.67651	L1/L2	chemosensory protein
LOC111677996	XP_046809672.1	322.648	440.106	257.517	0.360157	ns	-0.456415	L2	ejaculatory bulb-specific protein 3
LOC111678024	XP_023295024.1	219.41	1211.82	383.448	5.66186	0.939528	-2.3491	L2	ejaculatory bulb-specific protein 3
ns = non-differentially expressed

## Sheet: G. AMT
Gene_ID	Protein_ID	TPM_L1 (Avg)	TPM_L2 (Avg)	TMP_L3 (Avg)	Fold-Change L2vsL1	Fold-Change L3vsL1	Fold-Change L3vsL2	Stage Biased	NCBI Annotation
LOC111685868	XP_046808488.1	37.976	70.878	14.7883	0.46444	-1.93949	-4.58913	L1/L2	ammonium transporter Rh type B
ns = non-differentially expressed
