# Supplementary material for: Genetic and behavioral analyses suggest that larval and adult stages of Lucilia cuprina employ different sensory systems to detect rotten beef
Source: Parasit Vectors. 2025 Jul 9;18:270. doi: 10.1186/s13071-025-06804-0 (PMC12239484; doi:10.1186/s13071-025-06804-0)
Supplement: Supplementary file 5 — Additional file 5: Data S4. Sensory receptors expressed in L. cuprina early L3 tissues. A: gustatory receptor (GR); B: ATP-binding cassette (ABC); C: odorant-binding protein (OBP); D: transient receptor potential channel (TRP); E: CD36-sensory neuron membrane proteins (CD36/SNMPs); F: ML (MD-2 (myeloid differentiation factor-2)-related lipid-recognition and Niemann–Pick C2 disease proteins (ML/NPC2); G: chemosensory protein (CSP); H: ammonia transporter (AMT). Only receptors with TPM expression ≥ 5 are displayed. Differential expressions between stages for each receptor are listed. [file 13071_2025_6804_MOESM5_ESM.xlsx]

## Sheet: A. GR
Gene_ID	Protein_ID	TPM_Head (Avg)	TPM_Gut (Avg)	TMP_Whole-Larva (Avg)	Fold-Change HvsWL	Fold-Change GvsWL	Tissue Biased	NCBI Annotation
LOC111679073	XP_023296333.1	1.4225	9.655	0.973333	ns	9.19968	GUT	putative gustatory receptor 94a
ns = non-differentially expressed

## Sheet: B. ABC
Name	Gene_ID	Protein_ID	TPM_Head (Avg)	TPM_Gut (Avg)	TMP_Whole-Larva (Avg)	Fold-Change HvsWL	Fold-Change GvsWL	Tissue Biased	NCBI Annotation
LcupABCA1	LOC111676677	XP_046801540.1	31.215	3.305	5.23667	4.78276	-0.876246	HEAD	ATP-binding cassette sub-family A member 13
LcupABCG1	LOC111683627	XP_046806984.1	27.4325	0.34	3.57	6.31262	-12.6601	HEAD	ATP-binding cassette sub-family G member 1
LcupABCG17	LOC111674555	XP_023290962.2	10.92	3.5625	3.53	1.41307	ns	HEAD	ATP-binding cassette sub-family G member 5
LcupABCG4.1	LOC111678560	XP_023295719.2	6.83	2.5375	1.83667	2.163	ns	HEAD	ATP-binding cassette sub-family G member 1-like isoform X1
LcupABCG18	LOC111674549	XP_046805142.1	7.9325	2.35	1.74	3.0826	ns	HEAD	ATP-binding cassette sub-family G member 8
LcupABCG4.2	LOC111678560	XP_023295720.2	5.57	1.9975	1.57333	1.94769	ns	HEAD	ATP-binding cassette sub-family G member 4-like isoform X2
LcupABCH1.1_Osy	LOC111690216	XP_046806084.1	5.02	0.4125	0.96	2.69143	-2.17343	HEAD	ABC transporter G family member 23
LcupABCD1	LOC111676879	XP_046809759.1	6.9925	145.32	24.5233	-4.97552	5.27565	GUT	ATP-binding cassette sub-family D member
LcupABCG9.2	LOC111675196	XP_046812351.1	14.69	57.77	13.9333	ns	3.164	GUT	ATP-binding cassette sub-family G member 1 isoform X2
LcupABCB8	LOC111675343	XP_023291856.2	9.54	25.91	13.75	-0.919612	0.409099	GUT	mitochondrial potassium channel ATP-binding subunit
LcupABCG9.1	LOC111675196	XP_023291683.2	15.1325	59.6075	13.6433	ns	3.44087	GUT	ATP-binding cassette sub-family G member 1 isoform X1
LcupABCB1	LOC111677834	XP_046805510.1	6.7925	16.1475	7.39	-0.301223	0.716177	GUT	ATP-binding cassette sub-family B member 6
LcupABCG11.1	LOC111688411	XP_023306686.1	1.69	35.9525	5.65	-4.65182	5.73514	GUT	ATP-binding cassette sub-family G member 4
LcupABCC4	LOC111677811	XP_023294773.2	0.005	25.89	4.71667	-96.4004	4.67044	GUT	probable multidrug resistance-associated proteinlethal(2)03659
LcupABCG6	FF38_07022	KNC29188.1	2.43796	21.9823	4.35276	0.655708	3.60375	GUT	hypothetical protein
LcupABCB3_Mdr49	LOC111675874	XP_023292498.2	0.0175	10.0875	3.51	-63.2796	1.52002	GUT	multidrug resistance protein homolog 49
LcupABCA2	LOC111686232	XP_046802035.1	0.965	11.4675	2.27	-2.69574	4.23419	GUT	phospholipid-transporting ATPase ABCA3
LcupABCC10.1	LOC111677631	XP_046808696.1	0.325	6.7325	1.09	-4.6752	5.47235	GUT	ATP-binding cassette subfamily C member 4-like isoform X1
LcupABCB4.2_Mdr50	LOC111678544	XP_046811592.1	0.0025	7.17	1.08	-67.3327	6.05806	GUT	ATP-dependent translocase ABCB1 isoform X2
LcupABCB4.1_Mdr50	LOC111678544	XP_023295699.2	0.0025	7.825	1.07667	-67.3327	6.69485	GUT	ATP-dependent translocase ABCB1 isoform X1
LcupABCC9.1	LOC111681009	XP_023298496.2	0.1625	5.22	0.963333	-8.83539	4.64991	GUT	probable multidrug resistance-associated proteinlethal(2)03659 isoform X1
LcupABCC9.2	LOC111681009	XP_023298495.2	0.17	5.0375	0.956667	-8.5026	4.48455	GUT	probable multidrug resistance-associated proteinlethal(2)03659 isoform X2
LcupABCG7	LOC111686545	XP_046806488.1	0.5	5.09	0.88	-1.49638	4.15876	GUT	ATP-binding cassette sub-family G member 1
LcupABCC10.2	LOC111677631	XP_046808697.1	0.3175	6.49	0.86	-3.39961	6.9228	GUT	probable multidrug resistance-associated proteinlethal(2)03659 isoform X2
LcupABCC3.2_Mdr5	LOC111676775	XP_046806381.1	0.5825	5.1825	0.773333	-0.633045	6.14303	GUT	probable multidrug resistance-associated proteinlethal(2)03659 isoform X2
LcupABCC3.1_Mdr5	LOC111676775	XP_046806380.1	0.5825	5.085	0.733333	-0.533311	6.34287	GUT	probable multidrug resistance-associated proteinlethal(2)03659 isoform X1
LcupABCD2	LOC111679451	XP_023296791.1	24.4475	28.08	12.64	0.274094	0.776767	HEAD/GUT	ATP-binding cassette sub-family D member 3
LcupABCG20	LOC111684688	XP_046808131.1	19.17	7.35	2.90333	5.25523	1.146	HEAD/GUT	ABC transporter G family member 20
LcupABCC11	LOC111677635	XP_023294563.2	7.58	3.42	2.07	2.08008	0.21549	HEAD/GUT	probable multidrug resistance-associated proteinlethal(2)03659
LcupABCH3	LOC124420142	XP_046808161.1	16.47	5.525	1.75	7.87157	1.94137	HEAD/GUT	ABC transporter G family member 23-like
LcupABCH2.3_Snu	LOC111675680	XP_046806828.1	5.285	2.5175	1.05333	2.69839	0.97954	HEAD/GUT	ABC transporter G family member 23 isoform X3
LcupABCH2.2_Snu	LOC111675680	XP_046806827.1	5.01	2.2375	0.936667	2.7347	0.978175	HEAD/GUT	ABC transporter G family member 23 isoform X2
LcupABCH2.1_Snu	LOC111675680	XP_046806826.1	5.01	2.215	0.93	2.73299	0.969966	HEAD/GUT	ABC transporter G family member 23 isoform X1
LcupABCE1_Pixie	LOC111685532	XP_023303565.1	80.0125	71.2075	105.61	-0.688484	-0.692264	NA	protein Pixie
LcupABCF1	LOC111679261	XP_023296564.2	29.8125	19.0225	53.91	-1.66799	-3.14669	NA	ATP-binding cassette sub-family F member 1
LcupABCF2.1	LOC111686298	XP_023304420.1	18.435	12.2725	22.0433	-0.476013	-1.2266	NA	ATP-binding cassette sub-family F member 2
LcupABCF3	LOC111685899	XP_023303944.1	18.3275	15.87	20.8267	-0.378365	-0.437899	NA	ATP-binding cassette sub-family F member 3
LcupABCB7.2	LOC111686366	XP_023304496.2	7.6225	13.755	9.07	-0.468362	ns	NA	iron-sulfur clusters transporter ABCB7, mitochondrial isoform X2
LcupABCB7.1	LOC111686366	XP_023304495.2	7.4625	13.31	8.78	-0.446867	ns	NA	iron-sulfur clusters transporter ABCB7, mitochondrial isoform X1
LcupABCB2	LOC111679291	XP_023296602.2	4.125	6.135	4.59333	-0.342815	ns	NA	ATP-binding cassette sub-family B member 10, mitochondrial
ns = non-differentially expressed

## Sheet: C. OBP
Name	Gene_ID	Protein_ID	TPM_Head (Avg)	TPM_Gut (Avg)	TMP_WL3b (Avg)	Fold-Change HvsWL	Fold-Change GvsWL	Tissue Biased	NCBI Annotation
LcupOBP44 (Classic)	LOC111680423	XP_023297833.2	5005.92	175.17	2107.44	0.658838	-14.8085	HEAD	general odorant-binding protein 56d-like
LcupOBP49 (Classic)	LOC111677300	XP_023294155.2	3336.33	18.725	881.903	2.21883	-26.8395	HEAD	general odorant-binding protein 56d-like
LcupOBP40 (Classic)	LOC111680414	XP_023297823.2	1647.66	6.215	125.413	10.7315	-20.9232	HEAD	general odorant-binding protein 56a-like
LcupOBP41 (Classic)	LOC111680409	XP_023297815.2	1270.81	9.4125	97.9967	10.6328	-12.6287	HEAD	general odorant-binding protein 56a-like
LcupOBP42 (Classic)	LOC111680408	XP_023297814.2	1163.24	1.2575	75.03	12.3593	-36.0276	HEAD	general odorant-binding protein 56a-like
LcupOBP39 (Classic)	LOC111680413	XP_023297821.2	503.238	0.085	41.96	9.89362	-83.6289	HEAD	general odorant-binding protein 56a-like
LcupOBP43 (Classic)	LOC111680422	XP_023297832.2	302.697	2.355	23.8167	10.4045	ns	NA	general odorant-binding protein 56a-like
LcupOBP24 (Minus-C)	LOC111681552	XP_023299166.2	187.01	35.16	94.6867	0.302618	-2.66784	HEAD	general odorant-binding
LcupOBP32 (Plus-C)	LOC111687521	XP_023305727.1	139.075	10.2875	7.15	14.5526	ns	HEAD	general odorant-binding
LcupOBP48 (Classic)	LOC111684711	XP_046810976.1	101.312	0.0025	4.88667	15.3443	-101.322	HEAD	general odorant-binding protein 56h-like
LcupOBP13 (Classic)	LOC111685556	XP_023303590.2	98.62	0.005	4.62667	15.5796	-90.5258	HEAD	general odorant-binding protein 28a-like
LcupOBP22 (Minus-C)	LOC111690490	XP_023308745.2	80.1525	70.61	561.643	-10.264	-10.4509	NA	general odorant-binding
LcupOBP12 (Classic)	LOC111685557	XP_023303591.2	65.2825	0.0275	3.26	14.9822	-29.6538	HEAD	general odorant-binding protein 28a-like
LcupOBP52 (Plus-C)	LOC111675476	XP_023292012.2	64.82	0.1525	2.62667	17.0724	-18.8633	HEAD	general odorant-binding
LcupOBP11 (Classic)	LOC111685558	XP_023303592.2	28.9125	0.0475	1.38667	15.4082	-23.8178	HEAD	general odorant-binding protein 28a-like
LcupOBP53 (Plus-C)	LOC111675482	XP_023292018.2	28.13	0.1	1.05333	17.9573	-13.1676	HEAD	general odorant-binding
LcupOBP38 (Plus-C)	LOC111680419	XP_023297828.2	23.44	0.0025	1.01	16.5261	-66.2746	HEAD	general odorant-binding protein 56a-like
LcupOBP37 (Classic)	LOC111680420	XP_023297829.2	15.6375	0.005	0.9	13.1669	-54.7082	HEAD	general odorant-binding protein 56a-like
LcupOBP56 (Plus-C)	LOC111690108	XP_023308335.2	8.895	0.005	1.63667	3.76655	-52.0232	HEAD	general odorant-binding
LcupOBP50 (Minus-C)	LOC111686724	XP_023304872.2	7.2	73	59.1667	-10.478	ns	NA	general odorant-binding protein 99a
LcupOBP14 (Classic)	LOC111675153	XP_046801839.1	6.005	0.015	0.49	10.0658	-24.5724	HEAD	general odorant-binding protein 28a-like
LcupOBP1 (Minus-C)	LOC111677663	XP_023294592.2	4.1875	4.46	20.5533	-7.16186	-5.92012	NA	general odorant-binding protein 99a-like
ns = non-differentially expressed

## Sheet: D. TRP
Gene_ID	Protein_ID	TPM_Head (Avg)	TPM_Gut (Avg)	TMP_Whole-Larva (Avg)	Fold-Change HvsWL	Fold-Change GvsWL	Tissue Biased	NCBI Annotation
LOC111687279	XP_023305478.2	12.9175	2.3175	1.71333	6.15095	ns	HEAD	transient receptor potential cation channel V1 protein painless
ns = non-differentially expressed

## Sheet: E. CD36-SNMP
Gene_ID	Protein_ID	TPM_Head (Avg)	TPM_Gut (Avg)	TMP_Whole-Larva (Avg)	Fold-Change HvsWL	Fold-Change GvsWL	Tissue Biased	NCBI Annotation
LOC111678000	XP_023294991.1	65.8	5.4625	19.0933	1.80644	-4.29419	HEAD	scavenger receptor class B member 1
LOC111675757	XP_023292352.2	31.445	103.655	69.5867	-2.47303	0.0998924	GUT	Protein croquemort dnaJ homolog shv
LOC111683030	XP_023300830.1	2.265	75.44	10.09	-6.58358	8.7108	GUT	protein croquemort-like
LOC111690328	XP_046809824.1	1.565	4.97	2.09	-0.69059	1.7771	GUT	protein peste
LOC111677994	XP_023294985.2	8.555	2.385	29.5433	-4.72769	-14.9601	NA	scavenger receptor class B member 1
LOC111675759	XP_023292355.2	4.225	5.14	5.14	-0.503226	-1.03634	NA	protein croquemort
ns = non-differentially expressed

## Sheet: F. ML-NPC2
Gene_ID	Protein_ID	TPM_Head (Avg)	TPM_Gut (Avg)	TMP_Whole-Larva (Avg)	Fold-Change HvsWL	Fold-Change GvsWL	Tissue Biased	NCBI Annotation
LOC111684251	XP_023302151.1	15.6375	1047.29	124.893	-11.6613	7.82269	GUT	NPC intracellular cholesterol transporter 2-like
LOC111684252	XP_023302153.2	5.945	951.847	104.11	-20.4448	8.51445	GUT	NPC intracellular cholesterol transporter 2-like
LOC111684250	XP_023302150.1	0.0125	163.093	14.0567	-83.0133	10.751	GUT	NPC intracellular cholesterol transporter
LOC111687622	XP_023305844.2	15.0925	35.9825	19.9633	-0.690424	0.363833	GUT	NPC intracellular cholesterol transporter 2 homolog a
LOC111684253	XP_023302154.2	4.555	48.3175	6.54333	-0.876404	6.81977	GUT	NPC intracellular cholesterol transporter 2-like
LOC111678264	XP_023295319.1	107.71	44.2875	27.8667	2.31344	0.168792	HEAD/GUT	ecdysteroid-regulated 16 kDa protein
ns = non-differentially expressed

## Sheet: G. CSP
Gene_ID	Protein_ID	TPM_Head (Avg)	TPM_Gut (Avg)	TMP_Whole-Larva (Avg)	Fold-Change HvsWL	Fold-Change GvsWL	Tissue Biased	NCBI Annotation
LOC111678024	XP_023295024.1	3165.95	957.053	2024.5	0.644433	-1.80859	HEAD	ejaculatory bulb-specific protein 3
LOC111677996	XP_046809672.1	1032.63	92.965	222.81	3.16991	-2.17034	HEAD	ejaculatory bulb-specific protein 3
ns = non-differentially expressed

## Sheet: H. AMT
Gene_ID	Protein_ID	TPM_Head (Avg)	TPM_Gut (Avg)	TMP_Whole-Larva (Avg)	Fold-Change HvsWL	Fold-Change GvsWL	Tissue Biased	NCBI Annotation
LOC111685868	XP_046808488.1	3.3375	57.24	32.67	-13.8397	0.271852	GUT	ammonium transporter Rh type B
ns = non-differentially expressed
