# Supplementary material for: Genetic and behavioral analyses suggest that larval and adult stages of Lucilia cuprina employ different sensory systems to detect rotten beef
Source: Parasit Vectors. 2025 Jul 9;18:270. doi: 10.1186/s13071-025-06804-0 (PMC12239484; doi:10.1186/s13071-025-06804-0)
Supplement: Supplementary file 7 — Additional file 7: Data S6. TPM transcript expression and differential expression of the ABC transporter LcupABCC13_Sur and LcupABCG6. The annotation of both receptors was corrected using assembly GCA_001187945.1, and the transcript expression and differential expression between (A) larval stages and (B) tissues was calculated. [file 13071_2025_6804_MOESM7_ESM.xlsx]

## Sheet: A. Larval stages
LcupABCC13_Sur
Gene_ID	Protein_ID	NCBI annotation
FF38_07459	KNC30436.1	ATP-binding cassette sub-family C member Sur CDS		Gene expression	Libraries						Libraries						Libraries
					L1_1	L1_2	L1_3	L1_4	L1_5	AVG	L2_1	L2_2	L2_3	L2_4	L2_5	AVG	L3_1	L3_2	L3_3	L3_4	L3_5	L3_6	AVG
Scaffold		CDS length (bp)	7773	Counts	194	345	272	490	317		334	203	178	166	165		441	282	327	385	346	323
JRES01000523.1				RPM	0.0249582	0.0443844	0.0349929	0.0630387	0.0407822		0.0429693	0.026116	0.0228998	0.021356	0.0212273		0.0567349	0.0362794	0.0420687	0.0495304	0.0445131	0.0415541
				Sca-Factor	0.0674698	0.0674698	0.0519439	0.0537908	0.0486792		0.0760966	0.0516343	0.0670209	0.0545117	0.0532363		0.0474944	0.0440319	0.0456649	0.0505143	0.0464644	0.0385071
Genome assembly ID				TPM	0.369917	0.657841	0.673667	1.17192	0.837774	0.742225	0.564667	0.505789	0.341681	0.391768	0.398738	0.440529	1.19456	0.823936	0.921248	0.980522	0.958003	1.07913	0.992899
GCA_001187945.1
				DE expression	DE (FDR Adj p-v)	DE Log2 Ratio
				L2vsL1	0.0346953	-0.651759
				L3vsL1	0.0063202	0.646223
				L3vsL2	1.25324e-18	1.31053
LcupABCG6
Gene_ID	Protein_ID	NCBI annotation
FF38_07022	KNC29188.1	hypothetical protein		Gene expression	Libraries						Libraries						Libraries
					L1_1	L1_2	L1_3	L1_4	L1_5	AVG	L2_1	L2_2	L2_3	L2_4	L2_5	AVG	L3_1	L3_2	L3_3	L3_4	L3_5	L3_6	AVG
Scaffold		CDS length (bp)	2454
JRES01000682.1				Counts	212	469	403	395	263		463	369	473	265	335		323	157	233	224	282	280
				RPM	0.0863896	0.191117	0.164222	0.160962	0.107172		0.188672	0.150367	0.192747	0.107987	0.136512		0.131622	0.0639772	0.094947	0.0912795	0.114914	0.114099
Genome assembly ID				Sca-Factor	0.0674698	0.0674698	0.0519439	0.0537908	0.0486792		0.0760966	0.0516343	0.0670209	0.0545117	0.0532363		0.0474944	0.0440319	0.0456649	0.0505143	0.0464644	0.0385071
GCA_001187945.1				TPM	3.76594	8.33125	9.29858	8.80107	6.47528	7.33442	7.29226	8.56515	8.45858	5.82643	7.54195	7.53687	8.15093	4.27346	6.11533	5.31471	7.27403	8.71492	6.64056
Disclaimer				DE expression	DE (FDR Adj p-v)	DE Log2 Ratio
Annotated as partial, however the protein sequence is complete but starting at methionine five
				L2vsL1	ns	ns
Abbreviations				L3vsL1	ns	ns
AVG = average				L3vsL2	ns	ns
bp = base pair
CDS = coding sequence
DE = differential expression
L1 = larva stage 1
L2 = larva stage 2
L3 = larva stage 3

## Sheet: B Larval tissues
LcupABCC13_Sur
Gene_ID	Protein_ID	NCBI annotation
FF38_07459	KNC30436.1	ATP-binding cassette sub-family C member Sur CDS		Gene expression	Libraries					Libraries					Libraries
					H1	H2	H3	H4	AVG	G1	G2	G3	G4	AVG	WL1	WL2	WL3	AVG
Scaffold		CDS length (bp)	7773	Counts	829	714	1199	947		715	1176	675	681		409	495	363
JRES01000523.1				RPM	0.106651	0.0918564	0.154252	0.121832		0.0919851	0.151293	0.0868391	0.087611		0.052618	0.063682	0.0467001
				Sca-Factor	0.349592	0.26043	0.400343	0.340063		0.314432	0.357379	0.283952	0.304509		0.414434	0.423645	0.368782
Genome assembly ID				TPM	0.305074	0.35271	0.385299	0.358263	0.350336	0.292544	0.42334	0.305823	0.287712	0.327355	0.126964	0.150319	0.126633	0.134639
GCA_001187945.1
				DE expression	DE (FDR Adj p-v)	DE Log2 Ratio
				HvsWL	2.85388e-14	1.30079
				GvsWL	1.1474e-07	0.847643
LcupABCG6
Gene_ID	Protein_ID	NCBI annotation
FF38_07022	KNC29188.1	hypothetical protein		Gene expression	Libraries					Libraries					Libraries
					H1	H2	H3	H4	AVG	G1	G2	G3	G4	AVG	WL1	WL2	WL3	AVG
Scaffold		CDS length (bp)	2454
JRES01000682.1				Counts	785	633	566	696		5906	7987	4823	4643		1161	1970	1270
				RPM	0.319886	0.257946	0.230644	0.283619		2.40668	3.25469	1.96536	1.89201		0.473105	0.802771	0.517522
Genome assembly ID				Sca-Factor	0.349592	0.26043	0.400343	0.340063		0.314432	0.357379	0.283952	0.304509		0.414434	0.423645	0.368782
GCA_001187945.1				TPM	2.69126	2.91312	1.69446	2.45299	2.43796	22.512	26.7856	20.3573	18.2745	21.9823	3.35756	5.57328	4.12744	4.35276
Disclaimer				DE expression	DE (FDR Adj p-v)	DE Log2 Ratio
Annotated as partial, however the protein sequence is complete but starting at methionine five
				HvsWL	0.000496055	-0.809758
Abbreviations				GvsWL	7.23311e-05	1.89835
AVG = average
bp = base pair
CDS = coding sequence
DE = differential expression
G = larval gut
H = larval head
WL= whole larva
