# Supplementary material for: Genetic and behavioral analyses suggest that larval and adult stages of Lucilia cuprina employ different sensory systems to detect rotten beef
Source: Parasit Vectors. 2025 Jul 9;18:270. doi: 10.1186/s13071-025-06804-0 (PMC12239484; doi:10.1186/s13071-025-06804-0)
Supplement: Supplementary file 8 — Additional file 8: Data S7. Transcripts enriched in (A) the larval head or (B) larval gut, considering only TPM expression ≥ 5. [file 13071_2025_6804_MOESM8_ESM.xlsx]

## Sheet: A. Transcripts enriched in Head
Only sequences with an average TPM value ≥ 5 are shown; 743 sequences were arranged from highest average expression (top) to lowest expression (bottom).
In the case of gene isoforms that showed exactly the same TPM expression, only one of them was conserved.
Sensory receptors and other genes discussed in the manuscript were highlighted in bold and moved to the top of the table to easy its visualization.
Gene_ID	Protein_ID	AVG-TPM	NCBI Annotation	Function
LOC111686845	XP_023305007.2	106.035	protein yellow	Pigmentation
LOC111684711	XP_046810976.1	101.312	general odorant-binding protein 56h-like	Olfaction
LOC111685556	XP_023303590.2	98.62	general odorant-binding protein 28a-like	Olfaction/detoxification
LOC111674637	XP_046805439.1	93.0775	larval cuticle protein A2B-like	Cuticle formation
LOC111685557	XP_023303591.2	65.2825	general odorant-binding protein 28a-like	Olfaction
LOC111675476	XP_023292012.2	64.82	general odorant-binding	Olfaction
LOC111675075	XP_023291557.2	64.04	protein yellow-h	Pigmentation
LOC111681304	XP_023298820.1	32.0575	eclosion hormone	Neuropeptide signaling
LOC111685558	XP_023303592.2	28.9125	general odorant-binding protein 28a-like	Olfaction
LOC111675482	XP_023292018.2	28.13	general odorant-binding	Olfaction
LOC111683627	XP_046806984.1	27.4325	ATP-binding cassette sub-family G member 1	Olfaction/detoxification
LOC111680419	XP_023297828.2	23.44	general odorant-binding protein 56a-like	Olfaction
LOC111688188	XP_023306434.2	23.4225	mycosubtilin synthase subunit C (ebony gene)	Pigmentation
LOC111678526	XP_023295670.2	13.73	mucin-5AC	Digestion, gut epithelium protection and immune response	vertebrate olfaction
LOC111677826	XP_046801836.1	13.44	microsomal glutathione S-transferase 1-like isoform X1	Olfaction/odor degradation/detoxification
LOC111677826	XP_023294793.2	13.1	microsomal glutathione S-transferase 1-like isoform X2	Olfaction/odor degradation/detoxification
LOC111687279	XP_023305478.2	12.9175	transient receptor potential cation channel protein painless	Taste temperature an mechanoreception
LOC111686239	XP_023304356.2	12.77	carboxylesterase 1E	Olfaction/odor degradation/detoxification
LOC111677018	XP_023293811.2	11.9925	mucin-5AC	Digestion, gut epithelium protection and immune response
LOC111674555	XP_023290962.2	10.92	ATP-binding cassette sub-family G member 5	Olfaction/detoxification
LOC111675496	XP_023292035.2	8.0525	esterase B1	Olfaction/odor degradation/detoxification
LOC111674549	XP_046805142.1	7.9325	ATP-binding cassette sub-family G member 8	Olfaction/detoxification
LOC111677635	XP_023294563.2	7.58	probable multidrug resistance-associated proteinlethal(2)03659	Olfaction/detoxification
LOC111682522	XP_046810292.1	7.315	mucin-5AC isoform X1	Digestion, gut epithelium protection and immune response
LOC111682522	XP_046810293.1	7.2525	mucin-5AC isoform X2	Digestion, gut epithelium protection and immune response
LOC111681546	XP_046804187.1	7.08	sex determination protein fruitless isoform X6	Pigmentation, sex determination and male courtship behavior
LOC111678560	XP_023295719.2	6.83	ATP-binding cassette sub-family G member 1-like isoform X1	Olfaction/detoxification
LOC111675153	XP_046801839.1	6.005	general odorant-binding protein 28a-like	Olfaction
LOC111678560	XP_023295720.2	5.57	ATP-binding cassette sub-family G member 4-like isoform X2	Olfaction/detoxification
LOC111682077	XP_046811786.1	5.5425	mucin-5AC	Digestion, gut epithelium protection and immune response
LOC111675680	XP_046806828.1	5.285	ABC transporter G family member 23 isoform X3	Olfaction/detoxification
LOC111683433	XP_046808438.1	5.0925	mucin-5AC	Digestion, gut epithelium protection and immune response
LOC111690216	XP_046806084.1	5.02	ABC transporter G family member 23	Olfaction/detoxification
LOC111675680	XP_046806826.1	5.01	ABC transporter G family member 23 isoform X1	Olfaction/detoxification
LOC111680816	XP_023298303.2	82.675	keratin, type I cytoskeletal 10
LOC111690311	XP_023308546.2	77.35	uncharacterized protein LOC111690311
LOC111686235	XP_023304351.2	68.78	uncharacterized protein LOC111686235
LOC111690518	XP_023308782.2	59.905	extensin
LOC111685158	XP_023303168.2	59.5125	uncharacterized protein LOC111685158
LOC111683051	XP_046812714.1	56.2625	glycine-rich cell wall structural protein-like isoform X2
LOC111683051	XP_023300849.2	52.395	glycine-rich cell wall structural protein 1-likeisoform X1
LOC111678833	XP_023296033.2	52.32	LOW QUALITY PROTEIN: myb-like protein V
LOC111685320	XP_046811634.1	46.7725	uncharacterized protein LOC111685320
LOC111678642	XP_023295816.2	44.3825	uncharacterized protein LOC111678642
LOC111681452	XP_023299004.2	43.0925	kunitz-type serine protease inhibitor LmKTT-1b
LOC111686227	XP_023304343.2	41.61	putative mediator of RNA polymerase II transcription subunit 26 isoform X1
LOC111682464	XP_023300196.2	40.9825	uncharacterized protein LOC111682464
LOC111675327	XP_023291826.1	40.475	pro-resilin-like
LOC111686227	XP_046810650.1	37.865	putative mediator of RNA polymerase II transcription subunit 26 isoform X2
LOC111686236	XP_023304353.2	33.335	adult-specific cuticular protein ACP-22-like
LOC111686448	XP_046811537.1	32.4625	glucose-6-phosphate 1-epimerase
LOC111680614	XP_023298055.2	31	protein spaetzle 3
LOC111686193	XP_046803002.1	29.54	peritrophin-1-like
LOC111688678	XP_046806346.1	29.055	uncharacterized protein LOC111688678
LOC111685381	XP_023303407.1	28.6425	histidine-rich glycoprotein
LOC111685324	XP_023303349.2	28.5325	uncharacterized protein LOC111685324
LOC111674998	XP_023291455.2	28.495	uncharacterized protein LOC111674998
LOC111675695	XP_023292272.2	28.255	protein spaetzle 5
LOC124419186	XP_046803753.1	26.5325	larval/pupal cuticle protein H1C-like
LOC111679984	XP_046804020.1	25.6975	peroxidase
LOC111678705	XP_023295891.2	25.6025	farnesol dehydrogenase-like
LOC111682930	XP_023300699.1	25.515	proline-rich protein 4-like isoform X2
LOC111683107	XP_046811667.1	24.65	uncharacterized protein LOC111683107
LOC111688672	XP_046810037.1	24.32	uncharacterized protein LOC111688672
LOC111681168	XP_023298659.2	24.3	uncharacterized protein DDB_G0287625
LOC111682930	XP_023300698.1	23.905	proline-rich protein 4-like isoform X1
LOC111679554	XP_046808403.1	23.9025	uncharacterized protein LOC111679554
LOC111687456	XP_046804445.1	23.1725	CD109 antigen
LOC111690845	XP_023309185.2	23.115	tissue factor pathway inhibitor-like
LOC111683008	XP_046808441.1	22.2475	extensin-1-like
LOC111691030	XP_023309422.2	22.1	uncharacterized protein LOC111691030
LOC111684088	XP_023301982.2	21.6475	organic cation transporter protein-like
LOC111677119	XP_023293953.1	21.2275	facilitated trehalose transporter Tret1-2 homolog isoform X1
LOC111691032	XP_023309420.2	20.95	opsin Rh6
LOC111674557	XP_046807850.1	20.735	cartilage oligomeric matrix protein
LOC111677119	XP_046807637.1	20.66	facilitated trehalose transporter Tret1 isoform X2
LOC111677908	XP_046803683.1	20.0725	chitin synthase chs-2 isoform X3
LOC111689448	XP_023307687.2	19.7875	SET domain-containing protein SmydA-8-like
LOC111675660	XP_023292220.2	19.6525	major royal jelly protein 1
LOC111684341	XP_023302268.2	19.2325	protein D3-like isoform X2
LOC111690721	XP_046809203.1	19.2325	protein lethal(3)malignant blood neoplasm 1 isoform X4
LOC111683031	XP_023300831.1	19.0475	phosrestin-2
LOC111687083	XP_023305262.2	18.7725	uncharacterized protein LOC111687083
LOC111690841	XP_023309182.2	18.5075	putative cyclin-dependent serine/threonine-protein kinase DDB_G0272797/DDB_G0274007
LOC111674988	XP_023291448.2	18.4125	proton-coupled amino acid transporter 1 isoform X1
LOC111677908	XP_046803682.1	18.4125	chitin synthase chs-2 isoform X2
LOC111690721	XP_046809201.1	18.33	protein lethal(3)malignant blood neoplasm 1 isoform X2
LOC111680193	XP_023297592.1	18.2875	keratin-associated protein 19-2
LOC111690721	XP_046809200.1	18.2875	protein lethal(3)malignant blood neoplasm 1 isoform X1
LOC124420482	XP_046809325.1	17.825	attacin-C-like
LOC111690721	XP_046809204.1	17.695	protein lethal(3)malignant blood neoplasm 1 isoform X5
LOC124419364	XP_046804382.1	17.6325	protein O-mannosyl-transferase 2-like
LOC111690721	XP_046809205.1	17.5925	protein lethal(3)malignant blood neoplasm 1 isoform X6
LOC111691085	XP_046811497.1	17.5375	cuticle protein 18.6
LOC111676361	XP_023293036.2	17.4875	glycogen-binding subunit 76A
LOC111683307	XP_023301132.2	17.1875	uncharacterized protein LOC111683307
LOC111684414	XP_023302342.2	17.115	transferrin
LOC111679205	XP_046805643.1	17.09	ELAV-like protein 2 isoform X2
LOC111689340	XP_046809533.1	16.79	putative ferric-chelate reductase 1 homolog isoform X2
LOC111689340	XP_046809531.1	16.6575	putative ferric-chelate reductase 1 homolog isoform X1
LOC111683412	XP_023301249.2	16.525	cysteine sulfinic acid decarboxylase
LOC111687741	XP_046807797.1	16.4975	3-phosphoinositide-dependent protein kinase B isoform X1
LOC111687423	XP_023305635.1	16.175	uncharacterized protein LOC111687423
LOC111684742	XP_046812438.1	16.1375	dual oxidase maturation factor 1 isoform X2
LOC111677908	XP_046803681.1	15.995	chitin synthase chs-2 isoform X1
LOC111689462	XP_046808780.1	15.98	uncharacterized protein LOC111689462
LOC111678537	XP_023295687.2	15.9425	chaoptin
LOC111675764	XP_046806201.1	15.7	serine protease easter
LOC111680420	XP_023297829.2	15.6375	general odorant-binding protein 56a-like
LOC111689799	XP_046809235.1	15.615	uncharacterized protein LOC111689799
LOC111691110	XP_023309521.2	15.595	zinc finger CCCH domain-containing protein 13
LOC111687741	XP_023305980.2	15.5775	3-phosphoinositide-dependent protein kinase B isoform X2
LOC111674988	XP_046802907.1	15.4275	proton-coupled amino acid transporter 1 isoform X2
LOC111683199	XP_023301017.1	15.315	sushi, von Willebrand factor type A, EGF and pentraxin domain-containing protein 1
LOC111680986	XP_046806147.1	15.2325	microtubule-associated protein futsch
LOC124419803	XP_046806429.1	15.19	probable Dol-P-Man:Man(7)GlcNAc(2)-PP-Dol alpha-1,6-mannosyltransferase
LOC111677262	XP_046809651.1	15.1525	uncharacterized protein LOC111677262 isoform X3
LOC111689956	XP_046812305.1	15.125	uncharacterized protein LOC111689956
LOC111689956	XP_046812308.1	15.125	uncharacterized protein LOC111689956
LOC111686183	XP_046811587.1	15.09	A disintegrin and metalloproteinase with thrombospondin motifs 16
LOC111677262	XP_046809652.1	15.085	uncharacterized protein LOC111677262 isoform X4
LOC111679975	XP_046803008.1	15.0575	LOW QUALITY PROTEIN: uncharacterized protein LOC111679975
LOC111687444	XP_023305653.1	15.0325	uncharacterized protein LOC111687444
LOC111690533	XP_023308801.2	15.0175	uncharacterized protein LOC111690533
LOC111688479	XP_046812576.1	14.8775	uncharacterized protein LOC111688479 isoform X3
LOC111688479	XP_046812572.1	14.87	uncharacterized protein LOC111688479 isoform X2
LOC111688479	XP_046812568.1	14.86	uncharacterized protein LOC111688479 isoform X1
LOC111677756	XP_023294713.2	14.6375	keratin, type I cytoskeletal 10-like
LOC111677262	XP_046809650.1	14.63	uncharacterized protein LOC111677262 isoform X2
LOC111677425	XP_023294311.2	14.61	RNA-binding protein 12
LOC111690726	XP_046808546.1	14.5475	lactase-like protein
LOC111677262	XP_046809649.1	14.5425	uncharacterized protein LOC111677262 isoform X1
LOC124418621	XP_046801326.1	14.5225	furin-like protease 2
LOC124419390	XP_046804564.1	14.48	uncharacterized protein LOC124419390
LOC111677262	XP_046809654.1	14.44	uncharacterized protein LOC111677262 isoform X6
LOC111689938	XP_023308169.2	14.4225	uncharacterized protein LOC111689938 isoform X1
LOC111680945	XP_046812151.1	14.355	sushi, von Willebrand factor type A, EGF and pentraxin domain-containing protein 1
LOC111691054	XP_023309444.2	14.2875	disheveled-associated activator of morphogenesis1
LOC111690484	XP_023308738.2	14.2525	protein Skeletor, isoforms B/C isoform X2
LOC111690484	XP_023308737.2	14.12	protein Skeletor, isoforms B/C isoform X1
LOC111684613	XP_023302592.1	14.0925	probable chitinase 2 isoform X2
LOC111684613	XP_046807960.1	14.01	probable chitinase 2 isoform X1
LOC111676950	XP_046810396.1	13.8625	rhythmically expressed gene 5 protein
LOC111685295	XP_023303318.2	13.78	putative epidermal cell surface receptor isoformX3
LOC111675669	XP_046801422.1	13.7425	integrin alpha-PS2 isoform X1
LOC111677262	XP_046809653.1	13.725	uncharacterized protein LOC111677262 isoform X5
LOC111678847	XP_046811749.1	13.68	tetraspanning orphan receptor
LOC111682597	XP_046801016.1	13.6	uncharacterized protein LOC111682597 isoform X1
LOC111682524	XP_023300264.2	13.555	uncharacterized protein LOC111682524
LOC111676544	XP_023293271.2	13.41	acyl-coenzyme A thioesterase 9, mitochondrial-like
LOC111677024	XP_023293816.2	13.3525	transcription factor Ken
LOC111682595	XP_023300341.2	13.3525	uncharacterized protein LOC111682595
LOC111680115	XP_023297505.2	13.3275	vitellogenin-1-like
LOC111687390	XP_046807162.1	13.19	glutamate receptor ionotropic, kainate 2 isoformX1
LOC111679626	XP_046812339.1	13.1575	uncharacterized protein LOC111679626
LOC111675669	XP_046801423.1	13.125	integrin alpha-PS2 isoform X2
LOC111682597	XP_046801018.1	13.115	uncharacterized protein LOC111682597 isoform X3
LOC111682597	XP_046801017.1	13.06	uncharacterized protein LOC111682597 isoform X2
LOC111680092	XP_023297481.1	12.815	uncharacterized protein LOC111680092
LOC111680536	XP_023297966.1	12.805	annulin isoform X2
LOC111676980	XP_023293761.2	12.7225	fringe glycosyltransferase
LOC111689915	XP_046805090.1	12.6175	neprilysin-2
LOC111682670	XP_023300431.2	12.565	ataxin-2 homolog
LOC111680951	XP_023298432.2	12.515	putative leucine-rich repeat-containing protein DDB_G0290503
LOC111681090	XP_023298580.2	12.4725	probable phosphorylase b kinase regulatory subunit beta
LOC111684237	XP_023302141.1	12.4025	uncharacterized protein LOC111684237
LOC111684258	XP_046811763.1	12.3775	lysyl oxidase homolog 2B
LOC111675382	XP_023291906.1	12.3075	polypeptide N-acetylgalactosaminyltransferase 3 isoform X1
LOC111681319	XP_023298834.1	12.3025	cuticle protein 10.6
LOC111685808	XP_023303857.2	12.2775	uncharacterized protein LOC111685808
LOC111681679	XP_023299334.1	12.25	SET domain-containing protein SmydA-8
LOC111680776	XP_023298247.2	12.2175	serine protease inhibitor 28Dc
LOC111688086	XP_023306344.2	12.0675	uncharacterized protein LOC111688086 isoform X1
LOC111687629	XP_046810269.1	11.97	uncharacterized protein LOC111687629 isoform X6
LOC111687657	XP_046806901.1	11.9675	glycogen-binding subunit 76A
LOC111682700	XP_023300462.2	11.925	frizzled-2
LOC124421310	XP_046812236.1	11.8875	uncharacterized protein LOC124421310
LOC111689938	XP_046807822.1	11.8825	uncharacterized protein LOC111689938 isoform X2
LOC111687629	XP_023305855.2	11.865	uncharacterized protein LOC111687629 isoform X8
LOC111688381	XP_046802721.1	11.845	GAS2-like protein pickled eggs
LOC111687629	XP_046810268.1	11.8125	uncharacterized protein LOC111687629 isoform X5
LOC111680809	XP_046810665.1	11.7875	MAGUK p55 subfamily member 7 isoform X4
LOC111684099	XP_023301990.2	11.7825	transmembrane protein 47 isoform X1
LOC111687629	XP_046810270.1	11.69	uncharacterized protein LOC111687629 isoform X7
LOC111687390	XP_046807164.1	11.69	glutamate receptor ionotropic, kainate 1 isoformX2
LOC111680809	XP_046810664.1	11.5825	MAGUK p55 subfamily member 7 isoform X3
LOC111677524	XP_046805350.1	11.58	serine-rich adhesin for platelets
LOC111685295	XP_046805237.1	11.5525	putative epidermal cell surface receptor isoformX2
LOC124420110	XP_046807980.1	11.55	uncharacterized protein LOC124420110
LOC111685295	XP_046805236.1	11.5475	putative epidermal cell surface receptor isoformX1
LOC111679551	XP_046807922.1	11.455	proton-coupled amino acid transporter-like protein pathetic isoform X2
LOC111691074	XP_023309483.2	11.385	uncharacterized protein LOC111691074
LOC111686151	XP_023304223.2	11.37	receptor expression-enhancing protein 4 isoform X5
LOC111675235	XP_046803078.1	11.3475	rhophilin-2
LOC111674805	XP_023291229.2	11.3275	SET domain-containing protein SmydA-8 isoform X2
LOC111679523	XP_023296863.2	11.3225	P protein
LOC111678390	XP_023295503.2	11.24	tensin-1
LOC111681032	XP_046805103.1	11.2125	tropomodulin isoform X8
LOC111682703	XP_023300465.2	11.1775	glycine-rich protein 23-like
LOC111679149	XP_046810760.1	11.16	uncharacterized protein LOC111679149 isoform X5
LOC111680809	XP_046810662.1	11.015	MAGUK p55 subfamily member 7 isoform X2
LOC111680536	XP_023297965.1	11.0125	annulin isoform X1
LOC111689819	XP_046801317.1	10.9975	uncharacterized protein LOC111689819
LOC111687682	XP_023305915.2	10.99	uncharacterized protein LOC111687682
LOC111684283	XP_046806202.1	10.945	uncharacterized protein LOC111684283
LOC111689560	XP_046804087.1	10.915	extensin
LOC111675812	XP_023292420.2	10.91	uncharacterized protein LOC111675812 isoform X1
LOC111676671	XP_046808427.1	10.905	uncharacterized protein LOC111676671
LOC111681032	XP_046805104.1	10.8825	tropomodulin isoform X9
LOC111679903	XP_046808115.1	10.845	sideroflexin-2-like
LOC111677420	XP_023294306.2	10.8375	skin secretory protein xP2
LOC111680809	XP_046810660.1	10.8375	MAGUK p55 subfamily member 7 isoform X1
LOC111684412	XP_023302340.2	10.83	filamin-B isoform X4
LOC124419717	XP_046806132.1	10.815	homeobox protein 5-like
LOC111687833	XP_046812660.1	10.8	serine-rich adhesin for platelets isoform X5
LOC111690903	XP_046804165.1	10.7725	uncharacterized protein LOC111690903 isoform X2
LOC111683709	XP_023301578.1	10.7675	uncharacterized protein LOC111683709
LOC111688624	XP_046811776.1	10.7525	uncharacterized protein LOC111688624
LOC111690903	XP_023309264.2	10.735	uncharacterized protein LOC111690903 isoform X1
LOC111689633	XP_023307875.2	10.6575	circadian clock-controlled protein daywake-like
LOC111678107	XP_023295111.2	10.6525	uncharacterized protein LOC111678107
LOC111691210	XP_023309631.2	10.5875	dorsal-ventral patterning protein Sog
LOC111676102	XP_023292760.1	10.56	innexin inx3
LOC111675812	XP_046806288.1	10.5525	CLIP domain-containing serine protease 14D isoform X2
LOC111679149	XP_046810758.1	10.54	uncharacterized protein LOC111679149 isoform X3
LOC111689317	XP_046803958.1	10.5275	organic cation transporter-like protein
LOC111678125	XP_023295146.2	10.475	sulfhydryl oxidase 1 isoform X1
LOC111688086	XP_046802614.1	10.4575	uncharacterized protein LOC111688086 isoform X2
LOC111676156	XP_023292822.1	10.4475	transmembrane protein 216
LOC111689872	XP_046804028.1	10.4275	glucose dehydrogenase [FAD, quinone] isoform X1
LOC111675487	XP_023292023.2	10.42	protein BCL9 homolog
LOC111681954	XP_023299626.2	10.415	peptidyl-alpha-hydroxyglycine alpha-amidating lyase 1 isoform X1
LOC111689872	XP_046804029.1	10.4125	glucose dehydrogenase [FAD, quinone] isoform X2
LOC111679149	XP_046810756.1	10.405	uncharacterized protein LOC111679149 isoform X1
LOC111677780	XP_023294739.1	10.3925	larval cuticle protein 65Ab1-like
LOC124419645	XP_046805818.1	10.36	rho GTPase-activating protein gacF-like
LOC111681954	XP_046810877.1	10.355	peptidyl-alpha-hydroxyglycine alpha-amidating lyase 1 isoform X2
LOC111678671	XP_046807979.1	10.3175	neural/ectodermal development factor IMP-L2 isoform X1
LOC111675382	XP_046810106.1	10.3	polypeptide N-acetylgalactosaminyltransferase 3 isoform X2
LOC111688998	XP_023307269.2	10.2925	protein grindelwald
LOC111678671	XP_023295853.2	10.2875	neural/ectodermal development factor IMP-L2 isoform X2
LOC111686270	XP_046804771.1	10.2825	serine/threonine-protein kinase D3 isoform X1
LOC111680432	XP_023297840.2	10.28	glutamic acid-rich protein isoform X2
LOC111687093	XP_046811736.1	10.2525	flocculation protein FLO11
LOC111680191	XP_046805963.1	10.2375	glycine-rich cell wall structural protein
LOC111690688	XP_023308993.2	10.2225	ubiquitin carboxyl-terminal hydrolase 47 isoformX1
LOC111690688	XP_023308994.2	10.2	ubiquitin carboxyl-terminal hydrolase 47 isoformX2
LOC111684649	XP_023302633.2	10.19	phosphatidylinositol 4,5-bisphosphate 5-phosphatase A isoform X2
LOC111680111	XP_046801781.1	10.1475	putative uncharacterized protein DDB_G0286901
LOC111675086	XP_046808623.1	10.145	putative uncharacterized protein DDB_G0271606 isoform X10
LOC124420638	XP_046810096.1	10.1	uncharacterized protein LOC124420638
LOC111676146	XP_023292810.2	10.0175	octopamine receptor beta-2R
LOC111675086	XP_046808621.1	10.0175	bromodomain-containing protein DDB_G0280777 isoform X8
LOC111686151	XP_046809598.1	9.995	uncharacterized protein LOC111686151 isoform X3
LOC111679546	XP_023296888.2	9.99	cell wall protein DAN4
LOC111679149	XP_046810759.1	9.9825	uncharacterized protein LOC111679149 isoform X4
LOC124419940	XP_046807016.1	9.9525	uncharacterized protein LOC124419940
LOC111680432	XP_023297839.2	9.9275	DNA ligase 1 isoform X1
LOC111686151	XP_046809599.1	9.9125	uncharacterized protein LOC111686151 isoform X4
LOC111676907	XP_046807968.1	9.8875	ral guanine nucleotide dissociation stimulator-like 1
LOC111688016	XP_046808260.1	9.885	cAMP-dependent protein kinase catalytic subunit 3
LOC124418659	XP_046801492.1	9.885	MICAL-like protein 2
LOC111679149	XP_046810757.1	9.855	uncharacterized protein LOC111679149 isoform X2
LOC111680432	XP_023297841.2	9.8325	glutamic acid-rich protein isoform X3
LOC111675086	XP_046808622.1	9.805	putative mediator of RNA polymerase II transcription subunit 12 isoform X9
LOC111678015	XP_023295016.2	9.72	obscurin isoform X4
LOC111686057	XP_023304124.1	9.695	uridine phosphorylase 1 isoform X1
LOC111675086	XP_046808620.1	9.6925	bromodomain-containing protein DDB_G0280777 isoform X7
LOC111684030	XP_046804795.1	9.6825	tissue inhibitor of metalloproteinase
LOC111678015	XP_023295015.2	9.65	obscurin isoform X3
LOC111675065	XP_046809549.1	9.62	PDZ and LIM domain protein Zasp isoform X15
LOC111682325	XP_023300014.2	9.6	tubulin-specific chaperone cofactor E-like protein
LOC111676109	XP_023292770.2	9.5875	serine/threonine-protein kinase Doa isoform X2
LOC111678015	XP_046810938.1	9.5875	obscurin isoform X2
LOC111683954	XP_023301839.2	9.555	glutamate receptor ionotropic, kainate 2
LOC111689925	XP_023308157.2	9.5325	procathepsin L
LOC111677581	XP_046810953.1	9.505	protein 4.1 homolog isoform X5
LOC111690211	XP_023308419.2	9.4975	inner centromere protein A isoform X1
LOC111675472	XP_023292007.2	9.4825	uncharacterized protein LOC111675472
LOC111687765	XP_023306004.2	9.4775	C-type lectin 37Db-like
LOC111685244	XP_023303267.2	9.4575	histidine-rich glycoprotein
LOC111685738	XP_046805719.1	9.4525	zinc finger protein 395
LOC111680146	XP_046801825.1	9.4175	uncharacterized protein LOC111680146 isoform X1
LOC111687629	XP_046810265.1	9.41	uncharacterized protein LOC111687629 isoform X2
LOC111686151	XP_046809597.1	9.39	uncharacterized protein LOC111686151 isoform X2
LOC111685312	XP_046801652.1	9.375	uncharacterized protein LOC111685312
LOC111679312	XP_023296630.1	9.36	protein gustavus isoform X1
LOC111681109	XP_023298610.1	9.3575	leucine-rich repeat-containing protein 20 isoform X2
LOC111684666	XP_023302650.2	9.355	extended synaptotagmin-2 isoform X2
LOC111690211	XP_023308422.2	9.33	putative uncharacterized protein DDB_G0267840 isoform X2
LOC111687629	XP_046810263.1	9.305	uncharacterized protein LOC111687629 isoform X1
LOC111687629	XP_046810264.1	9.305	uncharacterized protein LOC111687629 isoform X1
LOC111687913	XP_023306164.2	9.285	aminopeptidase N-like
LOC111676116	XP_023292778.2	9.245	uncharacterized protein LOC111676116
LOC111685892	XP_046804109.1	9.235	putative tyrosine-protein kinase Wsck
LOC111680379	XP_023297782.2	9.2325	tubulin-specific chaperone E
LOC111675065	XP_046809548.1	9.1875	PDZ and LIM domain protein Zasp isoform X14
LOC124418936	XP_046802882.1	9.175	uncharacterized protein LOC124418936
LOC111684570	XP_023302534.2	9.16	protein 60A
LOC111689623	XP_023307867.2	9.12	filamin-A
LOC111691057	XP_046811488.1	9.095	dual oxidase
LOC111681032	XP_046805102.1	9.0775	tropomodulin isoform X7
LOC111678015	XP_023295013.2	9.055	obscurin isoform X1
LOC111675065	XP_046809536.1	9.0325	PDZ and LIM domain protein Zasp isoform X2
LOC111687629	XP_046810272.1	8.9825	uncharacterized protein LOC111687629 isoform X10
LOC124421469	XP_046812682.1	8.91	probable phosphorylase b kinase regulatory subunit beta
LOC111677383	XP_023294255.2	8.8975	NAD kinase isoform X2
LOC111690108	XP_023308335.2	8.895	general odorant-binding
LOC111676953	XP_023293739.2	8.8825	endoribonuclease CG2145-like
LOC111687629	XP_046810266.1	8.8225	uncharacterized protein LOC111687629 isoform X3
LOC111684649	XP_023302632.2	8.8125	phosphatidylinositol 4,5-bisphosphate 5-phosphatase A isoform X1
LOC111676588	XP_023293306.1	8.8	peptidoglycan-recognition protein LA isoform X1
LOC111675410	XP_023291945.2	8.7725	tetraspanin-8
LOC111675065	XP_046809545.1	8.7625	PDZ and LIM domain protein Zasp isoform X11
LOC111685055	XP_046810640.1	8.7525	CSC1-like protein 1
LOC111682262	XP_023299934.2	8.75	uncharacterized protein LOC111682262
LOC124420155	XP_046808208.1	8.7375	uncharacterized protein LOC124420155
LOC111690710	XP_023309016.2	8.735	dual specificity protein phosphatase 18
LOC124420879	XP_046811225.1	8.7225	A-agglutinin anchorage subunit-like
LOC111683019	XP_023300821.1	8.675	innexin inx1
LOC111691246	XP_046810667.1	8.6275	filaggrin-2 isoform X2
LOC111675065	XP_046809542.1	8.5975	PDZ and LIM domain protein Zasp isoform X8
LOC111686151	XP_046809596.1	8.56	uncharacterized protein LOC111686151 isoform X1
LOC111687322	XP_023305519.2	8.5025	myelin regulatory factor
LOC111680332	XP_023297737.1	8.49	enhancer of split mbeta protein
LOC111675065	XP_046809544.1	8.4775	PDZ and LIM domain protein Zasp isoform X10
LOC111684638	XP_046811404.1	8.4675	uncharacterized protein LOC111684638 isoform X2
LOC111691246	XP_023309673.2	8.4225	probable serine/threonine-protein kinase clkA isoform X1
LOC111691246	XP_046810668.1	8.3025	hornerin isoform X3
LOC111685986	XP_046801370.1	8.2925	LOW QUALITY PROTEIN: glutathione hydrolase 1 proenzyme
LOC111680800	XP_023298278.1	8.265	uncharacterized protein LOC111680800
LOC111676906	XP_023293684.2	8.2625	UDP-glucosyltransferase 2-like
LOC111684667	XP_046803931.1	8.25	protein CREBRF homolog
LOC111686151	XP_023304224.2	8.2275	receptor expression-enhancing protein 2 isoform X6
LOC111677383	XP_023294254.1	8.1675	NAD kinase isoform X1
LOC111677685	XP_023294616.2	8.1575	voltage-dependent calcium channel subunit alpha-2/delta-4
LOC111679515	XP_023296854.2	8.1575	P protein
LOC111674801	XP_046802801.1	8.11	lectin subunit alpha-like
LOC111679094	XP_023296358.2	8.09	adult cuticle protein 1-like
LOC111684736	XP_023302703.2	8.0825	uncharacterized protein LOC111684736
LOC111684736	XP_046805138.1	8.0825	uncharacterized protein LOC111684736
LOC111688803	XP_046812212.1	8.0725	eukaryotic translation initiation factor 4E transporter-like
LOC111679977	XP_023297348.2	8.0525	trichohyalin
LOC111681449	XP_046801551.1	8.0425	vinculin isoform X1
LOC111679685	XP_023297055.2	8.035	uncharacterized protein LOC111679685
LOC111684650	XP_046811452.1	8.0275	uncharacterized protein LOC111684650
LOC111674869	XP_023291316.2	8.02	uncharacterized protein LOC111674869
LOC111678922	XP_023296148.1	8.005	neuroglian isoform X3
LOC124418658	XP_046801490.1	7.9825	putative leucine-rich repeat-containing protein DDB_G0290503
LOC111677667	XP_046800987.1	7.9675	cGMP-dependent protein kinase, isozyme 2 forms cD4/T1/T3A/T3B isoform X1
LOC111681449	XP_046801552.1	7.96	vinculin isoform X2
LOC111686383	XP_023304511.2	7.9575	prostatic acid phosphatase-like
LOC111685252	XP_046808090.1	7.94	polypeptide N-acetylgalactosaminyltransferase 2
LOC111679312	XP_046801066.1	7.93	protein gustavus isoform X2
LOC111681540	XP_023299144.2	7.925	contactin
LOC111675746	XP_023292340.2	7.88	phenoloxidase 2-like
LOC111676588	XP_023293307.2	7.875	peptidoglycan-recognition protein LA isoform X2
LOC111688559	XP_046809256.1	7.8725	transportin-1
LOC111676900	XP_023293677.2	7.8575	UDP-glycosyltransferase UGT5-like
LOC111687629	XP_046810271.1	7.85	uncharacterized protein LOC111687629 isoform X9
LOC111688431	XP_023306714.2	7.85	uncharacterized protein LOC111688431
LOC111684069	XP_023301957.2	7.8375	uncharacterized protein LOC111684069
LOC111683487	XP_023301330.2	7.835	GPI mannosyltransferase 3 isoform X2
LOC111677804	XP_023294766.2	7.8325	uncharacterized protein LOC111677804
LOC111683480	XP_023301320.1	7.8275	alpha/beta hydrolase domain-containing protein 17B isoform X3
LOC111679099	XP_023296363.2	7.795	adult cuticle protein 1-like
LOC111682615	XP_046802964.1	7.7675	epidermal growth factor receptor kinase substrate 8-like protein 1
LOC111686955	XP_023305119.2	7.695	synaptic functional regulator FMR1 isoform X2
LOC111688790	XP_023307070.2	7.6825	sorting nexin-16
LOC111686552	XP_023304686.2	7.6825	lipopolysaccharide-induced tumor necrosis factor-alpha factor homolog
LOC111686955	XP_023305116.2	7.6825	synaptic functional regulator FMR1 isoform X1
LOC111691230	XP_023309671.2	7.6775	BAG domain-containing protein Samui isoform X3
LOC111691230	XP_046808125.1	7.6725	BAG domain-containing protein Samui isoform X4
LOC111675932	XP_023292580.2	7.6575	flavin-containing monooxygenase FMO GS-OX3-like
LOC111686057	XP_023304130.1	7.655	uridine phosphorylase 1 isoform X2
LOC111683468	XP_046809121.1	7.6525	glutamate synthase [NADH] isoform X1
LOC111686057	XP_023304137.1	7.65	uridine phosphorylase 1 isoform X3
LOC111683468	XP_046809122.1	7.6425	glutamate synthase [NADH] isoform X2
LOC111679674	XP_023297042.2	7.61	uncharacterized protein LOC111679674
LOC111684175	XP_046802988.1	7.6025	uncharacterized protein LOC111684175
LOC111686270	XP_046804773.1	7.6025	serine/threonine-protein kinase D1 isoform X3
LOC111678583	XP_023295745.2	7.5975	uncharacterized protein LOC111678583
LOC111686270	XP_046804772.1	7.5725	serine/threonine-protein kinase D1 isoform X2
LOC111681976	XP_046804853.1	7.545	ras-related C3 botulinum toxin substrate 1 isoform X2
LOC111685729	XP_046808219.1	7.545	uncharacterized protein LOC111685729 isoform X2
LOC111681449	XP_046801553.1	7.5375	vinculin isoform X3
LOC111676122	XP_046806149.1	7.535	transcription factor kayak isoform X3
LOC111688837	XP_023307122.2	7.5225	endocuticle structural glycoprotein ABD-4
LOC111677581	XP_046810951.1	7.52	protein 4.1 homolog isoform X3
LOC111678617	XP_023295790.1	7.5025	ubiquitin-conjugating enzyme E2 H
LOC111683625	XP_046807358.1	7.4525	adenylate cyclase type 2
LOC111689278	XP_046805886.1	7.44	ninjurin-1 isoform X1
LOC124421462	XP_046812689.1	7.435	uncharacterized protein LOC124421462
LOC124418636	XP_046801371.1	7.4325	glutathione hydrolase 1 proenzyme-like
LOC111676882	XP_023293654.2	7.43	protein ecdysoneless
LOC111683487	XP_023301329.2	7.425	GPI mannosyltransferase 3 isoform X1
LOC111691230	XP_023309656.2	7.4	BAG domain-containing protein Samui isoform X1
LOC111677581	XP_046810949.1	7.3975	protein 4.1 homolog isoform X1
LOC111684412	XP_023302337.2	7.3925	filamin-B isoform X1
LOC111691230	XP_023309663.2	7.3925	BAG domain-containing protein Samui isoform X2
LOC111677694	XP_023294626.1	7.3725	polypeptide N-acetylgalactosaminyltransferase 35A
LOC111679468	XP_046810128.1	7.3675	NADPH oxidase 5
LOC111690181	XP_023308390.2	7.3525	protein spaetzle isoform X2
LOC111690181	XP_023308389.2	7.3375	protein spaetzle isoform X1
LOC111677163	XP_046811690.1	7.3225	UNC93-like protein
LOC111676418	XP_046802986.1	7.3125	tyrosine-protein phosphatase 10D
LOC111681532	XP_023299136.2	7.3025	serine protease gd-like
LOC111674927	XP_023291386.2	7.3	allantoinase
LOC124421312	XP_046812249.1	7.2925	eukaryotic translation initiation factor 4E transporter-like
LOC111674529	XP_023290917.1	7.27	sodium/potassium-transporting ATPase subunit beta-2 isoform X1
LOC111684412	XP_023302338.2	7.2625	filamin-B isoform X2
LOC111685867	XP_046807571.1	7.255	uncharacterized protein LOC111685867 isoform X2
LOC111681149	XP_046802642.1	7.2275	flotillin-2 isoform X2
LOC111675417	XP_023291951.2	7.21	serine protease inhibitor 42Dd-like
LOC111676122	XP_046806148.1	7.1725	transcription factor kayak isoform X2
LOC111690448	XP_023308694.2	7.1275	headcase protein
LOC124421306	XP_046812223.1	7.1225	eukaryotic translation initiation factor 4E transporter-like
LOC111690240	XP_023308460.2	7.0875	protein sarah
LOC111675607	XP_023292156.2	7.085	CLIP-associating protein
LOC111679299	XP_046807764.1	7.085	titin isoform X12
LOC111679426	XP_046802931.1	7.085	titin isoform X3
LOC124419040	XP_046803175.1	7.0775	transcription factor Sp8-like
LOC111684666	XP_023302647.2	7.0725	extended synaptotagmin-2 isoform X1
LOC111685399	XP_046811655.1	7.065	protein shuttle craft
LOC111677581	XP_046810950.1	7.06	protein 4.1 homolog isoform X2
LOC111684099	XP_023301991.1	7.06	transmembrane protein 47 isoform X2
LOC111687460	XP_023305669.2	7.055	transcription initiation factor TFIID subunit 4
LOC111688957	XP_046801884.1	7.05	ras GTPase-activating protein 1
LOC111675043	XP_023291507.2	7.0375	melanotransferrin
LOC111689278	XP_023307519.1	7.0175	ninjurin-A isoform X2
LOC111685867	XP_046807570.1	7.015	uncharacterized protein LOC111685867 isoform X1
LOC111690399	XP_023308640.2	6.995	N-sulphoglucosamine sulphohydrolase
LOC111684666	XP_046806715.1	6.9875	extended synaptotagmin-2 isoform X3
LOC111691116	XP_046801788.1	6.9825	solute carrier family 41 member 2 isoform X2
LOC111684666	XP_023302651.2	6.98	extended synaptotagmin-2-B isoform X4
LOC111685492	XP_023303522.2	6.9675	ubiquitin carboxyl-terminal hydrolase Usp2 isoform X4
LOC111677667	XP_023294598.2	6.9625	cGMP-dependent protein kinase, isozyme 2 forms cD4/T1/T3A/T3B isoform X3
LOC111683316	XP_023301144.2	6.945	uncharacterized protein LOC111683316 isoform X3
LOC111687927	XP_023306180.2	6.9425	serine-rich adhesin for platelets
LOC111686563	XP_046803040.1	6.9325	uncharacterized protein LOC111686563
LOC124420551	XP_046809744.1	6.925	protein germ cell-less-like
LOC111682522	XP_046810294.1	6.9225	cell wall protein DAN4 isoform X3
LOC111691230	XP_046808126.1	6.9125	BAG domain-containing protein Samui isoform X5
LOC111686623	XP_023304761.2	6.9075	epsilon-sarcoglycan isoform X1
LOC111685492	XP_023303526.2	6.89	ubiquitin carboxyl-terminal hydrolase Usp2 isoform X7
LOC111681939	XP_046801704.1	6.8825	rho guanine nucleotide exchange factor 10
LOC111679105	XP_023296371.1	6.8675	autophagy-related protein 9A
LOC111678874	XP_046806512.1	6.825	uncharacterized LOC111678874
LOC111684277	XP_046809223.1	6.82	alpha-tubulin N-acetyltransferase 1 isoform X2
LOC111675065	XP_046809543.1	6.7925	PDZ and LIM domain protein Zasp isoform X9
LOC111677581	XP_046810952.1	6.7925	protein 4.1 homolog isoform X4
LOC111682503	XP_023300238.1	6.79	cullin homolog 1
LOC111685729	XP_046808218.1	6.79	uncharacterized protein LOC111685729 isoform X1
LOC111690598	XP_046804808.1	6.7775	uncharacterized protein LOC111690598
LOC124420874	XP_046811204.1	6.7725	endocuticle structural glycoprotein ABD-4
LOC111691019	XP_023309408.1	6.765	sterol-4-alpha-carboxylate 3-dehydrogenase, decarboxylating
LOC111679426	XP_046802934.1	6.76	titin isoform X5
LOC111683080	XP_046812124.1	6.7525	alpha-tocopherol transfer protein-like
LOC111676158	XP_046804348.1	6.75	cyclin-dependent kinases regulatory subunit
LOC111688625	XP_023306896.2	6.75	rho GTPase-activating protein conundrum
LOC111682599	XP_023300353.1	6.745	tyrosine-protein kinase Btk29A isoform X3
LOC111678922	XP_023296146.1	6.7325	neuroglian isoform X2
LOC111687166	XP_046804014.1	6.725	catenin alpha isoform X2
LOC111684638	XP_046811403.1	6.7175	uncharacterized protein LOC111684638 isoform X1
LOC111679547	XP_046810559.1	6.7125	uncharacterized protein LOC111679547 isoform X1
LOC124420310	XP_046808624.1	6.7	venom acid phosphatase Acph-1-like
LOC111682442	XP_046805821.1	6.69	BRCA1-associated protein
LOC111685492	XP_023303524.2	6.6875	ubiquitin carboxyl-terminal hydrolase Usp2 isoform X5
LOC111687061	XP_023305244.2	6.685	proton-coupled folate transporter-like
LOC111687061	XP_046810547.1	6.685	proton-coupled folate transporter-like
LOC111679426	XP_046802933.1	6.6825	titin isoform X4
LOC111676679	XP_023293418.2	6.675	UDP-glucuronic acid decarboxylase 1
LOC111686217	XP_023304364.1	6.6725	RNA-binding protein Pasilla isoform X5
LOC111684913	XP_046810162.1	6.655	probable serine/threonine-protein kinase yakA
LOC124419965	XP_046807220.1	6.655	lectin subunit alpha
LOC111691035	XP_023309424.1	6.645	uncharacterized protein LOC111691035
LOC111685443	XP_023303480.1	6.625	probable phospholipid-transporting ATPase IIA isoform X1
LOC111680146	XP_046801827.1	6.62	uncharacterized protein LOC111680146 isoform X3
LOC111690028	XP_046808574.1	6.6175	BCL2/adenovirus E1B 19 kDa protein-interacting protein 3 isoform X2
LOC111685075	XP_046811167.1	6.615	UDP-glucosyltransferase 2
LOC111686217	XP_046805491.1	6.5925	RNA-binding protein Pasilla isoform X4
LOC111676184	XP_046812528.1	6.5925	restin homolog isoform X9
LOC111687328	XP_046810598.1	6.5925	protein grainyhead isoform X5
LOC111674529	XP_046812230.1	6.59	sodium/potassium-transporting ATPase subunit beta-2 isoform X2
LOC111688745	XP_023307024.1	6.5825	polypeptide N-acetylgalactosaminyltransferase 1
LOC111676672	XP_023293410.1	6.5675	peptide transporter family 1 isoform X2
LOC111685443	XP_023303481.1	6.5675	probable phospholipid-transporting ATPase IIB isoform X2
LOC111681337	XP_023298853.2	6.565	vegetative cell wall protein gp1
LOC111679385	XP_023296717.1	6.55	plasma membrane calcium-transporting ATPase 2 isoform X1
LOC111679385	XP_046801266.1	6.55	plasma membrane calcium-transporting ATPase 2 isoform X1
LOC111682809	XP_023300566.2	6.5475	SHC-transforming protein 2
LOC111681231	XP_046809265.1	6.5275	rab11 family-interacting protein 4A isoform X5
LOC111678478	XP_046808231.1	6.5225	glypican-4-like
LOC111681416	XP_023298954.2	6.52	tyrosine-protein phosphatase non-receptor type 61F isoform X2
LOC111679385	XP_023296722.1	6.52	plasma membrane calcium-transporting ATPase 2 isoform X3
LOC111680264	XP_023297666.2	6.52	inhibitor of growth protein 1
LOC111678468	XP_023295604.2	6.5175	uncharacterized protein LOC111678468
LOC111689881	XP_046802241.1	6.505	protein mab-21
LOC111690028	XP_046808573.1	6.495	BCL2/adenovirus E1B 19 kDa protein-interacting protein 3 isoform X1
LOC111679897	XP_023297268.2	6.4925	UDP-glycosyltransferase UGT5
LOC111676580	XP_023293299.1	6.49	protein ultraspiracle
LOC111676856	XP_023293616.2	6.475	beclin-1-like protein A
LOC111677775	XP_023294730.1	6.4725	endocuticle structural protein SgAbd-6-like
LOC111681416	XP_023298953.2	6.4675	tyrosine-protein phosphatase non-receptor type 61F isoform X1
LOC111680389	XP_046809735.1	6.4675	uncharacterized protein LOC111680389 isoform X1
LOC111680347	XP_023297751.2	6.4625	protein halfway
LOC111676557	XP_046805304.1	6.46	vacuolar segregation protein 7
LOC124418449	XP_046802502.1	6.4475	UDP-glycosyltransferase UGT5-like
LOC111681450	XP_023298997.2	6.445	DNA topoisomerase 3-beta
LOC111683830	XP_023301714.2	6.4425	gram-negative bacteria-binding protein 2
LOC111679385	XP_023296721.1	6.435	plasma membrane calcium-transporting ATPase 2 isoform X2
LOC111677156	XP_046807517.1	6.4275	uncharacterized protein LOC111677156
LOC111679385	XP_046801276.1	6.4275	plasma membrane calcium-transporting ATPase 3 isoform X12
LOC111674593	XP_023291015.1	6.4225	hillarin isoform X2
LOC111674539	XP_023290934.2	6.4075	homer protein homolog 2
LOC111685967	XP_023304018.1	6.405	cAMP-specific 3',5'-cyclic phosphodiesterase-like isoform X2
LOC111682364	XP_023300063.2	6.3925	transmembrane protein 185B
LOC111685967	XP_023304017.1	6.3925	cAMP-specific 3',5'-cyclic phosphodiesterase-like isoform X1
LOC111687480	XP_046809300.1	6.385	probable serine/threonine-protein kinase DDB_G0282963
LOC124421296	XP_046812185.1	6.38	uncharacterized protein LOC124421296 isoform X2
LOC111674593	XP_046809745.1	6.38	hillarin isoform X1
LOC111682728	XP_023300492.2	6.3775	probable E3 ubiquitin-protein ligase makorin-1
LOC111681976	XP_046804852.1	6.375	ras-related C3 botulinum toxin substrate 1 isoform X1
LOC111687389	XP_023305592.2	6.375	tyrosine-protein phosphatase non-receptor type 21
LOC111684573	XP_023302537.2	6.36	Ig-like and fibronectin type-III domain-containing protein 1
LOC111678922	XP_023296145.2	6.3575	neuroglian isoform X1
LOC111680633	XP_023298078.1	6.3425	pollen-specific leucine-rich repeat extensin-like protein 4
LOC111681381	XP_023298906.2	6.34	tyrosine kinase receptor Cad96Ca
LOC111679385	XP_046801275.1	6.3275	plasma membrane calcium-transporting ATPase 2 isoform X9
LOC111683811	XP_023301688.2	6.3225	LOW QUALITY PROTEIN: poly(rC)-binding protein 3
LOC111676047	XP_023292696.2	6.32	leishmanolysin-like peptidase
LOC111679482	XP_046810104.1	6.31	nuclear transcription factor Y subunit beta
LOC111684264	XP_023302171.2	6.305	uncharacterized protein LOC111684264
LOC111680217	XP_046806868.1	6.2825	WD repeat-containing protein 26 homolog
LOC111680575	XP_023298013.2	6.275	gamma-secretase subunit Aph-1
LOC111682916	XP_046804960.1	6.275	homeobox protein Mohawk
LOC111675300	XP_023291805.2	6.27	poly(A) polymerase type 3
LOC111687166	XP_046804013.1	6.265	catenin alpha isoform X1
LOC111681698	XP_023299352.1	6.2625	myb-like protein G
LOC111679179	XP_023296467.2	6.26	aromatic-L-amino-acid decarboxylase isoform X2
LOC111679991	XP_023297364.2	6.225	uncharacterized protein LOC111679991
LOC111689265	XP_023307507.1	6.225	diacylglycerol kinase epsilon
LOC111690028	XP_046808575.1	6.22	BCL2/adenovirus E1B 19 kDa protein-interacting protein 3 isoform X3
LOC111686623	XP_046812631.1	6.2125	epsilon-sarcoglycan isoform X2
LOC111679385	XP_023296723.1	6.195	plasma membrane calcium-transporting ATPase 2 isoform X4
LOC111679385	XP_046801274.1	6.19	plasma membrane calcium-transporting ATPase 2 isoform X6
LOC111690671	XP_023308968.2	6.1875	endoplasmic reticulum mannosyl-oligosaccharide 1,2-alpha-mannosidase
LOC111690920	XP_046806981.1	6.1725	cadherin-23
LOC111677667	XP_046800988.1	6.1675	cGMP-dependent protein kinase, isozyme 2 forms cD5/T2 isoform X2
LOC111684856	XP_023302837.2	6.1575	clavesin-2
LOC111681342	XP_023298856.2	6.1575	neuropeptide-like 3 isoform X2
LOC111687707	XP_023305944.2	6.135	uncharacterized protein LOC111687707
LOC111676869	XP_046801942.1	6.1275	putative transcription factor p65 homolog isoform X2
LOC111681279	XP_046809775.1	6.125	KN motif and ankyrin repeat domain-containing protein 2-like isoform X3
LOC124420242	XP_046808437.1	6.125	putative uncharacterized protein DDB_G0272516
LOC111689544	XP_046807449.1	6.1225	uncharacterized protein LOC111689544 isoform X2
LOC111680948	XP_023298430.2	6.12	telomerase-binding protein EST1A
LOC111679179	XP_046810606.1	6.1175	aromatic-L-amino-acid decarboxylase isoform X1
LOC111690685	XP_023308986.2	6.115	uncharacterized protein LOC111690685
LOC111678643	XP_046804391.1	6.105	tudor and KH domain-containing protein homolog
LOC111682599	XP_023300351.1	6.1025	tyrosine-protein kinase Btk29A isoform X1
LOC111686692	XP_023304825.1	6.1025	larval cuticle protein 65Ab1-like
LOC111675065	XP_046809541.1	6.095	PDZ and LIM domain protein Zasp isoform X7
LOC111682599	XP_023300352.1	6.09	tyrosine-protein kinase Btk29A isoform X2
LOC111679385	XP_046801277.1	6.0825	plasma membrane calcium-transporting ATPase 3 isoform X13
LOC111688841	XP_023307123.2	6.0825	kinesin-like protein KIF3A
LOC111679385	XP_023296725.1	6.07	plasma membrane calcium-transporting ATPase 2 isoform X8
LOC111684103	XP_046805428.1	6.0675	LOW QUALITY PROTEIN: protein winged eye
LOC124418620	XP_046801325.1	6.0425	furin-like protease 2 isoform X2
LOC111679547	XP_023296889.2	6.04	terminal nucleotidyltransferase 5C isoform X2
LOC111681149	XP_046802641.1	6.035	flotillin-2 isoform X1
LOC111678277	XP_046806566.1	6.03	uncharacterized protein LOC111678277
LOC111683610	XP_023301471.2	6.0275	lectin subunit alpha-like
LOC111683384	XP_023301237.2	6.025	hamartin
LOC111675880	XP_023292505.2	6.01	vacuolar protein-sorting-associated protein 36
LOC124418620	XP_046801324.1	6.01	furin-like protease 2 isoform X1
LOC111684052	XP_046812294.1	6.005	protein O-mannosyl-transferase 2
LOC111689951	XP_023308184.1	6.005	serine/threonine-protein phosphatase 4 regulatory subunit 3 isoform X1
LOC111676672	XP_046802380.1	6	peptide transporter family 1 isoform X1
LOC111689951	XP_023308189.1	5.995	serine/threonine-protein phosphatase 4 regulatory subunit 3 isoform X2
LOC111686178	XP_046803197.1	5.9925	structural maintenance of chromosomes protein 3
LOC124420049	XP_046807597.1	5.99	GATA zinc finger domain-containing protein 10-like
LOC111679385	XP_023296726.1	5.9875	plasma membrane calcium-transporting ATPase 3 isoform X10
LOC111679385	XP_023296727.1	5.9825	plasma membrane calcium-transporting ATPase 2 isoform X11
LOC111689650	XP_023307894.2	5.975	NADP-dependent malic enzyme-like
LOC111687596	XP_046802770.1	5.9675	fasciculation and elongation protein zeta-2 isoform X2
LOC111675712	XP_023292291.2	5.965	uncharacterized protein LOC111675712 isoform X1
LOC111681279	XP_023298803.2	5.955	KN motif and ankyrin repeat domain-containing protein 2-like isoform X2
LOC111679385	XP_023296724.1	5.9325	plasma membrane calcium-transporting ATPase 2 isoform X7
LOC111677712	XP_023294667.2	5.93	dipeptidyl peptidase 9
LOC111688280	XP_023306536.2	5.9275	centrosomal and chromosomal factor
LOC124420504	XP_046809449.1	5.92	signal transducer and activator of transcriptionA-like
LOC111684068	XP_023301955.2	5.9075	protein kinase 4
LOC111688036	XP_023306296.2	5.905	uncharacterized protein LOC111688036
LOC111677857	XP_023294827.2	5.9	TATA element modulatory factor
LOC111677548	XP_023294455.2	5.8925	period circadian protein
LOC111675262	XP_023291767.1	5.88	DNA-directed RNA polymerase II subunit RPB1
LOC111687224	XP_023305416.1	5.8775	cytoplasmic FMR1-interacting protein
LOC111679385	XP_046801279.1	5.8625	plasma membrane calcium-transporting ATPase 3 isoform X14
LOC111675210	XP_023291704.2	5.8425	caspase-1
LOC111689485	XP_023307725.2	5.8425	protein germ cell-less
LOC124421014	XP_046811632.1	5.84	apolipoprotein D-like
LOC111681279	XP_023298802.2	5.8325	KN motif and ankyrin repeat domain-containing protein 2-like isoform X1
LOC111687792	XP_023306036.2	5.825	WD and tetratricopeptide repeats protein 1
LOC111683517	XP_023301364.2	5.82	uncharacterized protein LOC111683517 isoform X1
LOC111689544	XP_023307778.2	5.82	uncharacterized protein LOC111689544 isoform X1
LOC111680939	XP_046807227.1	5.8175	glucose transporter type 1
LOC111686217	XP_023304359.2	5.8075	RNA-binding protein Pasilla isoform X3
LOC111681279	XP_023298804.2	5.7975	KN motif and ankyrin repeat domain-containing protein 1-like isoform X4
LOC111686217	XP_023304345.2	5.7825	RNA-binding protein Pasilla isoform X2
LOC111677413	XP_023294298.2	5.7675	CAAX prenyl protease 2
LOC124420691	XP_046810400.1	5.7675	sodium-dependent dopamine transporter-like
LOC124421019	XP_046811657.1	5.7575	sodium-dependent dopamine transporter-like
LOC111686101	XP_023304170.2	5.755	presenilin homolog isoform X2
LOC111684035	XP_023301918.2	5.75	UBX domain-containing protein 7
LOC111686217	XP_023304331.2	5.75	RNA-binding protein Pasilla isoform X1
LOC111690210	XP_023308418.2	5.7425	uncharacterized protein LOC111690210
LOC111674544	XP_023290940.1	5.735	serine/threonine-protein kinase meng-po
LOC111680458	XP_023297872.2	5.735	histone deacetylase 3
LOC111675279	XP_023291785.2	5.7275	protein SMG5
LOC111686217	XP_046805494.1	5.72	RNA-binding protein Pasilla isoform X6
LOC111683851	XP_023301737.2	5.7175	nuclear hormone receptor FTZ-F1-like
LOC111674919	XP_046802444.1	5.7	mothers against decapentaplegic homolog 3
LOC111684550	XP_046811668.1	5.6975	serine/threonine-protein kinase 10-A
LOC124420025	XP_046807474.1	5.6975	ATP-dependent helicase brm-like
LOC111681091	XP_023298581.1	5.6925	neurexin-4 isoform X1
LOC111681347	XP_023298863.2	5.6925	uncharacterized protein LOC111681347
LOC111683109	XP_023300911.2	5.69	uncharacterized protein LOC111683109
LOC111683229	XP_046809588.1	5.6875	uncharacterized protein LOC111683229 isoform X4
LOC111691036	XP_023309425.1	5.685	uncharacterized protein KIAA1143 homolog
LOC111688995	XP_023307267.1	5.6825	armadillo-like helical domain-containing protein3
LOC111678919	XP_023296139.2	5.6725	uncharacterized protein LOC111678919
LOC111690848	XP_046809080.1	5.67	liprin-beta-2
LOC111687596	XP_046802769.1	5.6675	fasciculation and elongation protein zeta-2 isoform X1
LOC111690406	XP_046806416.1	5.6675	uncharacterized protein LOC111690406
LOC111676726	XP_046805571.1	5.66	rho GTPase-activating protein gacF-like
LOC111687290	XP_023305489.2	5.66	chromodomain-helicase-DNA-binding protein 1
LOC111689707	XP_023307947.2	5.6575	protein disulfide-isomerase TMX3
LOC111683141	XP_046807221.1	5.6525	serine/threonine-protein kinase unc-51
LOC111686101	XP_046809182.1	5.6525	presenilin homolog isoform X1
LOC111679900	XP_023297271.1	5.65	guanine nucleotide-binding protein subunit beta-2
LOC111678882	XP_046808415.1	5.6325	protein phosphatase 1 regulatory subunit 12A
LOC111683165	XP_046810175.1	5.6325	uncharacterized protein LOC111683165
LOC111681485	XP_023299042.1	5.6275	armadillo segment polarity protein isoform X2
LOC124419934	XP_046807000.1	5.6275	putative leucine-rich repeat-containing protein DDB_G0290503
LOC111681485	XP_023299040.1	5.6275	armadillo segment polarity protein isoform X1
LOC111681485	XP_023299041.1	5.6275	armadillo segment polarity protein isoform X1
LOC111687123	XP_023305310.2	5.6175	zinc finger FYVE domain-containing protein 9
LOC111675066	XP_023291547.2	5.6125	uncharacterized protein LOC111675066
LOC111683229	XP_046809585.1	5.575	uncharacterized protein LOC111683229 isoform X1
LOC111686195	XP_023304279.1	5.575	venom serine protease Bi-VSP
LOC111683229	XP_046809586.1	5.57	uncharacterized protein LOC111683229 isoform X2
LOC111683793	XP_046802160.1	5.565	annexin B10-like
LOC111683955	XP_023301837.1	5.565	H(+)/Cl(-) exchange transporter 7
LOC111684592	XP_023302573.1	5.555	UNC93-like protein MFSD11
LOC111677494	XP_023294399.2	5.55	protein flightless-1
LOC111675065	XP_046809539.1	5.5375	PDZ and LIM domain protein Zasp isoform X5
LOC111679532	XP_023296872.2	5.535	dnaJ homolog subfamily A member 2
LOC111677899	XP_023294873.2	5.53	ceramide kinase
LOC111676122	XP_023292783.2	5.53	transcription factor kayak isoform X1
LOC111676584	XP_046807181.1	5.525	peptidoglycan-recognition protein LC-like isoform X2
LOC111686665	XP_023304799.2	5.525	lipase 3
LOC111676109	XP_023292769.2	5.5225	probable dual specificity protein kinase madd-3 isoform X1
LOC111685975	XP_023304028.2	5.52	dual specificity tyrosine-phosphorylation-regulated kinase 2
LOC111675346	XP_023291862.2	5.49	serine/arginine repetitive matrix protein 2
LOC111682436	XP_046805117.1	5.4825	zinc finger protein squeeze
LOC111684778	XP_046805966.1	5.475	transforming acidic coiled-coil-containing protein 1 isoform X7
LOC111684245	XP_023302146.2	5.465	protein cereblon
LOC111690689	XP_046808798.1	5.4475	dentin sialophosphoprotein
LOC111675434	XP_023291966.2	5.44	transcription elongation regulator 1 isoform X1
LOC111681485	XP_046803631.1	5.43	armadillo segment polarity protein isoform X3
LOC111685307	XP_023303332.2	5.43	zinc transporter foi
LOC111675065	XP_046809538.1	5.4125	PDZ and LIM domain protein Zasp isoform X4
LOC111679527	XP_046810583.1	5.4	protein SERAC1
LOC111676584	XP_046807180.1	5.3975	peptidoglycan-recognition protein LC-like isoform X1
LOC111687769	XP_023306023.2	5.3925	G-protein coupled receptor Mth2 isoform X2
LOC124419027	XP_046803111.1	5.385	breast carcinoma-amplified sequence 3 homolog
LOC124421020	XP_046811658.1	5.3825	senecionine N-oxygenase-like
LOC111675734	XP_046803312.1	5.3725	rho GTPase-activating protein 21
LOC111679722	XP_023297083.2	5.3675	potassium channel subfamily K member 4 isoform X2
LOC111681465	XP_023299019.1	5.3675	N-acetylgalactosaminyltransferase 7
LOC111688754	XP_023307030.2	5.3675	inward rectifier potassium channel irk-1
LOC111685345	XP_046807260.1	5.3525	peroxidasin
LOC111675065	XP_046809537.1	5.35	PDZ and LIM domain protein Zasp isoform X3
LOC111681488	XP_023299046.2	5.345	protein TIS11 isoform X1
LOC111688798	XP_046809527.1	5.33	LOW QUALITY PROTEIN: protein sine oculis
LOC124420966	XP_046811494.1	5.33	longitudinals lacking protein, isoforms A/B/D/L-like
LOC111679426	XP_046802929.1	5.3225	titin isoform X1
LOC111678612	XP_046803068.1	5.32	ecotropic viral integration site 5 ortholog
LOC111677388	XP_023294264.2	5.3175	probable cysteine--tRNA ligase, mitochondrial
LOC111674972	XP_023291427.2	5.315	cyclic AMP response element-binding protein A
LOC111682600	XP_023300354.2	5.31	protein pygopus
LOC111679426	XP_046802930.1	5.3	titin isoform X2
LOC111675859	XP_046804098.1	5.295	ubiquitin carboxyl-terminal hydrolase 46
LOC111684677	XP_046805202.1	5.2875	E3 ubiquitin-protein ligase TM129
LOC111674858	XP_023291300.2	5.28	E3 ubiquitin-protein ligase Kcmf1 isoform X2
LOC111682444	XP_046805118.1	5.2775	45 kDa calcium-binding protein
LOC111681091	XP_023298583.1	5.2725	neurexin-4 isoform X2
LOC111679992	XP_023297365.2	5.2675	transcription factor mef2A
LOC111677092	XP_023293915.1	5.26	cysteine and histidine-rich protein 1 homolog
LOC111680533	XP_046801986.1	5.26	kinesin-associated protein 3 isoform X2
LOC111680433	XP_023297847.2	5.2475	vacuolar protein sorting-associated protein 53 homolog
LOC111685323	XP_023303348.2	5.245	apolipoprotein D-like
LOC111679526	XP_023296866.2	5.245	NAD-dependent histone deacetylase sirtuin-1
LOC111682383	XP_046811545.1	5.24	uncharacterized protein LOC111682383 isoform X1
LOC111674511	XP_023290896.2	5.23	tRNA modification GTPase GTPBP3, mitochondrial
LOC111676397	XP_046808762.1	5.225	zygotic gap protein knirps
LOC124421287	XP_046812160.1	5.2125	cell wall integrity and stress response component 2-like isoform X2
LOC111686260	XP_023304377.2	5.21	microtubule-associated protein futsch isoform X1
LOC111683294	XP_046801405.1	5.2025	plexin-A2
LOC111690138	XP_023308361.2	5.2	LOW QUALITY PROTEIN: uncharacterized protein LOC111690138
LOC111681032	XP_046805099.1	5.195	tropomodulin isoform X4
LOC111678838	XP_046802162.1	5.1875	guanine nucleotide-releasing factor 2
LOC111677118	XP_023293949.2	5.1725	SRSF protein kinase 1 isoform X5
LOC111676087	XP_046806600.1	5.17	N-alpha-acetyltransferase 80 isoform X2
LOC111682365	XP_023300064.1	5.165	uroporphyrinogen-III synthase
LOC111687718	XP_046807362.1	5.165	zinc finger protein 502
LOC111681184	XP_046811645.1	5.1575	disks large-associated protein 4
LOC111684348	XP_023302265.2	5.155	AP-3 complex subunit delta isoform X1
LOC111680146	XP_046801826.1	5.1525	uncharacterized protein LOC111680146 isoform X2
LOC111684808	XP_023302784.2	5.1475	integral membrane protein GPR155
LOC111690798	XP_023309134.2	5.1425	tudor domain-containing protein 3
LOC111680533	XP_023297959.1	5.14	kinesin-associated protein 3 isoform X1
LOC111683001	XP_023300791.2	5.14	uncharacterized protein LOC111683001
LOC111688781	XP_046809764.1	5.1325	PTB domain-containing adapter protein ced-6
LOC111676748	XP_023293491.2	5.125	endoplasmic reticulum-Golgi intermediate compartment protein 2 isoform X1
LOC111677096	XP_023293919.2	5.12	membrane-associated protein Hem
LOC111690886	XP_046807622.1	5.1125	cationic amino acid transporter 2 isoform X2
LOC111680532	XP_046803133.1	5.1075	protein phosphatase 1L isoform X1
LOC111686780	XP_046810666.1	5.1075	semaphorin-1A
LOC111682758	XP_023300521.2	5.105	transport and Golgi organization protein 1 isoform X1
LOC111678856	XP_023296055.2	5.1025	LMBR1 domain-containing protein 2 homolog
LOC111681231	XP_023298747.1	5.095	rab11 family-interacting protein 3 isoform X3
LOC111677105	XP_046809311.1	5.0875	CCR4-NOT transcription complex subunit 7 isoformX3
LOC111681997	XP_023299677.2	5.0825	serine/threonine-protein kinase hippo
LOC111685591	XP_023303627.2	5.0825	DNA repair protein RAD50
LOC124420641	XP_046810105.1	5.0775	myb-like protein Q
LOC111674643	XP_023291071.1	5.075	heterogeneous nuclear ribonucleoprotein K isoform X3
LOC111674858	XP_046804525.1	5.0725	E3 ubiquitin-protein ligase Kcmf1 isoform X1
LOC111678857	XP_023296056.2	5.065	BBSome-interacting protein 1
LOC111684084	XP_046811644.1	5.0575	zinc finger protein Elbow
LOC111683647	XP_046810690.1	5.03	latrophilin Cirl
LOC111676087	XP_023292742.1	5.0025	N-alpha-acetyltransferase 80 isoform X3

## Sheet: B. Transcripts enriched in Gut
Only sequences with an average TPM value ≥ 5 are shown; 696 sequences were arranged from highest average expression (top) to lowest expression (bottom).
In the case of gene isoforms that showed exactly the same TPM expression, only one of them was conserved.
Sensory receptors and other genes discussed in the manuscript were highlighted in bold and moved to the top of the table to easy its visualization.
Gene_ID	Protein_ID	AVG-TPM	NCBI Annotation	Function
LOC111687783	XP_023306027.1	95.3925	trypsin delta	Protein metabolism
LOC111687787	XP_023306031.1	29.535	trypsin eta-like	Protein metabolism
LOC111680416	XP_046808979.1	28.73	esterase B1-like	Detoxification
LOC111677811	XP_023294773.2	25.89	probable multidrug resistance-associated proteinlethal(2)03659	Detoxification/iron metabolism
LOC111675674	XP_046805924.1	23.57	neuropeptide CCHamide-2	Neuropeptide signaling
LOC111687648	XP_023305870.2	21.745	cytochrome P450 4p1-like	Detoxification
LOC111675726	XP_046802599.1	21.4675	glutathione S-transferase theta-1-like	Detoxification
LOC111683686	XP_023301554.2	21.1325	maltase A3	Sugar metabolism
LOC111685056	XP_023303059.2	19.68	(Lyso)-N-acylphosphatidylethanolamine lipase isoform X2	Lipid metabolism
LOC111685056	XP_046811160.1	19.68	(Lyso)-N-acylphosphatidylethanolamine lipase isoform X2	Lipid metabolism
LOC111682476	XP_023300210.2	19.1375	lipase 3	Lipid metabolism
LOC111687647	XP_023305869.2	19.0475	cytochrome P450 4p1-like	Detoxification
LOC111678879	XP_046808414.1	17.74	mucin-2-like	Digestion, gut epithelium protection and immune response
LOC111676868	XP_023293632.2	16.7	allatostatin	Neuropeptide signaling
LOC111690666	XP_046804033.1	16.1475	neuropeptide F	Neuropeptide signaling
LOC111689299	XP_046802948.1	15.025	cytochrome P450 4d2-like isoform X2	Detoxification
LOC111677458	XP_023294343.2	13.9025	NPC intracellular cholesterol transporter 1 homolog 1b	Lipid metabolism
LOC111677498	XP_023294404.2	13.79	cytochrome P450 CYP12A2-like	Detoxification
LOC111689380	XP_023307621.2	13.73	probable cytochrome P450 4d14	Detoxification
LOC111681282	XP_023298808.2	13.6725	cytochrome P450 6a9-like	Detoxification
LOC111689299	XP_023307538.2	13.13	cytochrome P450 4d2-like isoform X1	Detoxification
LOC111690749	NP_001352704.1	11.7075	probable cytochrome P450 9f2	Detoxification
LOC111686232	XP_046802035.1	11.4675	phospholipid-transporting ATPase ABCA3	Detoxification/iron metabolism
LOC111683809	XP_023301684.2	10.245	trypsin-1	Protein metabolism
LOC111675874	XP_023292498.2	10.0875	multidrug resistance protein homolog 49	Detoxification/iron metabolism
LOC111679073	XP_023296333.1	9.655	putative gustatory receptor 94a	Taste
LOC111675717	XP_023292296.2	9.4025	probable cytochrome P450 12d1 proximal, mitochondrial	Detoxification
LOC111680902	XP_046803016.1	9.1475	probable cytochrome P450 4s3	Detoxification
LOC111678306	XP_023295383.2	9.0075	trypsin-like	Protein metabolism
LOC124420688	XP_046810387.1	8.5325	trypsin eta-like	Protein metabolism
LOC111684918	XP_046811531.1	8.435	probable cytochrome P450 4aa1	Detoxification
LOC111682004	XP_046811259.1	8.155	mucin-5AC-like	Digestion, gut epithelium protection and immune response
LOC111675520	XP_023292060.2	7.985	esterase B1	Detoxification
LOC111678544	XP_023295699.2	7.825	ATP-dependent translocase ABCB1 isoform X1	Detoxification/iron metabolism
LOC111678122	XP_023295143.2	7.43	cytochrome P450 CYP12A2-like	Detoxification
LOC111683842	XP_023301726.2	7.26	probable cytochrome P450 305a1	Detoxification
LOC111678544	XP_046811592.1	7.17	ATP-dependent translocase ABCB1 isoform X2	Detoxification/iron metabolism
LOC111682632	XP_023300392.2	6.905	glutathione S-transferase 1-like	Detoxification
LOC111686954	XP_023305115.2	6.89	chymotrypsin-1-like	Protein metabolism
LOC111677631	XP_046808696.1	6.7325	ATP-binding cassette subfamily C member 4-like isoform X1	Detoxification/iron metabolism
LOC111677631	XP_046808697.1	6.49	ATP-binding cassette subfamily C member 4-like isoform X2	Detoxification/iron metabolism
LOC111682238	XP_046812261.1	6.39	diuretic hormone class 2 isoform X2	Neuropeptide signaling
LOC111682238	XP_023299908.2	6.3725	diuretic hormone class 2 isoform X1	Neuropeptide signaling
LOC111677866	XP_023294839.2	6.315	octopamine receptor beta-3R	Neuropeptide signaling
LOC111690328	XP_046809824.1	6.3075	protein peste	Immune response	immune, 10.1126/science.1116006
LOC111678333	XP_023295413.2	6.2275	trypsin alpha-4-like	Protein metabolism
LOC111679291	XP_023296602.2	6.135	ATP-binding cassette sub-family B member 10, mitochondrial	Detoxification/iron metabolism
LOC111675518	XP_023292058.2	6.0375	esterase B1	Detoxification
LOC111682138	XP_046811099.1	5.8575	probable cytochrome P450 6u1	Detoxification
LOC111681009	XP_023298496.2	5.22	probable multidrug resistance-associated proteinlethal(2)03659 isoform X1	Detoxification/iron metabolism
LOC111676775	XP_046806381.1	5.1825	probable multidrug resistance-associated proteinlethal(2)03659 isoform X2	Detoxification/iron metabolism
LOC111686545	XP_046806488.1	5.09	ATP-binding cassette sub-family G member 1	Detoxification/iron metabolism
LOC111681009	XP_023298495.2	5.0375	probable multidrug resistance-associated proteinlethal(2)03659 isoform X2	Detoxification/iron metabolism
LOC111683313	XP_023301141.2	62.8825	uncharacterized protein LOC111683313
LOC111676916	XP_023293694.2	53.8875	uncharacterized protein LOC111676916 isoform X1
LOC111676916	XP_046804977.1	50.025	uncharacterized protein LOC111676916 isoform X2
LOC111688527	XP_023306813.2	49.645	uncharacterized protein LOC111688527
LOC111690860	XP_023309205.2	46.8325	probable serine hydrolase
LOC111677746	XP_023294702.2	43.835	uncharacterized protein LOC111677746
LOC111690259	XP_023308480.2	43.7775	uncharacterized protein LOC111690259
LOC111676666	XP_023293398.2	40.715	seminal metalloprotease 1-like
LOC111684893	XP_023302883.2	40.09	uncharacterized protein LOC111684893
LOC111675416	XP_023291950.2	39.4925	protein TsetseEP-like
LOC111685410	XP_023303438.2	39.32	lysine-rich arabinogalactan protein 18 isoform X6
LOC111683262	XP_023301083.2	37.215	thialysine N-epsilon-acetyltransferase
LOC111677673	XP_023294605.2	37.205	uncharacterized protein LOC111677673
LOC111677273	XP_046809476.1	35.38	uncharacterized protein LOC111677273
LOC111685410	XP_023303445.2	34.5925	protein transport protein SEC31 isoform X10
LOC111678298	XP_023295376.2	33.165	alpha-tocopherol transfer protein-like
LOC111680085	XP_046806134.1	32.9175	rh5-interacting protein isoform X1
LOC111690855	XP_046809070.1	32.49	uncharacterized protein LOC111690855
LOC111686378	XP_023304507.2	31.635	CD63 antigen-like
LOC111684942	XP_046802248.1	30.3775	uncharacterized protein LOC111684942
LOC111689101	XP_023307376.2	29.6525	aquaporin AQPAe.a-like
LOC111690488	XP_023308743.2	29.45	uncharacterized protein LOC111690488
LOC111676901	XP_023293678.2	28.67	UDP-glucosyltransferase 2-like
LOC111678437	XP_023295554.2	28.0875	lectizyme
LOC111685934	XP_046802017.1	27.66	alpha-tocopherol transfer protein-like
LOC111681658	XP_046810763.1	27.5	ubiquitin-conjugating enzyme E2 W isoform X2
LOC111685410	XP_046811188.1	27.335	protein transport protein SEC31 isoform X5
LOC111680085	XP_046806135.1	27.0525	rh5-interacting protein isoform X2
LOC111691253	XP_023309679.2	26.99	LOW QUALITY PROTEIN: endoplasmic reticulum metallopeptidase 1
LOC111676010	XP_023292661.2	26.6925	uncharacterized protein LOC111676010
LOC111675510	XP_023292050.2	25.77	uncharacterized protein LOC111675510
LOC111681658	XP_023299309.1	25.6625	ubiquitin-conjugating enzyme E2 W isoform X1
LOC111688509	XP_046807903.1	25.655	uncharacterized protein LOC111688509
LOC111684213	XP_046810336.1	25.465	guanine nucleotide-binding protein subunit gamma-1-like
LOC111685056	XP_023303058.2	25.4525	(Lyso)-N-acylphosphatidylethanolamine lipase isoform X1
LOC111682093	XP_023299771.2	25.0975	zinc carboxypeptidase-like
LOC111685410	XP_023303437.2	25.07	protein transport protein SEC31 isoform X4
LOC111675354	XP_023291875.2	24.95	uncharacterized protein LOC111675354
LOC111677033	XP_046810839.1	24.8275	uncharacterized protein LOC111677033 isoform X3
LOC111684655	XP_023302639.2	24.34	putative uncharacterized protein DDB_G0282499
LOC111685410	XP_046811189.1	23.99	protein transport protein SEC31 isoform X7
LOC111685410	XP_046811187.1	23.54	protein transport protein SEC31 isoform X3
LOC111675409	XP_023291944.2	23.4675	protein TsetseEP-like
LOC111675900	XP_046801852.1	22.345	uncharacterized protein LOC111675900
LOC111690991	XP_023309376.2	22.0975	alpha-tocopherol transfer protein-like
LOC111684541	XP_023302498.2	21.8625	uncharacterized protein LOC111684541
LOC111674512	XP_023290897.2	21.635	uncharacterized protein LOC111674512 isoform X1
LOC111674512	XP_046805819.1	21.415	uncharacterized protein LOC111674512 isoform X2
LOC111674922	XP_023291375.2	21.235	uncharacterized protein LOC111674922
LOC111686215	XP_023304322.2	21.08	uncharacterized protein LOC111686215
LOC111677561	XP_023294477.2	20.945	solute carrier organic anion transporter family member 1A6 isoform X1
LOC124420133	XP_046808105.1	20.925	serine protease 1-like
LOC124420443	XP_046809159.1	20.8925	huntington interacting protein related 1-like isoform X2
LOC111684863	XP_046807706.1	20.825	uncharacterized protein LOC111684863 isoform X2
LOC111675119	XP_046807647.1	20.72	uncharacterized protein LOC111675119
LOC111677033	XP_023293829.2	20.7125	uncharacterized protein LOC111677033 isoform X2
LOC111691043	XP_046802372.1	20.6625	tetraspanin-2A isoform X1
LOC124419450	XP_046804979.1	20.4725	uncharacterized protein LOC124419450
LOC111689070	XP_046802610.1	20.41	apyrase isoform X1
LOC111679215	XP_023296511.2	20.2475	coenzyme Q-binding protein COQ10, mitochondrial
LOC111677315	XP_023294178.2	20.225	uncharacterized protein LOC111677315
LOC111678842	XP_023296041.2	20.15	peptidoglycan-recognition protein SC2-like
LOC111690852	XP_023309197.2	20.0925	probable serine hydrolase isoform X1
LOC111685190	XP_046810645.1	20.05	phospholipid scramblase 3 isoform X1
LOC111677302	XP_023294157.2	19.965	insulin-like growth factor-binding protein complex acid labile subunit
LOC111679420	XP_023296763.2	19.7325	uncharacterized protein LOC111679420
LOC111691016	XP_023309405.1	19.5425	uncharacterized protein LOC111691016
LOC111680627	XP_023298068.1	19.36	mitochondrial uncoupling protein 4
LOC111684920	XP_046810844.1	19.1125	putative gamma-glutamylcyclotransferase CG2811 isoform X4
LOC111691260	XP_023309691.2	19.09	endoplasmic reticulum metallopeptidase 1
LOC111691082	XP_023309490.2	19.0575	protein rolling stone-like
LOC111678563	XP_023295725.2	18.94	putative inorganic phosphate cotransporter isoform X2
LOC111683190	XP_023301009.1	18.935	uncharacterized protein LOC111683190
LOC111689438	XP_023307677.2	18.8275	sulfotransferase 1E1-like
LOC111679744	XP_023297107.2	18.78	serine/threonine-protein kinase DDB_G0283821
LOC111689070	XP_046802612.1	18.7	apyrase isoform X3
LOC111683893	XP_046803276.1	18.615	retinol dehydrogenase 12-like
LOC111677561	XP_046800991.1	18.1575	solute carrier organic anion transporter family member 1A6 isoform X2
LOC111683757	XP_023301633.2	17.93	lectizyme-like
LOC111675221	XP_023291719.2	17.7575	hexokinase type 2
LOC111684328	XP_046812580.1	17.745	sarcoplasmic calcium-binding protein, beta chain
LOC111684869	XP_023302856.1	17.7125	32 kDa beta-galactoside-binding lectin
LOC111675501	XP_023292041.2	17.6775	arrestin domain-containing protein 17-like isoform X2
LOC111674918	XP_023291373.2	17.57	proton-coupled amino acid transporter 4
LOC111686927	XP_023305086.2	17.5625	biogenesis of lysosome-related organelles complex 1 subunit 2
LOC111685283	XP_023303304.2	17.5575	uncharacterized protein LOC111685283 isoform X3
LOC111688555	XP_023306833.2	17.4575	putative glycerol kinase 5
LOC111676665	XP_023293397.2	17.3	seminal metalloprotease 1
LOC111677033	XP_023293828.2	17.15	uncharacterized protein LOC111677033 isoform X1
LOC111680894	XP_046812199.1	16.935	inhibin beta A chain
LOC111680894	XP_046812200.1	16.935	inhibin beta A chain
LOC111685283	XP_023303303.2	16.76	uncharacterized protein LOC111685283 isoform X1
LOC111685938	XP_023303989.2	16.7125	uncharacterized protein LOC111685938
LOC111678393	XP_023295506.2	16.63	uncharacterized protein LOC111678393
LOC111683770	XP_023301640.2	16.17	protein spitz
LOC111679021	XP_023296271.2	16.1525	putative uncharacterized protein DDB_G0287113 isoform X1
LOC111684295	XP_046810719.1	16.1275	solute carrier organic anion transporter family member 74D-like isoform X2
LOC111684295	XP_023302202.2	16.1075	solute carrier organic anion transporter family member 74D-like isoform X1
LOC111678563	XP_046810960.1	15.895	putative inorganic phosphate cotransporter isoform X3
LOC111683084	XP_023300883.2	15.7225	thymidylate kinase
LOC111685213	XP_023303229.2	15.7	uncharacterized protein LOC111685213
LOC111687543	XP_023305752.1	15.5625	vesicle transport through interaction with t-SNAREs homolog 1A
LOC111679021	XP_023296272.2	15.545	putative uncharacterized protein DDB_G0287113 isoform X2
LOC111686094	XP_023304164.2	15.49	uncharacterized protein LOC111686094
LOC111676100	XP_023292758.2	15.4825	uncharacterized protein LOC111676100
LOC111675501	XP_023292040.2	15.445	arrestin domain-containing protein 17-like isoform X1
LOC111682112	XP_023299789.2	15.4	peroxisome biogenesis factor 10
LOC111690233	XP_023308453.2	15.375	growth hormone-regulated TBC protein 1-A
LOC111678380	XP_023295486.2	15.365	uncharacterized protein LOC111678380
LOC111683843	XP_023301727.2	15.3525	transmembrane protein 135-like
LOC111690852	XP_046808330.1	15.245	probable serine hydrolase isoform X2
LOC111677738	XP_023294695.2	14.9125	uncharacterized protein LOC111677738
LOC111688454	XP_023306738.1	14.8325	lectizyme-like
LOC111687638	XP_023305861.2	14.735	autophagy protein 5
LOC111678563	XP_023295724.2	14.715	putative inorganic phosphate cotransporter isoform X1
LOC111674776	XP_046802756.1	14.7075	uncharacterized protein LOC111674776
LOC124419020	XP_046803095.1	14.6825	caspase-1-like
LOC111689685	XP_046810158.1	14.4975	tRNA (adenine(37)-N6)-methyltransferase-like
LOC111680039	XP_046810780.1	14.44	uncharacterized protein LOC111680039 isoform X1
LOC111678724	XP_023295911.2	14.3925	uncharacterized protein LOC111678724
LOC111684773	XP_023302741.2	14.3025	src substrate cortactin
LOC111686557	XP_046810079.1	14.27	lipopolysaccharide-induced tumor necrosis factor-alpha factor homolog
LOC111675841	XP_023292453.1	14.2475	purine nucleoside phosphorylase isoform X2
LOC111690621	XP_023308896.1	14.2025	mite allergen Der p 3-like
LOC124419883	XP_046806744.1	14.1675	metallothionein-1-like
LOC111691043	XP_046802373.1	14.1625	tetraspanin-2A isoform X2
LOC111678827	XP_023296011.2	14.1275	transmembrane protein 120 homolog
LOC111682801	XP_046803210.1	14.1125	repetin
LOC111688076	XP_046808850.1	14.0375	cationic amino acid transporter 2
LOC111681141	XP_046808594.1	13.9425	U-Asilidin(1)-Dg12
LOC111674824	XP_023291252.2	13.9125	transport and Golgi organization protein 2 isoform X2
LOC111683022	XP_023300823.1	13.885	alpha-(1,3)-fucosyltransferase C-like
LOC124420443	XP_046809158.1	13.6325	huntington interacting protein related 1-like isoform X1
LOC111678615	XP_046803569.1	13.5425	sphingosine kinase 2
LOC111687663	XP_023305888.2	13.525	uncharacterized protein LOC111687663
LOC111684547	XP_046806010.1	13.425	uncharacterized protein LOC111684547
LOC111677716	XP_023294673.1	13.2725	zinc transporter 1 isoform X3
LOC111677716	XP_046807516.1	13.0925	zinc transporter 1 isoform X2
LOC111687018	XP_046807354.1	13.0925	major facilitator superfamily domain-containing protein 6-B
LOC111677716	XP_046807515.1	13.0625	zinc transporter 1 isoform X1
LOC111674772	XP_023291189.2	13.02	palmitoyl-protein thioesterase 1
LOC111675841	XP_023292454.1	13.02	purine nucleoside phosphorylase isoform X3
LOC111675095	XP_023291593.2	13.0175	uncharacterized protein LOC111675095
LOC111683881	XP_023301775.2	13.01	adenosine deaminase 2-like
LOC111688430	XP_023306710.2	12.99	uncharacterized protein LOC111688430
LOC111682593	XP_046803774.1	12.9475	uncharacterized LOC111682593
LOC111676169	XP_023292858.2	12.84	4-coumarate-CoA ligase 1
LOC111685417	XP_046811516.1	12.6275	uncharacterized protein LOC111685417 isoform X7
LOC111676030	XP_023292678.1	12.495	uncharacterized protein LOC111676030
LOC111679593	XP_023296937.2	12.3275	golgin subfamily A member 1
LOC111687237	XP_023305430.2	12.3125	uncharacterized protein LOC111687237
LOC111675366	XP_023291888.2	12.23	dolichol kinase
LOC111688314	XP_023306569.2	12.225	uncharacterized protein LOC111688314
LOC111687699	XP_046807261.1	12.1075	receptor-type guanylate cyclase Gyc76C-like
LOC111678653	XP_023295834.1	12.105	protein C10
LOC111675046	XP_046808562.1	12.09	glycerol kinase isoform X2
LOC111677190	XP_023294048.1	12.0575	uncharacterized protein LOC111677190
LOC111688274	XP_046801288.1	11.8625	TNF receptor-associated factor 3
LOC111678831	XP_046803146.1	11.845	syntaxin-4
LOC111680090	XP_023297479.1	11.835	probable oligoribonuclease
LOC111687383	XP_046808014.1	11.7925	pantothenate kinase 3 isoform X2
LOC111675046	XP_023291511.2	11.7625	glycerol kinase isoform X1
LOC111677628	XP_046809334.1	11.7575	fatty acid 2-hydroxylase
LOC124421311	XP_046812246.1	11.7475	uncharacterized protein LOC124421311
LOC111686435	XP_046801535.1	11.7375	ubiquinone biosynthesis O-methyltransferase, mitochondrial isoform X3
LOC111686435	XP_046801521.1	11.7	ubiquinone biosynthesis O-methyltransferase, mitochondrial isoform X1
LOC111691262	XP_023309693.2	11.6925	uncharacterized protein LOC111691262
LOC111674824	XP_023291251.2	11.645	transport and Golgi organization protein 2 isoform X1
LOC111684546	XP_023302503.2	11.595	uncharacterized protein LOC111684546
LOC111690546	XP_023308818.1	11.4975	solute carrier family 23 member 2
LOC111686435	XP_046801527.1	11.46	ubiquinone biosynthesis O-methyltransferase, mitochondrial isoform X2
LOC111687383	XP_046808015.1	11.42	pantothenate kinase 3 isoform X3
LOC111682514	XP_023300251.2	11.395	uncharacterized protein LOC111682514
LOC111676756	XP_046804676.1	11.375	serine/threonine-protein kinase PAK 2
LOC111684920	XP_023302919.2	11.33	putative gamma-glutamylcyclotransferase CG2811 isoform X3
LOC111689009	XP_023307278.2	11.21	galactokinase-like
LOC111676065	XP_023292717.2	11.2025	fatty-acid amide hydrolase 2-B
LOC111681020	XP_046801037.1	11.145	alkaline ceramidase
LOC111687383	XP_046808013.1	11.1375	pantothenate kinase 3 isoform X1
LOC111687226	XP_023305451.1	11.1	protein NDRG3 isoform X6
LOC111680756	XP_046802445.1	11.0975	mitochondrial inner membrane protease subunit 1 isoform X2
LOC111675112	XP_023291614.2	11.015	D-xylose-proton symporter-like 1
LOC111682719	XP_023300482.2	10.965	uncharacterized protein LOC111682719
LOC111680488	XP_023297910.2	10.945	integrin beta-nu
LOC111681820	XP_023299486.2	10.9075	putative serine protease K12H4.7
LOC111680285	XP_046804577.1	10.8825	microtubule-associated protein Jupiter isoform X2
LOC111679222	XP_023296518.2	10.85	uncharacterized protein LOC111679222
LOC124420583	XP_046809990.1	10.81	GDP-mannose 4,6 dehydratase-like
LOC111690639	XP_046805218.1	10.79	uncharacterized protein LOC111690639 isoform X1
LOC111680195	XP_023297594.2	10.775	thiamine transporter 2-like
LOC111686937	XP_023305098.2	10.71	farnesol dehydrogenase-like
LOC111681619	XP_046806750.1	10.6525	cystinosin homolog isoform X3
LOC111677854	XP_023294823.2	10.6425	probable GDP-L-fucose synthase
LOC111679200	XP_023296495.2	10.63	iron-sulfur protein NUBPL
LOC111688710	XP_046808958.1	10.585	mitochondrial uncoupling protein Bmcp isoform X2
LOC111683318	XP_023301146.2	10.58	uncharacterized protein LOC111683318
LOC111678041	XP_023295042.2	10.575	uncharacterized protein LOC111678041 isoform X1
LOC111680285	XP_046804576.1	10.5675	microtubule-associated protein Jupiter isoform X1
LOC111685283	XP_046806689.1	10.425	uncharacterized protein LOC111685283 isoform X2
LOC111677298	XP_023294152.2	10.4075	phosphatidylinositol phosphatase PTPRQ isoform X1
LOC111690639	XP_046805219.1	10.395	uncharacterized protein LOC111690639 isoform X2
LOC111677298	XP_046810869.1	10.38	phosphatidylinositol phosphatase PTPRQ isoform X2
LOC111690966	XP_046806446.1	10.35	neural Wiskott-Aldrich syndrome protein
LOC111677284	XP_023294149.2	10.3325	chromosome transmission fidelity protein 8 homolog
LOC124418550	XP_046801147.1	10.33	GDP-mannose 4,6 dehydratase-like
LOC111689180	XP_046808435.1	10.1875	carnitine O-palmitoyltransferase 2, mitochondrial
LOC111681821	XP_023299487.2	10.17	putative serine protease K12H4.7
LOC111688933	XP_046808499.1	10.115	uncharacterized protein LOC111688933
LOC111681394	XP_046807700.1	10.1025	uncharacterized protein LOC111681394
LOC124420453	XP_046809237.1	10.06	adenylyl cyclase X E-like
LOC111683500	XP_023301347.2	10.0325	mpv17-like protein 2
LOC111691136	XP_023309548.1	10.0125	partitioning defective 6 homolog gamma
LOC111675414	XP_023291958.2	9.975	integrin alpha-PS3-like isoform X2
LOC111677120	XP_046802668.1	9.9275	DNA replication complex GINS protein PSF1-like isoform X2
LOC111687448	XP_023305658.2	9.8875	UDP-glycosyltransferase UGT5
LOC111674886	XP_023291335.2	9.8675	UDP-N-acetylglucosamine transferase subunit ALG14 homolog
LOC111690369	XP_023308608.2	9.8525	gamma-butyrobetaine dioxygenase
LOC111685089	XP_046809913.1	9.815	cytosolic non-specific dipeptidase-like isoform X3
LOC111689032	XP_046809953.1	9.795	long-chain fatty acid transport protein 4-like
LOC111676542	XP_023293269.2	9.7825	acyl-coenzyme A thioesterase 9, mitochondrial-like
LOC111677739	XP_046803218.1	9.7825	uncharacterized protein LOC111677739
LOC111674532	XP_023290921.1	9.78	choline/ethanolamine kinase isoform X2
LOC111684176	XP_046809068.1	9.7375	uncharacterized protein LOC111684176 isoform X1
LOC111687226	XP_023305458.1	9.7225	protein NDRG3 isoform X7
LOC111674590	XP_046810687.1	9.6575	uncharacterized protein LOC111674590
LOC111689966	XP_046806432.1	9.59	uncharacterized protein LOC111689966
LOC111674842	XP_046805045.1	9.5575	facilitated trehalose transporter Tret1 isoform X1
LOC111690495	XP_023308751.2	9.49	solute carrier family 52, riboflavin transporter, member 3-A isoform X1
LOC111677120	XP_023293958.1	9.4625	DNA replication complex GINS protein PSF1-like isoform X1
LOC111675693	XP_023292269.2	9.4525	max-like protein X isoform X1
LOC124419479	XP_046805130.1	9.44	methylated-DNA--protein-cysteine methyltransferase
LOC111686683	XP_023304816.2	9.41	TOM1-like protein 2 isoform X2
LOC111686683	XP_023304815.2	9.4	TOM1-like protein 2 isoform X1
LOC111686876	XP_046812295.1	9.325	uncharacterized protein LOC111686876
LOC111678041	XP_046809809.1	9.32	uncharacterized protein LOC111678041 isoform X2
LOC111685922	XP_023303973.2	9.32	DNA replication complex GINS protein PSF3
LOC111685417	XP_046811514.1	9.32	uncharacterized protein LOC111685417 isoform X5
LOC111683170	XP_046808325.1	9.295	uncharacterized protein LOC111683170
LOC111685417	XP_046811511.1	9.2875	uncharacterized protein LOC111685417 isoform X1
LOC111684176	XP_046809069.1	9.2675	uncharacterized protein LOC111684176 isoform X2
LOC111681619	XP_046806751.1	9.245	cystinosin homolog isoform X4
LOC111679126	XP_023296396.1	9.215	ras-related protein Rab-30 isoform X1
LOC111679126	XP_023296397.1	9.215	ras-related protein Rab-30 isoform X1
LOC111675991	XP_046803895.1	9.2075	thyrotropin receptor
LOC111690258	XP_023308479.2	9.18	dnaJ homolog subfamily C member 17
LOC111682113	XP_023299790.2	9.1625	vesicle transport protein USE1
LOC111684420	XP_023302356.1	9.155	uncharacterized protein LOC111684420
LOC111684780	XP_046805967.1	9.145	organic cation transporter-like protein
LOC111681235	XP_023298753.1	9.1275	solute carrier family 26 member 6
LOC111681235	XP_046808200.1	9.1275	solute carrier family 26 member 6
LOC111690495	XP_046805632.1	9.1225	solute carrier family 52, riboflavin transporter, member 3-A isoform X3
LOC111687517	XP_023305726.2	9.075	mucolipin-3-like
LOC111675271	XP_023291773.2	9.0575	acyl-CoA-binding domain-containing protein 5
LOC124421007	XP_046811617.1	9.0475	uncharacterized protein LOC124421007
LOC111675246	XP_023291744.2	9.04	membrane-bound alkaline phosphatase-like
LOC111685417	XP_046811515.1	9	uncharacterized protein LOC111685417 isoform X6
LOC111691257	XP_023309685.2	8.9925	endoplasmic reticulum metallopeptidase 1
LOC111675414	XP_023291952.2	8.9725	integrin alpha-PS3-like isoform X1
LOC111678675	XP_023295859.2	8.9575	ero1-like protein
LOC124420685	XP_046810343.1	8.935	cGMP-dependent protein kinase, isozyme 1-like
LOC111680785	XP_023298256.2	8.925	E3 ubiquitin-protein ligase Su(dx)
LOC111685417	XP_046811517.1	8.925	uncharacterized protein LOC111685417 isoform X8
LOC111686096	XP_023304166.1	8.865	dysbindin protein homolog
LOC111680449	XP_046806121.1	8.8625	3-ketodihydrosphingosine reductase
LOC111675693	XP_046803693.1	8.8575	max-like protein X isoform X2
LOC111681619	XP_046806749.1	8.8475	cystinosin homolog isoform X2
LOC111677869	XP_023294841.1	8.8425	beta-1,4-mannosyltransferase egh
LOC111676880	XP_046809233.1	8.795	adenylyl cyclase X E
LOC111681619	XP_046806748.1	8.79	cystinosin homolog isoform X1
LOC111685190	XP_046810646.1	8.775	phospholipid scramblase 3 isoform X2
LOC111690495	XP_023308752.2	8.685	solute carrier family 52, riboflavin transporter, member 3-A isoform X2
LOC111674532	XP_046809529.1	8.6775	choline/ethanolamine kinase isoform X1
LOC111683773	XP_023301644.2	8.6725	nudC domain-containing protein 3
LOC111684797	XP_023302772.2	8.645	protein lap1
LOC111681640	XP_023299286.2	8.6225	GPI transamidase component PIG-T
LOC111685417	XP_046811513.1	8.61	uncharacterized protein LOC111685417 isoform X3
LOC111683513	XP_023301360.2	8.5825	protein anon-73B1
LOC111685961	XP_023304007.2	8.56	non-structural maintenance of chromosomes element 4 homolog A
LOC111686264	XP_023304384.2	8.5475	heat shock protein 23-like
LOC111676503	XP_023293232.2	8.545	sarcocystatin-A-like
LOC111685417	XP_046811512.1	8.54	uncharacterized protein LOC111685417 isoform X2
LOC111680924	XP_023298405.2	8.535	RING finger protein 141-like
LOC111686683	XP_023304817.2	8.5225	TOM1-like protein 2 isoform X3
LOC124420508	XP_046809499.1	8.4975	probable transcriptional regulatory protein THA_1246 isoform X5
LOC111678071	XP_023295075.2	8.4825	uncharacterized protein LOC111678071 isoform X2
LOC111675775	XP_046805342.1	8.48	complexin isoform X3
LOC111685417	XP_023303453.1	8.47	uncharacterized protein LOC111685417 isoform X4
LOC111678071	XP_046805619.1	8.455	uncharacterized protein LOC111678071 isoform X1
LOC111676076	XP_023292727.1	8.4175	dehydrogenase/reductase SDR family protein 7-like
LOC111679494	XP_023296841.2	8.385	myosin heavy chain 95F isoform X3
LOC111679494	XP_046804371.1	8.38	myosin heavy chain 95F isoform X2
LOC111679211	XP_023296507.2	8.375	post-GPI attachment to proteins factor 3
LOC111684291	XP_046811007.1	8.375	LRR receptor-like serine/threonine-protein kinase GSO2
LOC111685089	XP_046809912.1	8.3625	cytosolic non-specific dipeptidase-like isoform X2
LOC111676845	XP_023293604.2	8.3275	serine protease 1-like
LOC111674521	XP_023290910.2	8.3175	indole-3-acetaldehyde oxidase-like
LOC111679126	XP_046810644.1	8.2975	ras-related protein Rab-30 isoform X2
LOC111679494	XP_023296839.2	8.2825	myosin heavy chain 95F isoform X1
LOC111687625	XP_023305850.2	8.27	uncharacterized protein LOC111687625
LOC111690423	XP_023308663.1	8.265	glycerophosphocholine phosphodiesterase GPCPD1
LOC111688388	XP_023306659.2	8.26	C-mannosyltransferase dpy-19 homolog
LOC124420508	XP_046809493.1	8.2575	probable transcriptional regulatory protein THA_1246 isoform X4
LOC111676964	XP_023293751.2	8.255	uncharacterized protein LOC111676964
LOC111686121	XP_046805704.1	8.205	uncharacterized protein LOC111686121 isoform X3
LOC111684476	XP_023302420.1	8.1525	protein unc-119 homolog isoform X1
LOC111687370	XP_023305569.1	8.095	dynein light chain Tctex-type protein 2B
LOC111677910	XP_023294893.1	8.065	TLD domain-containing protein 2 isoform X5
LOC124420486	XP_046809335.1	8.065	cytochrome b5-like
LOC111677638	XP_046809731.1	8.045	peroxisomal membrane protein PEX13
LOC111677700	XP_023294634.2	8.04	putative glutathione-specific gamma-glutamylcyclotransferase 2
LOC111679494	XP_046804372.1	8.0225	myosin heavy chain 95F isoform X4
LOC124420508	XP_046809489.1	8.015	probable transcriptional regulatory protein THA_1246 isoform X3
LOC111685028	XP_023303030.2	8.005	tRNA (cytosine(72)-C(5))-methyltransferase NSUN6
LOC111690319	XP_023308555.2	8	tenascin
LOC111682479	XP_023300214.1	7.965	transcription initiation factor TFIID subunit 11
LOC111684061	XP_046808646.1	7.96	uncharacterized protein LOC111684061 isoform X1
LOC111676167	XP_046805116.1	7.955	uncharacterized protein LOC111676167
LOC111689696	XP_046802771.1	7.9525	uncharacterized protein LOC111689696 isoform X1
LOC111683025	XP_046802798.1	7.9475	alpha-(1,3)-fucosyltransferase C-like isoform X2
LOC111683285	XP_023301100.1	7.9425	mpv17-like protein
LOC111682847	XP_046801992.1	7.9125	multivesicular body subunit 12A
LOC111686941	XP_023305101.2	7.91	farnesol dehydrogenase-like
LOC111680356	XP_023297759.2	7.89	nucleoside diphosphate kinase 6
LOC111675857	XP_023292476.2	7.83	beta-mannosidase-like
LOC111683776	XP_023301647.2	7.825	uncharacterized protein LOC111683776
LOC111685670	XP_046808129.1	7.8125	allatostatins MIP isoform X2
LOC111690828	XP_023309167.2	7.81	27 kDa hemolymph protein-like
LOC124420821	XP_046811017.1	7.805	uncharacterized protein LOC124420821
LOC111675848	XP_046807283.1	7.8025	osteopetrosis-associated transmembrane protein 1isoform X2
LOC111685140	XP_023303147.2	7.795	arginyl-tRNA--protein transferase 1 isoform X1
LOC111690389	XP_023308625.2	7.73	double-strand break repair protein MRE11
LOC124420508	XP_046809479.1	7.7	probable transcriptional regulatory protein THA_1246 isoform X2
LOC111681468	XP_023299021.1	7.695	xenotropic and polytropic retrovirus receptor 1
LOC111679126	XP_023296398.1	7.68	ras-related protein Rab-30 isoform X3
LOC111684120	XP_023302016.2	7.65	MIT domain-containing protein 1
LOC111675848	XP_023292466.2	7.6375	osteopetrosis-associated transmembrane protein 1isoform X1
LOC111684303	XP_023302211.2	7.63	UDP-glycosyltransferase UGT4-like
LOC124420490	XP_046809350.1	7.6225	uncharacterized protein LOC124420490
LOC111674933	XP_023291389.2	7.5825	zinc finger protein 493-like
LOC111685670	XP_046808128.1	7.545	allatostatins MIP isoform X1
LOC111674911	XP_023291358.2	7.535	thyroid receptor-interacting protein 11 isoform X2
LOC111681644	XP_046802928.1	7.525	CTD nuclear envelope phosphatase 1 homolog isoform X2
LOC111686859	XP_046806431.1	7.5225	MOB kinase activator-like 3 isoform X1
LOC111679329	XP_023296650.1	7.515	uncharacterized protein LOC111679329
LOC111680896	XP_023298372.2	7.5025	uncharacterized protein LOC111680896
LOC111683295	XP_023301117.2	7.4975	putative sodium-dependent multivitamin transporter
LOC111682477	XP_023300211.1	7.485	alpha-ketoglutarate-dependent dioxygenase alkB homolog 4
LOC111683025	XP_023300826.2	7.455	alpha-(1,3)-fucosyltransferase C-like isoform X1
LOC111679741	XP_023297102.1	7.45	plasminogen receptor (KT)
LOC111681644	XP_046802925.1	7.4475	CTD nuclear envelope phosphatase 1 homolog isoform X1
LOC111681101	XP_046808272.1	7.4375	carbonic anhydrase 2
LOC111683823	XP_046803381.1	7.3775	medium-chain acyl-CoA ligase ACSF2, mitochondrial-like isoform X2
LOC111682141	XP_023299814.2	7.355	probable Ufm1-specific protease 1
LOC111682666	XP_023300426.2	7.3475	uncharacterized protein LOC111682666
LOC111675085	XP_046808631.1	7.345	uncharacterized protein LOC111675085
LOC111685170	XP_023303180.2	7.34	peroxisomal biogenesis factor 3
LOC111677568	XP_046805197.1	7.3325	G protein-activated inward rectifier potassium channel 3 isoform X1
LOC111678591	XP_023295758.1	7.32	transmembrane protein 60
LOC111686186	XP_023304273.2	7.3175	uridine phosphorylase 1
LOC111690748	XP_023309068.2	7.315	DNA ligase 3
LOC111689696	XP_046802772.1	7.2925	uncharacterized protein LOC111689696 isoform X2
LOC111687788	XP_023306032.2	7.275	trypsin zeta-like
LOC111674911	XP_023291357.2	7.2625	thyroid receptor-interacting protein 11 isoform X1
LOC111683182	XP_046802497.1	7.2225	uncharacterized protein LOC111683182
LOC111681637	XP_046802244.1	7.205	cap-specific mRNA (nucleoside-2'-O-)-methyltransferase 1
LOC111683601	XP_023301463.1	7.2	N-acetylglucosamine-6-phosphate deacetylase
LOC124420579	XP_046809960.1	7.2	cilia- and flagella-associated protein 20
LOC111684294	XP_023302201.2	7.1975	UDP-glucosyltransferase 2-like
LOC111683332	XP_046809107.1	7.18	ras-related protein Rab-43
LOC111676747	XP_023293489.1	7.1775	uncharacterized protein LOC111676747
LOC111687226	XP_023305466.1	7.1775	protein NDRG3 isoform X8
LOC111684820	XP_023302797.1	7.17	monocarboxylate transporter 5
LOC111675971	XP_023292620.2	7.1475	sodium/nucleoside cotransporter 2
LOC111688830	XP_023307110.1	7.145	ras-related protein Rab-35
LOC111680707	XP_023298178.2	7.1425	coiled-coil domain-containing protein 93
LOC111674875	XP_046809189.1	7.1225	uncharacterized protein LOC111674875 isoform X2
LOC111678421	XP_023295535.1	7.1	UDP-galactose transporter senju
LOC111685255	XP_023303279.1	7.0975	GATOR complex protein NPRL2
LOC111685140	XP_023303148.2	7.0925	arginyl-tRNA--protein transferase 1 isoform X2
LOC111677562	XP_023294479.2	7.0825	solute carrier organic anion transporter family member 74D
LOC111687674	XP_023305906.2	7.065	protein UXT
LOC111681714	XP_046810303.1	7.0625	A-agglutinin anchorage subunit
LOC111675907	XP_023292540.2	7.04	DCN1-like protein 3
LOC111682409	XP_023300128.2	7.035	probable arginine--tRNA ligase, mitochondrial
LOC111686637	XP_046802979.1	7.03	protein rhomboid
LOC111689742	XP_023307971.2	6.9875	uncharacterized protein LOC111689742
LOC111680747	XP_023298220.2	6.96	WASH complex subunit 3
LOC111676133	XP_023292794.1	6.9175	galactokinase-like
LOC124421302	XP_046812209.1	6.905	heparin sulfate O-sulfotransferase-like isoform X2
LOC111678385	XP_046812341.1	6.9	glucosamine-6-phosphate isomerase isoform X1
LOC111686859	XP_046806434.1	6.8575	MOB kinase activator-like 3 isoform X2
LOC111680507	XP_023297934.2	6.85	glycosylphosphatidylinositol anchor attachment 1protein
LOC111688827	XP_023307107.2	6.8475	peroxisomal leader peptide-processing protease
LOC111676847	XP_023293606.2	6.845	protein tantalus
LOC111686994	XP_023305167.2	6.83	uncharacterized protein LOC111686994
LOC111685144	XP_023303152.2	6.82	caspase-8-like
LOC111678300	XP_023295378.2	6.81	alpha-tocopherol transfer protein-like
LOC111688117	XP_023306369.1	6.785	uncharacterized protein LOC111688117
LOC111681210	XP_023298716.2	6.7725	arylsulfatase B
LOC111684745	XP_046801873.1	6.77	uncharacterized protein LOC111684745
LOC111685408	XP_023303432.2	6.76	copper chaperone for superoxide dismutase
LOC111681476	XP_023299031.2	6.7575	uncharacterized protein LOC111681476
LOC111687305	XP_023305504.2	6.75	INO80 complex subunit C
LOC111689552	XP_046807724.1	6.7375	probable serine hydrolase
LOC111680319	XP_046802708.1	6.705	peptidyl-prolyl cis-trans isomerase CYP19-2-like
LOC111688578	XP_046801832.1	6.6975	ADP-ribosylation factor-binding protein GGA3
LOC111687641	XP_046810057.1	6.685	uncharacterized protein LOC111687641
LOC111680101	XP_023297491.1	6.68	galectin-9-like isoform X3
LOC111688389	XP_046802872.1	6.655	chondroitin sulfate synthase 1
LOC111676006	XP_046806614.1	6.6525	uncharacterized protein LOC111676006 isoform X2
LOC111688489	XP_023306776.2	6.635	geranylgeranyl pyrophosphate synthase isoform X2
LOC111679264	XP_023296570.2	6.6275	copper-transporting ATPase 1
LOC111687572	XP_023305782.2	6.6175	tumor necrosis factor alpha-induced protein 8-like protein isoform X2
LOC111686568	XP_046802458.1	6.61	alpha-ketoglutarate-dependent dioxygenase alkB homolog 7, mitochondrial isoform X3
LOC111676061	XP_023292713.2	6.6	uncharacterized protein LOC111676061
LOC124419300	XP_046803959.1	6.5975	dystrophin-like
LOC111684476	XP_046802124.1	6.595	protein unc-119 homolog isoform X2
LOC111684762	XP_023302728.2	6.5525	NADPH:adrenodoxin oxidoreductase, mitochondrial
LOC111684764	XP_046809469.1	6.55	transcription factor MafK isoform X4
LOC111678506	XP_046807536.1	6.5375	protein DPCD
LOC111688489	XP_023306775.2	6.5025	geranylgeranyl pyrophosphate synthase isoform X1
LOC124420508	XP_046809472.1	6.495	probable transcriptional regulatory protein MHJ_0471 isoform X1
LOC111675499	XP_023292037.2	6.49	high affinity cationic amino acid transporter 1-like
LOC111675499	XP_046806577.1	6.49	high affinity cationic amino acid transporter 1-like
LOC111681143	XP_046808585.1	6.49	uncharacterized protein DDB_G0271670
LOC124420117	XP_046808037.1	6.47	ras-related protein Rab-2A-like
LOC111681617	XP_023299257.2	6.4475	sphingomyelin phosphodiesterase-like
LOC111679177	XP_023296466.2	6.4375	hepatocyte growth factor-regulated tyrosine kinase substrate
LOC111688383	XP_023306658.1	6.4375	kelch domain-containing protein 3
LOC111677395	XP_046802910.1	6.4025	uncharacterized protein LOC111677395
LOC111677395	XP_046802911.1	6.4025	uncharacterized protein LOC111677395
LOC124419344	XP_046804279.1	6.3575	sodium/hydrogen exchanger 3-like
LOC111685380	XP_023303406.2	6.35	peroxisome assembly protein 12
LOC111689195	XP_046806401.1	6.3475	sialin
LOC111689195	XP_046806801.1	6.3475	sialin
LOC111684764	XP_023302730.2	6.315	transcription factor MafK isoform X2
LOC111683414	XP_023301251.2	6.3075	uncharacterized protein LOC111683414
LOC111684061	XP_046808647.1	6.305	uncharacterized protein LOC111684061 isoform X2
LOC111680101	XP_023297490.1	6.3	galectin-4-like isoform X2
LOC124421302	XP_046812208.1	6.3	heparin sulfate O-sulfotransferase-like isoform X1
LOC124419980	XP_046807292.1	6.2975	uncharacterized protein LOC124419980 isoform X3
LOC111676783	XP_023293529.2	6.295	serine/threonine-protein kinase/endoribonucleaseIRE1
LOC111678177	XP_023295208.2	6.295	peptide-N(4)-(N-acetyl-beta- glucosaminyl)asparagine amidase
LOC111676006	XP_023292656.2	6.275	uncharacterized protein LOC111676006 isoform X1
LOC111684764	XP_023302731.1	6.265	transcription factor MafK isoform X3
LOC111679290	XP_023296601.2	6.2525	uncharacterized protein LOC111679290
LOC111680047	XP_023297426.2	6.2225	polyamine-transporting ATPase 13A3 isoform X1
LOC111677342	XP_023294211.1	6.2175	anaphase-promoting complex subunit 13
LOC111683261	XP_023301082.2	6.2125	uncharacterized protein LOC111683261
LOC111679691	XP_046801430.1	6.21	histone deacetylase 6 isoform X2
LOC111676809	XP_023293562.1	6.205	E3 ubiquitin-protein ligase Nedd-4 isoform X4
LOC111680373	XP_023297775.2	6.1975	endoribonuclease dcr-1
LOC111677910	XP_023294892.1	6.1875	TLD domain-containing protein 2 isoform X4
LOC124419980	XP_046807293.1	6.1875	uncharacterized protein LOC124419980 isoform X4
LOC111683642	XP_023301506.2	6.17	nischarin
LOC111690632	XP_023308916.2	6.1675	TBC1 domain family member 5
LOC111674811	XP_023291238.2	6.15	uncharacterized protein LOC111674811
LOC111678378	XP_023295484.2	6.145	uncharacterized protein LOC111678378
LOC111691109	XP_023309519.2	6.1375	uncharacterized protein DDB_G0292186 isoform X1
LOC111674881	XP_046802246.1	6.1325	uncharacterized protein LOC111674881
LOC111685905	XP_023303949.2	6.1325	4-coumarate--CoA ligase 1-like
LOC111680101	XP_023297489.2	6.12	galectin-9-like isoform X1
LOC111679691	XP_023297064.2	6.105	histone deacetylase 6 isoform X1
LOC111680039	XP_046810781.1	6.1025	uncharacterized protein LOC111680039 isoform X2
LOC111684764	XP_023302729.2	6.09	transcription factor MafK isoform X1
LOC111680497	XP_046807367.1	6.0875	epsin-1 isoform X4
LOC124419980	XP_046807291.1	6.085	uncharacterized protein LOC124419980 isoform X2
LOC111685250	XP_023303272.2	6.0775	uncharacterized oxidoreductase YjmC-like
LOC111687793	XP_023306037.2	6.0725	glycerol kinase
LOC111689170	XP_046801514.1	6.0725	open rectifier potassium channel protein 1
LOC111677087	XP_046808175.1	6.07	uncharacterized protein LOC111677087
LOC111682430	XP_046809115.1	6.0575	venom dipeptidyl peptidase 4 isoform X3
LOC111686010	XP_046809584.1	6.025	myeloid leukemia factor isoform X3
LOC111686568	XP_046802457.1	6.025	alpha-ketoglutarate-dependent dioxygenase alkB homolog 7, mitochondrial isoform X2
LOC111688782	XP_023307061.2	6.025	uncharacterized protein LOC111688782
LOC111683222	XP_046812202.1	6.015	hydroxysteroid dehydrogenase-like protein 1 isoform X2
LOC111687572	XP_046810987.1	5.9925	tumor necrosis factor alpha-induced protein 8-like protein isoform X1
LOC111681522	XP_023299124.1	5.9875	ADP-ribosylation factor-like protein 3
LOC111689543	XP_046804070.1	5.975	leucine-rich repeat neuronal protein 4
LOC111682320	XP_023300008.1	5.975	WD repeat-containing protein 48 homolog
LOC111686568	XP_023304706.2	5.9525	alpha-ketoglutarate-dependent dioxygenase alkB homolog 7, mitochondrial isoform X1
LOC111680016	XP_023297391.1	5.95	TBC1 domain family member 20
LOC111687639	XP_023305862.1	5.9	josephin-like protein
LOC111676153	XP_046806598.1	5.8975	mediator of RNA polymerase II transcription subunit 6
LOC111689319	XP_023307559.2	5.895	organic cation transporter protein
LOC111690880	XP_023309231.1	5.885	solute carrier family 25 member 44
LOC111688088	XP_023306346.2	5.8725	G protein alpha o subunit
LOC111690494	XP_023308750.1	5.8625	G-protein-signaling modulator 2
LOC111677910	XP_023294895.1	5.85	TLD domain-containing protein 2 isoform X8
LOC111680101	XP_046808584.1	5.845	galectin-9-like isoform X4
LOC111683338	XP_023301176.2	5.8425	ceramide transfer protein isoform X1
LOC111680497	XP_046807368.1	5.8325	epsin-1 isoform X5
LOC111686164	XP_023304244.2	5.8225	acid phosphatase type 7 isoform X1
LOC124419211	XP_046803783.1	5.82	LOW QUALITY PROTEIN: xanthine dehydrogenase-like
LOC111676459	XP_046806644.1	5.7975	elongation of very long chain fatty acids protein AAEL008004 isoform X3
LOC111685933	XP_023303983.2	5.7875	protein ANTAGONIST OF LIKE HETEROCHROMATIN PROTEIN 1-like
LOC111685376	XP_023303403.2	5.78	RCC1-like G exchanging factor-like protein
LOC111680267	XP_023297669.2	5.78	vacuolar protein sorting-associated protein 45
LOC111675460	XP_023291994.2	5.7675	glycerol-3-phosphate acyltransferase 1, mitochondrial isoform X1
LOC111682096	XP_023299772.2	5.765	unconventional myosin-VIIa isoform X2
LOC111681010	XP_023298497.1	5.7625	stAR-related lipid transfer protein 7, mitochondrial
LOC111688828	XP_023307108.2	5.76	TM2 domain-containing protein CG10795
LOC111683222	XP_023301046.2	5.755	hydroxysteroid dehydrogenase-like protein 1 isoform X1
LOC124420684	XP_046810328.1	5.7475	uncharacterized protein C4G9.04c-like
LOC111681278	XP_046805932.1	5.7375	cation-independent mannose-6-phosphate receptor
LOC111675450	XP_023291984.1	5.7325	mediator of RNA polymerase II transcription subunit 31 isoform X2
LOC111682747	XP_023300512.2	5.73	peritrophin-1-like
LOC111676903	XP_023293679.2	5.715	steroidogenic acute regulatory protein-like
LOC111687145	XP_023305331.2	5.705	beclin-1-like protein
LOC111681819	XP_023299485.2	5.685	putative serine protease K12H4.7
LOC111687888	XP_046809208.1	5.6825	uncharacterized protein LOC111687888 isoform X1
LOC111676459	XP_046806643.1	5.6825	elongation of very long chain fatty acids protein AAEL008004 isoform X2
LOC111685377	XP_023303404.2	5.6825	post-GPI attachment to proteins factor 2-like
LOC124418864	XP_046802533.1	5.6775	uncharacterized protein LOC124418864
LOC124418512	XP_046801065.1	5.6725	TBC1 domain family member 20-like
LOC111684361	XP_023302276.2	5.6675	THAP domain-containing protein 3-like
LOC111675460	XP_023291995.2	5.665	glycerol-3-phosphate acyltransferase 1, mitochondrial isoform X2
LOC111678131	XP_023295155.1	5.6625	mitochondrial carrier protein Rim2 isoform X4
LOC111684469	XP_046803308.1	5.645	proton channel OtopLc isoform X2
LOC111689293	XP_046807829.1	5.6325	adenosine 5'-monophosphoramidase HINT3-like
LOC111687155	XP_046806560.1	5.6325	rhodanese domain-containing protein CG4456-like
LOC111678131	XP_023295154.1	5.6225	mitochondrial carrier protein Rim2 isoform X2
LOC111677139	XP_023293982.2	5.62	uncharacterized protein LOC111677139
LOC111682627	XP_023300387.2	5.62	lysosomal acid phosphatase
LOC111677534	XP_046812003.1	5.6075	angiotensin-converting enzyme
LOC111683005	XP_023300799.1	5.6075	rabankyrin-5
LOC111679127	XP_046809512.1	5.6	tafazzin
LOC111675450	XP_023291983.1	5.6	mediator of RNA polymerase II transcription subunit 31 isoform X1
LOC111677641	XP_046807966.1	5.5975	dynactin subunit 1
LOC111683596	XP_023301458.2	5.595	uncharacterized protein LOC111683596 isoform X1
LOC111685327	XP_046811338.1	5.595	facilitated trehalose transporter Tret1
LOC111675646	XP_023292202.2	5.595	putative transferase CAF17 homolog, mitochondrial
LOC111690876	XP_046805685.1	5.585	protein D2-like
LOC111678973	XP_023296212.2	5.5825	DNA excision repair protein ERCC-1
LOC124418726	XP_046801887.1	5.5825	uncharacterized protein LOC124418726
LOC111677078	XP_023293897.2	5.5775	caspase Dronc-like
LOC111678131	XP_046801138.1	5.5725	mitochondrial carrier protein Rim2 isoform X3
LOC111676524	XP_023293251.2	5.57	zinc finger protein 420-like
LOC111686010	XP_046809583.1	5.5675	myeloid leukemia factor isoform X1
LOC111677285	XP_023294150.2	5.56	IST1 homolog isoform X1
LOC111679496	XP_023296842.2	5.555	RING finger protein narya-like
LOC111676459	XP_046806630.1	5.545	elongation of very long chain fatty acids protein AAEL008004 isoform X1
LOC111678131	XP_023295153.1	5.53	mitochondrial carrier protein Rim2 isoform X1
LOC111683105	XP_023300907.2	5.52	aprataxin-like protein
LOC111678048	XP_046809947.1	5.52	protein-L-histidine N-pros-methyltransferase isoform X2
LOC111676459	XP_046806645.1	5.515	elongation of very long chain fatty acids protein AAEL008004 isoform X4
LOC111675192	XP_023291678.2	5.5125	sodium/hydrogen exchanger 8
LOC111675791	XP_023292400.2	5.505	Werner Syndrome-like exonuclease
LOC111674600	XP_023291022.2	5.5025	uncharacterized protein LOC111674600
LOC111677568	XP_023294487.1	5.5025	G protein-activated inward rectifier potassium channel 3 isoform X3
LOC111687541	XP_023305750.1	5.48	ras-related protein Rab-14
LOC111681800	XP_023299466.2	5.4775	zinc transporter ZIP1
LOC111684469	XP_046803307.1	5.46	proton channel OtopLc isoform X1
LOC111677399	XP_023294277.2	5.455	uncharacterized protein LOC111677399
LOC111677860	XP_023294830.2	5.455	E3 ubiquitin-protein ligase znrf2 isoform X2
LOC111686121	XP_046805705.1	5.4475	uncharacterized protein LOC111686121 isoform X4
LOC111690849	XP_046808628.1	5.4475	serine incorporator 1 isoform X4
LOC111686940	XP_023305100.2	5.4425	farnesol dehydrogenase-like
LOC111690849	XP_023309191.1	5.4425	serine incorporator 1 isoform X3
LOC111690849	XP_046808630.1	5.435	serine incorporator 1 isoform X8
LOC111690849	XP_023309189.1	5.43	serine incorporator 1 isoform X1
LOC111689786	XP_023308020.1	5.4225	low molecular weight phosphotyrosine protein phosphatase 2-like
LOC111677676	XP_046811819.1	5.4225	non-lysosomal glucosylceramidase
LOC111690849	XP_046808629.1	5.4225	serine incorporator 1 isoform X6
LOC111690849	XP_023309192.1	5.415	serine incorporator 1 isoform X5
LOC111686532	XP_023304659.2	5.4125	apolipoprotein D
LOC111690849	XP_023309190.1	5.4075	serine incorporator 1 isoform X2
LOC111675248	XP_046803247.1	5.3975	nuclear speckle splicing regulatory protein 1
LOC111675938	XP_023292589.2	5.3975	uncharacterized protein LOC111675938
LOC111682226	XP_046801705.1	5.395	protein cordon-bleu
LOC124419807	XP_046806453.1	5.3925	wiskott-Aldrich syndrome protein-like
LOC111687888	XP_046809209.1	5.3775	uncharacterized protein LOC111687888 isoform X2
LOC111678048	XP_023295050.1	5.37	protein-L-histidine N-pros-methyltransferase isoform X1
LOC111677860	XP_023294829.2	5.3675	E3 ubiquitin-protein ligase znrf2 isoform X1
LOC111681360	XP_023298879.1	5.365	acyl-CoA-binding protein-like
LOC111677416	XP_023294302.2	5.365	abscission/NoCut checkpoint regulator
LOC111677416	XP_046803621.1	5.365	abscission/NoCut checkpoint regulator
LOC111677568	XP_046805198.1	5.3625	G protein-activated inward rectifier potassium channel 3 isoform X2
LOC111687327	XP_023305524.1	5.3475	enoyl-CoA delta isomerase 1, mitochondrial-like
LOC111684907	XP_023302904.2	5.33	putative serine/threonine-protein kinase STE20-like
LOC111677116	XP_023293947.1	5.3275	protein-S-isoprenylcysteine O-methyltransferase
LOC111686979	XP_023305154.2	5.325	metallophosphoesterase 1 homolog
LOC111691211	XP_046812563.1	5.325	meiotic nuclear division protein 1 homolog
LOC111680047	XP_046811083.1	5.3125	polyamine-transporting ATPase 13A3 isoform X2
LOC111675889	XP_023292519.2	5.31	RING finger protein B
LOC111683596	XP_046807145.1	5.305	uncharacterized protein LOC111683596 isoform X2
LOC111675320	XP_023291817.2	5.2875	probable dolichyl pyrophosphate Glc1Man9GlcNAc2 alpha-1,3-glucosyltransferase isoform X1
LOC111678517	XP_023295661.2	5.2875	2-aminoethanethiol dioxygenase
LOC111687950	XP_023306205.2	5.285	segmentation polarity homeobox protein engrailed
LOC111677374	XP_023294244.2	5.2825	nitric oxide-associated protein 1
LOC111685548	XP_046801603.1	5.28	uncharacterized protein LOC111685548
LOC111676834	XP_023293590.2	5.275	BLOC-1-related complex subunit 8 homolog isoformX1
LOC111681585	XP_023299198.1	5.275	uncharacterized protein LOC111681585
LOC111683520	XP_046808434.1	5.275	coiled-coil domain-containing protein 186
LOC111681649	XP_023299299.2	5.27	N-acetylglucosaminyl-phosphatidylinositol biosynthetic protein gpi1
LOC111679691	XP_023297065.2	5.265	histone deacetylase 6 isoform X4
LOC111687533	XP_046810921.1	5.2625	wiskott-Aldrich syndrome protein homolog 1
LOC111679691	XP_046801432.1	5.2575	histone deacetylase 6 isoform X5
LOC111687226	XP_023305427.2	5.23	protein NDRG3 isoform X4
LOC111679691	XP_046801431.1	5.2275	histone deacetylase 6 isoform X3
LOC111676182	XP_023292872.2	5.215	mitochondrial amidoxime reducing component 2-like
LOC111675639	XP_023292196.2	5.2125	peptidoglycan-recognition protein LE
LOC124419294	XP_046803935.1	5.2025	cell wall protein RBR3-like
LOC111691100	XP_023309507.2	5.2	uncharacterized protein LOC111691100
LOC111687226	XP_023305418.2	5.1975	protein NDRG3 isoform X1
LOC124419980	XP_046807294.1	5.175	uncharacterized protein LOC124419980 isoform X5
LOC111682708	XP_046806522.1	5.16	uncharacterized protein LOC111682708
LOC111678994	XP_046804737.1	5.155	receptor-type tyrosine-protein kinase FLT3 isoform X2
LOC111684071	XP_046807915.1	5.1525	vacuolar protein sorting-associated protein 26C
LOC111678994	XP_046804728.1	5.1425	receptor-type tyrosine-protein kinase FLT3 isoform X1
LOC111685378	XP_023303405.2	5.1375	probable ATP-dependent RNA helicase DDX28
LOC111684390	XP_023302314.1	5.1275	arfaptin-2
LOC111676663	XP_023293395.2	5.125	leucine-rich repeat-containing protein 15 isoform X1
LOC111678256	XP_023295311.2	5.125	uncharacterized protein LOC111678256
LOC111682080	XP_023299758.2	5.125	putative inorganic phosphate cotransporter
LOC124419448	XP_046804975.1	5.12	uncharacterized protein LOC124419448
LOC111675608	XP_023292157.2	5.1175	porphobilinogen deaminase isoform X1
LOC111681972	XP_046812061.1	5.115	A-agglutinin anchorage subunit
LOC111677285	XP_023294161.2	5.1125	IST1 homolog isoform X3
LOC111686523	XP_023304649.2	5.1025	dosage compensation regulator
LOC111677285	XP_023294153.2	5.0975	IST1 homolog isoform X2
LOC124420714	XP_046810599.1	5.0925	arfGAP with SH3 domain, ANK repeat and PH domain-containing protein-like
LOC111688766	XP_046809004.1	5.0875	homeobox protein Nkx-6.1
LOC111677328	XP_023294194.2	5.085	beta-1,4-galactosyltransferase 4
LOC111680755	XP_046802498.1	5.075	uncharacterized protein LOC111680755
LOC111679738	XP_023297100.2	5.075	uncharacterized protein LOC111679738
LOC111677859	XP_023294828.2	5.0625	chitinase-3-like protein 1
LOC111689897	XP_023308128.1	5.06	coiled-coil domain-containing protein 28B isoform X2
LOC111683078	XP_023300880.2	5.055	ras-related protein Rab-9A
LOC111685972	XP_046806755.1	5.045	alpha-1,6-mannosyl-glycoprotein 2-beta-N-acetylglucosaminyltransferase isoform X2
LOC111679430	XP_023296777.2	5.0425	uncharacterized protein LOC111679430
LOC111681426	XP_046802453.1	5.0425	gamma-tubulin complex component 4 homolog
LOC111681043	XP_023298528.1	5.0425	monocyte to macrophage differentiation factor
LOC111682611	XP_023300370.2	5.0325	SPRY domain-containing SOCS box protein 3
LOC111687864	XP_023306109.2	5.0325	conserved oligomeric Golgi complex subunit 2
LOC111690837	XP_023309177.2	5.025	carcinine transporter
LOC111682715	XP_023300478.2	5.025	uncharacterized protein LOC111682715
LOC111683428	XP_023301267.2	5.02	uncharacterized protein LOC111683428
LOC111683188	XP_023301007.1	5.01	uncharacterized protein LOC111683188
LOC111689918	XP_046803750.1	5.01	low molecular weight phosphotyrosine protein phosphatase 1-like isoform X2
LOC124421301	XP_046812201.1	5.0075	uncharacterized protein LOC124421301
LOC111679175	XP_023296464.2	5.005	splicing factor 45
LOC111680247	XP_023297641.2	5.0025	Golgi resident protein GCP60
