# Supplementary material for: Genetic and behavioral analyses suggest that larval and adult stages of Lucilia cuprina employ different sensory systems to detect rotten beef
Source: Parasit Vectors. 2025 Jul 9;18:270. doi: 10.1186/s13071-025-06804-0 (PMC12239484; doi:10.1186/s13071-025-06804-0)
Supplement: Supplementary file 10 — Additional file 10: Data S9. OBP protein sequences included in the phylogenetic analysis. A: D. melanogaster; B: L. cuprina receptors with TPM expression ≥ 5; C: larval-biased L. sericata OBPs versus adult flies. [file 13071_2025_6804_MOESM10_ESM.xlsx]

## Sheet: A. Dmel
Drosophila melanogaster OBPs; in the case of multiple isoforms of the same gene, only isoforms with different protein sequences are shown
Name	Gene_ID	Protein_ID	Protein sequence
DmelOBP18a	CG15883	NP_573350.1	MKVVCSIAVLWICLITMWQSAGRVNAEGCLKHHNLTSAQVQAVAPSTPVADVPVAVKCYSRCLIQDYFGD DGKIDLQKVGKRGSQEDHVILSQCKQQFDGVTNLDTCDYPYLILQCYFKGKQSGTIAS
DmelOBP19a	CG11748	NP_728338.2	MKFHLLLVCVAISLGPIPQSEAGVTEEQMWSAGKLMRDVCLPKYPKVSVEVADNIRNGDIPNSKDTNCYI NCILEMMQAIKKGKFQLESTLKQMDIMLPDSYKDEYRKGINLCKDSTVGLKNAPNCDPAHALLSCLKNNI KVFVFP
DmelOBP19b	CG1670	NP_608391.2	MMQCSRMTTTLKMTNLLLAVACAAVLMGSATADEEEGSMTVDEVVELIEPFGDACTPKPSRENIVEMVLN KEDAKHETKCFRHCMLEQFELMPEDQLQYNEDKTVDMINMMFPDREDDGRRIVKTCNEELKAEQDKCEAA HGIAMCMLREMRSSGFKIPEIKE
DmelOBP19c	CG15457	NP_608392.1	MKPSTPVAAIPLMTIVVAVLLQTHCVRGQTQAFDLAKLLPKTGTEPIWAVIDRNLPQVQELVTAARMECI QKLQLPRDQRPLGKVTNPSEKEKCLVECVLKKIKLMDADNKLNVGQVEKLTSLVTQDNKMAIAVSSSMAQ ACSRGISSKNPCEVAHLFNQCISRQLERNNVKLVW
DmelOBP19d	CG1668	NP_523421.2	MSHLVHLTVLLLVGILCLGATSAKPHEEINRDHAAELANECKAETGATDEDVEQLMSHDLPERHEAKCLR ACVMKKLQIMDESGKLNKEHAIELVKVMSKHDAEKEDAPAEVVAKCEAIETPEDHCDAAFAYEECIYEQM KEHGLELEEH
DmelOBP22a	CG31941	NP_001014457.1	MRVLLAFVLLLGLSVLATKEPEEVKIVSECAKENNVHRKKALDLLMSYRLKKKTHNVMCFINCIFERTNI LQKVKEKVVKENHNCDSIKDADKCAESFQKFQCLVKIEMKVRGIDRG
DmelOBP28a	CG6641	NP_523505.1	MQSTPIILVAIVLLGAALVRAFDEKEALAKLMESAESCMPEVGATDADLQEMVKKQPASTYAGKCLRACV MKNIGILDANGKLDTEAGHEKAKQYTGNDPAKLKIALEIGDTCAAITVPDDHCEAAEAYGTCFRGEAKKH GLL
DmelOBP44a	CG2297	NP_610358.1	MKNAVAILLCALLGLASASDYKLRTAEDLQSARKECAASSKVTEALIAKYKTFDYPDDDITRNYIQCIFV KFDLFDEAKGFKVENLVAQLGQGKEDKAALKADIEKCADKNEQKSPANEWAFRGFKCFLGKNLPLVQAAV QKN
DmelOBP46a	CG12905	NP_610574.1	MCSQLFAFLLLLLTAFVTGRSTPPALDEDCELNSVDTMHDFCCDLHDESPQFSDCQMEWHEKIPYETDEE EQTYMFCTAECSFNSTNFLGRDRRSLNLNEVKEHLESDLVNDADIKLLYDTYVKCDKHALSLMPHKGVKQ LSKRLSRLGCHPYPGLVLECVANEMILHCPTKRFRQTAQCEETRNHLKQCMQYLKYKS
DmelOBP47a	CG12944	NP_610632.1	MNRVLVLLLVLKMFALSESRFAKININLGLTVADESPKTITEEMIRLCGDQTDISLRELNKLQREDFSDP SESVQCFTHCLYEQMGLMHDGVFVERDLFGLLSDVSNTDYWPERQCHAIRGNNKCETAYRIHQCQQQLKQ QQQNLLATKEVEVTTTPAGSDETKP
DmelOBP47b	CG13208	NP_610669.1	MSPSQLLVIFASLALNTRLVFGQATIDCQRPPQLVDPALCCKDGGRDQVAEQCAQRILGTANGQKAGGPP SLDTAACLAECILTSSKYIDEPQKLNLANIRSDLSAKFSNDTLYVETMTMAFSKCEPQSQRRLAMIMQQQ QQVQQQKTQQQQPRCSPFSAIVLGCTYMEYFKNCPDHRWTPNAQCTLAKAYVTQCGLGA
DmelOBP49a	CG30052	NP_610812.1	MLSKSQLLLLVVGFCLNAAVSADVDCSKRPSFVNPKTCCPMPDFVTAELKQKCIKFDMTPPPPPDGEASG SFESKRRHHHPHPPPCFFSCIFNETGIYQNRKLDEAKLNAYLQEVFEDSSDLQTTATQAFTTCATKVADF EANLPPRPAPSPPPGFPMCPHDAGHLMGCVFRNMMKNCPDSIRNDSQQCTDMKEFFTKCKPPRGPPPSAE DM
DmelOBP50a	CG30067	NP_725385.1	MRTGRILVALIFLGLIIPFRAAKCRAAPKSVQNVHVCCSAPLPNWGVFNRECHKSAIQASCRLDCDFNAS SVLQGNRLIQAKVRPMLERAFSNEPTIDAYESNFAKCSTVVRSKYQELSPLSRQSDACDRHALFYSLCAY ARLIFTCPDKMWQRNNRMCQEAKAYAKKCPWPALKMFMRNT
DmelOBP50b	CG30073	NP_725386.1	MSSVLHLLGFLWLPLLVYSVSNDMGGLQKCTELLNTHKLVYCCGKSFLDKFPFVGSNCTPFWDDYGPCRY ECLYRHWDLLDQDNKIKKPELYLMITSLYSPLNGYDKYGAAFKAAHETCEALGSRHADFLLLYSNQVADK MGMASSTCLPYAMLHAQCTMVYLTANCPRENWIDDPKCNSLQKLLSSCTKKLDEKTNALKGKDEELTDNG CGHIDSEGSNLLMACFLTLMIAKFISDH
DmelOBP50c	CG30072	NP_725387.3	MARHIALLICSLLAMAGCDPIDVDCTRRQDFNIVKDCCVYPTFRFDQFKSQCGKYMPVGAPRISPCLYEC IFNKTNTVVDGAIHPDNARLMLEKLFGNQDFEEAYFNGLMGCSDSVQEMISNRRSRPQRKTEQCSPFSLF YGICAQRYVFNHCPSSSWSGTESCEMARLQNMNCSKPSRGSSHRL
DmelOBP50d	CG30074	NP_725388.2	MLHKLTWVLIFIPAFRAADPICSQRPDVTALRNCCKLPNLDFSSFNSKCSQYLVNGVHISPCSFECIFRA ANALNGTHLVMENIEKMMKTILGSDEFVHVYLDGFRSCGNQEKVLIKAMKRRRVPITGKCGSMAIMYGLC AHRYVYRNCPESVWSKSATCNEAREYSIRCDDM
DmelOBP50e	CG13939	NP_610959.2	MHKYIICFGFLLIILECSLASFNCSAPPNFNNFDINTCCRTPELDMGDVPQKCHKYVSGLKSANSKYPSY AHLCYPDCIYRETGAMVNGKIKVNRVKQYLEEHVHRRDQEIVSHIVQSFESCLSNVKGHMKSLNIESYKV LPHGCSPFAGIIYSCVNAETFLNCPQQMWKNEKPCNLAKQFAEQCNPLPHVPLPSS
DmelOBP51a	CG30473	NP_725436.1	MKVFIGLVLLLAVTTLSSALFESEANECAKKLGITPDYFENFPHSSRVKCFYHCQMEKLEIIANGVVTPF DLKVLNISPESYDKYGVKVKPCLKLSHRDKCELGYLVFQCLKREFNL
DmelOBP56a	CG11797	NP_611442.1	MNSYFVIALSALFVTLAVGSSLNLSDEQKDLAKQHREQCAEEVKLTEEEKAKVNAKDFNNPTENIKCFAN CFFEKVGTLKDGELQESVVLEKLGALIGEEKTKAALEKCRTIKGENKCDTASKLYDCFESFKPAPEAKA
DmelOBP56b	CG30129	NP_611443.1	MKLIYLLVVFLIFALSELVAGQSAAELAAYKQIQQACIKELNIAASDANLLTTDKEVANPSESVKCYHSC VYKKLGLLGDDGKPNTDKIVKLAQIRFSSLPVDKLKSLLTSCGTTKSAATCDFVYNYEKCVVKGISA
DmelOBP56c	CG30128	NP_995902.1	MYFRASLMALLCLTLSEFVSKAWVMFFIFYISFTRSLSVSLNMSMTRTLVPDPPNGTENKLSQEMLRACM RRTEISMSQLKLFHMSLMNSDYNNDNDIAPTPVQSIGDVNNLGDLDFNGNSQMPYLDLKHNEPLQCFVSC LYETLDLDRYNVLLEEAFKNQVQTIIQHEKAEIKECSDLQGKTRCEAAYKLHLCYNHLKTLEAEQRIREI LERTEAENEGFGPEGSDFIDGIQHSGEAMTTAKSE
DmelOBP56d	CG11218	NP_611444.2	MKFLIVLSVILAISAAELQLSDEQKAVAHANGALCAQQEGITKDQAIALRNGNFDDSDPKVKCFANCFLE KIGFLINGEVQPDVVLAKLGPLAGEDAVKAVQAKCDATKGADKCDTAYQLFECYYKNRAHI
DmelOBP56e	CG8462	NP_611445.1	MKVFFVFAALAALSLASAVGLTDSQKAEAKQRAKACVKQEGITKEQAIALRSGNFADSDPKVKCFANCFL EQTGLVANGQIKPDVVLAKLGPIAGEANVKEVQAKCDSTKGADKCDTSYLLYKCYYENHAQF
DmelOBP56f	CG30450	NP_725926.1	MKVFLLFIFISAIWLQAFCMKSSEKIKACLKRQLGYTITENTKFDAKEDSLQSKCFYHCLLEVKGVIAND AISSEQPRKVLEKKYGITDTDELEKAEEKCHSIKASGKCELGYEILKCYQSITKH
DmelOBP56g	CG13873	NP_611447.1	MRATFALTLLLGCLSGILAQANIDSSVSKELVTDCLKENGVTPQDLADLQSGKVKAEDAKDNVKCSSQCI LVKSGFMDSTGKLLTDKIKSYYANSNFKDVIEKDLDRCSAVKGANACDTAFKILSCFQAAN
DmelOBP56h	CG13874	NP_611448.2	MKFTLFCIALAAFLSMGQCNPDFRQIMQQCMETNQVTEADLKEFMASGMQSSAKENLKCYTKCLMEKQGH LTNGQFNAQAMLDTLKNVPQIKDKMDEISSGVNACKDIKGTNDCDTAFKVTMCLKEHKAIPGHH
DmelOBP56i	CG30448	NP_725929.1	MHFFTCCALLLVVVTLPTCFVQAGPIKDQCMAAAGITAQDVANRHETDDPGHSVKCFFRCFLENIGIIAD NQIIPGAFDRVLGHIVTAEAVERMEATCNMIKSETSHDESCEFAWQISECYEGVRLSDVKKGQRTRNHRG
DmelOBP57a	CG30141	NP_725966.1	MFNTRLAIFLLLIVVSLSQAKESQPFDFFEGTYDDFIDCLRINNITIEEYEKFDDTDNLDNVLKENVELK HKCNIKCQLEREPTKWLNARGEVDLKSMKATSETAVSISKCMEKAPQETCAYVYKLVICAFKSGHSVIKF DSYEQIQEETAGLIAEQQADLFDYDTIDL
DmelOBP57b	CG30142	NP_725965.1	MFIYRLVFIAPLILLLFSLAKARHPFDIFHWNWQDFQECLQVNNITIGEYEKYARHETLDYLLNEKVDLR YKCNIKCQLERDSTKWLNAQGRMDLDLMNTTDKASKSITKCMEKAPEELCAYSFRLVMCAFKAGHPVIDS E
DmelOBP57c	CG13421	NP_611481.1	MLKLWLICILTVSVVSIQSLSLLEETNYVSDCLASNNISQAEFQELIDRNSSEEDDLENTDRRYKCFIHC LAEKGNLLDTNGYLDVDKIDQIEPVSDELREILYDCKKIYDEEEDHCEYAFKMVTCLTESFEQSDEVTEA GKNTNKLNE
DmelOBP57d	CG30150	NP_725973.1	MPEKMSLRLVPHLACIIFILEIQFRIADSNDPCPHNQGIDEDIAESILGDWPANVDLTSVKRSHKCYVTC ILQYYNIVTASGEIFLDKYYDTGVIDELAVAPKINRCRYEFRMETDYCSRIFAIFNCLRQEILTKS
DmelOBP57e	CG30145	NP_611488.1	MLDQLTLCLLLNFLCANVLANTSVFNPCVSQNELSEYEAHQVMENWPVPPIDRAYKCFLTCVLLDLGLID ERGNVQIDKYMKSGVVDWQWVAIELVTCRIEFSDERDLCELSYGIFNCFKDVKLAAEKYVSISNAK
DmelOBP58b	CG13518	NP_611709.1	MLRIGFVICVIISLRLNGLVAVRVHCRHMERIHEENIHHCCKHQDGHDDVTESCAKQTNFRLPSPNEEAI VDVTVDQAMVGTCWAKCVFDHYNLMENNTLDMDKVRSYYKRYHQTDPEYATEMLNAYEKCHTQSEEATEK FLSLPIVRAFSTAKFCKPTSSIIMSCVIYNFFHNCPASRWSNTTECVETLAFARKCKDVLTTM
DmelOBP58c	CG13524	NP_611710.1	MKCTILLSFFSLIWFAGGIKIDCENTEAINEDHIHYCCKHPDGHNDLIEGCARETNFTLPNQNEEALVDI TADRAIRGTCFGKCVFSKLNLMKDNNLDMDAVRSLFTERFPDDPEYAKEMINAFDHCHGKSEENTSMFLS KPLFKQMSKQFCDPKSSVVLACVIRQFFHNCPADRWSKTKECEDTLAFSKKCQDSLATL
DmelOBP58d	CG13519	NP_611711.1	MVNIVCYWTFLILVAVSKAQDNEETTAVAISSGDLTEDKCNTSRAGCCSELYIGEEEDLVKCFVIHSPKL PVDGDADIGKTLRFLSCFVECLYKQKKYIGKSDTINMKMVKLDAEKTFVDRPKEKDYHIAMFEFCRKDAV GVYNLLKASPGAKVLLKGACRPYLLMVFMCISDYHQKHECPYFRWEGTAKAGTKDMCENAKAECYQIDGI TLPTKSPA
DmelOBP59a	CG13517	NP_788429.1	MKQLIFLLICLSCGTCSIYALKCRSQEGLSEAELKRTVRNCMHRQDEDEDRGRGGQGRQGNGYEYGYGMD HDQEEQDRNPGNRGGYGNRRQRGLRQSDGRNHTSNDGGQCVAQCFFEEMNMVDGNGMPDRRKVSYLLTKD LRDRELRNFFTDTVQQCFRYLESNGRGRHHKCSAARELVKCMSEYAKAQCEDWEEHGNMLFN
DmelOBP69a	CG10436	NP_524039.2	MVARHFSFFLALLILYDLIPSNQGVEINPTIIKQVRKLRMRCLNQTGASVDVIDKSVKNRILPTDPEIKC FLYCMFDMFGLIDSQNIMHLEALLEVLPEEIHKTINGLVSSCGTQKGKDGCDTAYETVKCYIAVNGKFIW EEIIVLLG
DmelOBP73a	CG13027	NP_001097628.1	MRITQLLCISCMVITSIDAVEYLIRFETKKAKCLNPPRTARKVESVIRECQDEVRNKLVNEAYEILKEQV SQNQPPIDPNDDSIDFIWPSVPEAPSLDHSPNISQYEYIVYDEPEPQRHVARLMRNIRRLDVASSGIYHP TLVPLEDKRIAGCLLHCVYAKNNAIDQRGWPTLDGLVHFYSEGVHEHGFFMATLRSVNLCLRTMTARYGV NRKELPKKGESCDLAFDVCSHMNTNIFKDLQFWAPFISYVNESRAINYI
DmelOBP76a	CG8807	NP_524162.1	MKHWKRRSSAVFAIVLQVLVLLLPDPAVAMTMEQFLTSLDMIRSGCAPKFKLKTEDLDRLRVGDFNFPPS QDLMCYTKCVSLMAGTVNKKGEFNAPKALAQLPHLVPPEMMEMSRKSVEACRDTHKQFKESCERVYQTAK CFSENADGQFMWP
DmelOBP83a	CG11421	NP_524241.1	MALNGFGRRVSASVLLIALSLLSGALILPPAAAQRDENYPPPGILKMAKPFHDACVEKTGVTEAAIKEFS DGEIHEDEKLKCYMNCFFHEIEVVDDNGDVHLEKLFATVPLSMRDKLMEMSKGCVHPEGDTLCHKAWWFH QCWKKADPKHYFLP
DmelOBP83b	CG11422	NP_524242.2	MVKYPLILLLIGCAAAQEPRRDGEWPPPAILKLGKHFHDICAPKTGVTDEAIKEFSDGQIHEDEALKCYM NCLFHEFEVVDDNGDVHMEKVLNAIPGEKLRNIMMEASKGCIHPEGDTLCHKAWWFHQCWKKADPVHYFL V
DmelOBP83cd	CG15582	NP_649612.1	MQMKSGILIALCLCLSLNEGLALLEHEGETINRCIQNYGGLTAENAERLERFKEWSDSYEEIPCFTRCYL SEMFDFYNNLTGFNKDGIVGVFGRPVYEACRKKLELPFESGESSCKHAYEGFHCITNMESHPFTVIDNMP NISPSAKDAMKDCLQDVHQDEWKSFDAFAYYPVNEPIPCFTRCFVDKLHIFEEKTRLWKLEAMKQNLGIP AKGARIRTCHRHRGRDRCATYYKQFTCYAMAV
DmelOBP83ef	CG31557	NP_731042.1	MSSPRAVLVSLFLICSQALADLSGDAQTLEKCLRQLSSPESIAGDLRKLERYSSWTREEVPCLMRCLARE KGWFDVEENKWRLKQLTEDLGADVYNYCRFELRRMGSDGCSFAYRGLRCLKQAEMHAGTSLSTLLQCSRQ LNATNVELLQYSKLKSKEPIPCLFQCFADAMGFYDPDGNWRLENWKQAFGPSGNEDQSSGADYSGCRLSG TQREVALSKCSWMYHEYKCWERVNGNKLVEDNEEQ
DmelOBP83g	CG31558	NP_731043.1	MQSQSLLLIVAAVATFLVAQTTAKFLLKDHADAEKAFEECREDYYVPDDIYEKYLNYEFPAHRRTSCFVK CFLEKLELFSEKKGFDERAMIAQFTSKSSKDLSTVQHGLEKCIDHNEAESDVCTWANRVFSCWLPINRHV VRKVFA
DmelOBP84a	CG1176	NP_476990.1	MYSALVRACAVIAFLILSPNCARALQDHAKDNGDIFIINYDSFDGDVDDISTTTSAPREADYVDFDEVNR NCNASFITSMTNVLQFNNTGDLPDDKDKVTSMCYFHCFFEKSGLMTDYKLNTDLVRKYVWPATGDSVEAC EAEGKDETNACMRGYAIVKCVFTRALTDARNKPTV
DmelOBP85a	CG11732	NP_001334691.1	MSPGSVVFSMFDLSIKCCQLTRPSLDKGNSECRKSLNLPAHRKFNFAELYTINMCIEECNFIGCGYIEID PPFRLDLANIRTNLQTIAPQPQNESIPFLVDAYRKCELFRSSHGRRFTLHLPDIEFIEEPCNPFALQITI CVRIHAMQKCPSEFYVDSDECRLAREYFTQCVGDIETNLA
DmelOBP8a	CG12665	NP_727322.1	MMRRSQIGLLSRLLLLLLVVELTPPAIPVPMRSSPQSLALLRARDQCGRELTAAQRLQLDRMQFEDAAHV RHYLHCFWSRLQLWLDETGFQAQRIVQSFGGERRLNVEQALPAINGCNAKTSSRGSGAQTVVDWCFRAFV CVLATPVGEWYKRHMSDVINGNA
DmelOBP93a	CG17284	NP_650945.1	MYVYNLLFVVIVFSYCAKSFNYTSCDHAKQPKFLSSCCDVQKNDKAINSCRKSLLGNNSTNSNGEVRNLK SDKVALHACIAECSFRTNGFLLSNGTVNTQALQKSYQQRYKNDPNMSQLMLKSLNSCTDYARKRVQEFQW MPKKGDCDFYPATLLACVMEKVYINCPTSKWKNTSDCTAMWKYLVACDDVASNKKK
DmelOBP99a	CG18111	NP_651707.1	MKVFVAICVLIGLASADYVVKNRHDMLAYRDECVKELAVPVDLVEKYQKWEYPNDAKTQCYIKCVFTKWG LFDVQSGFNVENIHQQLVGNHADHNEAFHASLAACVDKNEQGSNACEWAYRGATCLLKENLAQIQKSLAP KA
DmelOBP99b	CG7592	NP_651713.1	MKVLIVLLLGLAFVLADHHHHHHDYVVKTHEDLTNYRTQCVEKVHASEELVEKYKKWQYPDDAVTHCYLE CIFQKFGFYDTEHGFDVHKIHIQLAGPGVEVHESDEVHQKIAHCAETHSKEGDSCSKAYHAGMCFMNSNL QLVQHSVKV
DmelOBP99c	CG7584	NP_651711.1	MLKYLIVALALCAVAHADDWTPKTGEEIRKIRVDCLKENPLSNDQISQLKNLIFPNEPDVRQYLTCSAIK LGIFCDQQGYHADRLAKQFKMDLSEEEALQIAQSCVDDNAQKNPTDVWAFRGHQCMMASKIGDKVRAFVK AKAEEAKKKAA
DmelOBP99d	CG15505	NP_651712.1	MNHLRLEIICWSCLLIAMAVSTEAASVWKLPTAQMVYEDLEKCRQESQEEDAATLRCLVKKLGLWTDESG YNARRIAKIFAGHNQMEELMLVVEHCNRMEQDTSHLDDWAFLAYRCATSGQFGHWVKDFMSQKEVER

## Sheet: B. Lcup
Lucilia cuprina OBPs identified in the present larval transcriptome showing a TPM expression ≥ 5; in the case of multiple isoforms of the same gene showing the same transcript expression only one isoform is shown
Name	Gene_ID	Protein_ID	Protein sequence
LcupOBP1	LOC111677663	XP_023294592.2	MKFTTLIILIVCFYVAIASKISDEFPQKSEKCFQQERVPQDLKASFQSFQYPNRDIVHKYIHCVSTELDIWDNTNGFNVEKISQQYRGRANDELVIPVISKCNLDNQNRNKELWCYRSFLCILNTQVGDWFKEDVRRRQPANIPNGHH
LcupOBP11	LOC111685558	XP_023303592.2	MAKLFVILTVFCIFGGVLVKGFDKKAAVEAFLAKTDDCKAEVGAKDSDVEELVGKKAASTMEGKCLRSCIMKKYEVMDNNGKFLKDIALTHAHKYTDGSEERMKIASEIIDNCSSIDVADDHCEAAEQYGKCFSDQAKAHNIKDDFDY
LcupOBP12	LOC111685557	XP_023303591.2	MAKLFVILAVFCIFGAVLVRGFDKKAAVQAFMAKMDECKAEVGANDSDVEELVGKKAASTMEGKCLRSCLMKKYEVMDNNGKFLKDVALTHAHKYTDGSEERMKIANEIIDNCSSIDVSDDHCEAAEQYGKCFSDQAKAHNIKDDFDY
LcupOBP13	LOC111685556	XP_023303590.2	MAKFYITLTVFCIFGAILIKGFDKKEAIAGFMAKMDDCKAEVGAKDVDVEELVGKKPASSMEGKCLRSCLMKKYEVMDNNGKFVKEVALSHAEKYTDGVEDKMKIAQEIIDACSGIDVPDDHCEAAEKYGKCFKDESLAHGLKDKLDF
LcupOBP14	LOC111675153	XP_046801839.1	MSNLQFLTFFCLFTFSWANSSLSPNAGPRIFQMNLETCKEEVGATTADIQDLLNRQPPSTVTGKCFRSCLMKKYKVMDSDGKFDKMAALEEARKLTNGDVSKMQLVQSLLNACSEIEVSSDDCEAAAEYGHCFREQLKVFGLPQH
LcupOBP22	LOC111690490	XP_023308745.2	MKVFVAILALVACVCAEEWTMKNSEQLKVIRHECLSEHPLTPEQMNKMKSFEFPNEEPVRQYLLCTAEKMGIFCSHQGYHADRIAKQFKMDMDEEEVKKLAEDCIAKYPKGDKANDVAAFEVHGCLMSSVIGDKVKNYIKQRHEAAQQQQQQ
LcupOBP24	LOC111681552	XP_023299166.2	MKLQLIILLISLALVSAKFELRNRDDALRAHEECREDNYVPDEIYEKFLNYEFPDHKRTKCYVKCWVEKMELFKERKGFDEKSIVYQFTHEHPNYLANVRHGLEKCIDHNESESDVCTFAHRVFSCWIKINRPAVRKVFGEN
LcupOBP32	LOC111687521	XP_023305727.1	MLKFLIVLTLAVVAIKAYDFSDVDYNQFLFDEFEFLNEDVALSRQRRDAEVTPTGDKKECGGKWKKDFACCVGDKLDMEHVKQMKEVKKQCAMKLRANNSDVENFDPFDCEKMSRIKQLIICEGECFARAINVLDESGKLNREAIIKRFADHMVVESDWKKAAYEGYVDKCLAQVEAKQQEVKEPQCSTAPMEFHHCIWGEFINGCPADLRIDSHKCNRMRERHAQGTAYFLNKHLLHGFLHHSHRGQSSEQNEK
LcupOBP37	LOC111680420	XP_023297829.2	MKTIICHFFILVVVALSHNQQTEAAATNVEIGKKAVEECIKEGSLNGDDTSRIINGEIFSSKYKETSDKLKCFLLCYYKKIGVIGADGQQKPEKLMKYLQSRFPQDKDKIKPALAKCTNIKSSNPCEVVHKFEGCVIENIVGNK
LcupOBP38	LOC111680419	XP_023297828.2	MVIVNAAVISAKMSEEEAMEKQLMEIRKKCIGLSKLTKEHAKSINQHTLFSKDTSLANTPREVQCYCSCFLEEYGILNNGKPNEKIVRSKLSALINDKKKADAALDKCLKLEGKDKCEIGFNFQLCVVRETNLQVF
LcupOBP39	LOC111680413	XP_023297821.2	MKLVITLAVICLMAGALASPLELNDEQKVKAKQYFEECIKQENVSDADAEKLRKKDFANPSKNLKCFGTCFFEKVGTLKDSEVQEDVVLAKLGSILGEEKTKAILAKCKDVKGEDRCDTGFKLYECFESAKAEVMATY
LcupOBP40	LOC111680414	XP_023297823.2	MKAFITLAVVCFIACTLATPLELSEEQKAKAKVHFEECVKQENVSEEDATRLRNKDFTNPSAAMKCFGTCFFEKVGTLKNSQVQEDVVLAKLGSLIGEEKTKEVLNKCKDIKGDDRCDTGFKIYECFENYKAQLSA
LcupOBP41	LOC111680409	XP_023297815.2	MKSFITLAVVCFIASTLANPLELSEEQKAKAKVHFEECVKQENVSEEDATRLRNKDFTNPSPAMKCFGTCFFEKVGTLKDSQVQEKVVLAKLGALIGEEKTKEVLNKCKDIKGDDRCDTGFKIYECFESYKAQLSA
LcupOBP42	LOC111680408	XP_023297814.2	MKSFITLAIVCFIACTLANPLELSEEQKAKAKVHFEECVKQENVSEEDATRLRNKDFANPSAAMKCFGTCFFEKVGTLKDSQVQEDVVLTKLGALIGEEKTKEVLQKCKDIKGDDRCDTGFKIYECFESYKAQL
LcupOBP43	LOC111680422	XP_023297832.2	MKAFITLAVVCFIAATLANPLELSEEQKAKAKVHFQECVQQENVSEEEATRLRNKDFANPSAAMKCFGTCFFEKVGTLKDSQVQEEVVLAKLGALIGEEKTKEVLHKCKDIKGEDRCDTGFKVYECFESFKAELTA
LcupOBP44	LOC111680423	XP_023297833.2	MKVFITLAVVCLIASAFAHHELSDEEKAKIKAHYEKCVKQENVPEAEALKLKNKEFANATPAMKCFGACFLEEVGFLKGDAVQEDVVLAKLVPHYGEENVKKVLEKCKNEKGADRCETGYKIFECVEKAKAELSH
LcupOBP48	LOC111684711	XP_046810976.1	MKIYILLVALVLAVAQVQADLKEEMRKLDMACREESNVSEDELKSFFANQMKGEPKDALKCHLKCFMEKQGQFKNGALDENAVKKFLEGIPSLKDHQDIINKSIDDCKNIKGSSDCDTAYLVIKCMNEHKAMLM
LcupOBP49	LOC111677300	XP_023294155.2	MKFLVVIAVLAVAAAGVVNAQSPVQIPEEQKQRILEYAAVCSQENSVDKNVIQALKTGQFSNVDQNAKCFTNCFLEKAGLLVNGQVQNAVISAKLGGIFGADKVSAAMAQCNDIKGADNCETAFELYKCYFKTNAALI
LcupOBP50	LOC111686724	XP_023304872.2	MKTSLAILFALFALVSAEYKLRNQEDLMKARKECMEAKKVSPELIEKYKKFDFPDDEVTRCYIECIFEKFQLFDSKDGFKNENLIAQLGHGKENKDEVKADVEKCADKNEQKSDSCAWAFRGFKCFISKNMPLVMESLKKN
LcupOBP52	LOC111675476	XP_023292012.2	MTCRFLILIFLSALWQTCLAAVTDCQKLPKVDLATCCPIPELITDENKEKCKEFLMEPEPSFLPMANEKPPASSKKIAPTAAGHRDHDNKRHHGPYMNLCFMNCTLNETGIINNDKLNEAALSSQLKKVLSDVPDLIPVLETSFKTCSIKGEKYHEAMKKRKYANSTPATVTKDRMIRPKRCPPIASHLLACVFMETFMKCPASVWMKTKECNDLRNHMQNCKPKHSMEDSSSSSSTTEEEM
LcupOBP53	LOC111675482	XP_023292018.2	MVTSKMFIFGIAIIVAGIVAIKAEVDCNSPPPFVDFKDCCELSNFISEDIQEKCNNDQEVNFEQQHGPPEHANGPPGNHRGPPPHHHHHGPHHGCFFTCVVNETGILVDGDIQEDVMNSYLNEVFDDFEKVEFVSSKLMSCYEKHKEFESNMPDHGHHGHHGPSDCSPKHGGMLIGCAHMHTFKDCPESSWSNTDECNAARDHFTQCKRPHHGPHHHDEEDDDVE
LcupOBP56	LOC111690108	XP_023308335.2	MLKFVISFLLLSVCLQCSLAAIIDCQRPPQLVDPAQCCLDGGRDEVTEACARRMGITGQASDAPPTVETATCLAECILTEAKYMQKPESLDLSVIQTDLQTKFANDTIYANTMADAFRKCQPNAQRKMKAFKQIPLGNAALQRGCSPFAGMVLGCTYMEYFKNCPAHRWTESAECNLAKQFLTQCALGA
LcupOBP15	LOC111690532	XP_023308800.2	MKVFFVILVLTVAALADHDHEGHDHDHHVHHGSHDYVVKHHDDLVKYRDECCSKLNISPELMEKYKSWEYPDDETTHCYIKCIFEHFGFFDEHKGFDVHKIHHQLVGEHGTVDHNDEIHKKIEHCADKNTQGSDACTWAYRGGMCFIRSHLQLVKESVDHKH
LcupOBP36	LOC111681272	XP_023298793.2	MKFFIILLFLCLIACTFAKNHTENMRTAMDECRREENISEDEYNKIIDHYFENPTRVIKCFTACVSEKIGILKDNIVQENVVLEIAKEVNKVEMTNIILEKCKQIQSEDRCDMAFRFHVCVQNTKREIIKAEN
LcupObp23	LOC111690570	XP_023308843.1	MKVYAAICLFFALTSAEYVVKTRENLLQYRNECVTELQIPEAQVEQYKKWQYPNDATTQCYLKCVFSKFGLFDTTSGFNVENIHQQLLGSHAEANHDDVLHAKIASCVDKNEQGSNACEWAYRGATCFIKNNLQLVKQSVAQA

## Sheet: C. Lser
Larval-biased (vs. adult flies) Lucilia sericata OBPs identified by Davis et al. 2021 (10.1016/j.ygeno.2021.10.003)
Name	Gene_ID	Protein_ID	Protein sequence
LserOBP22	LOC119612170	XP_037823826.1	MKIFVAILALVACVCAEEWTVKNSEQLKVIRHECLSEHPLTPEQMNKMKNFDFPNEEPVRQYLLCTAVKM GIFCSHQGYHADRIAKQFKMDMDEEEVKKLAEDCIAKYPKGDKANDVAAFEVHGCLMSSVIGDKVKNYIK QRHEAAQQQQA
LserOBP23	LOC119612175	XP_037823833.1	MKVYAAICLFFALTSAEYVVKTRENLLQYRNECVAELQIPEAQVEQYKQWQYPNDATTQCYLKCVFSKFG LFDTTSGFNVENIHQQLLGSQAEANHDDVLHAKIASCVDKNEQGSNACEWAYRGATCFIKNNLQLVKQSV AQA
LserOBP24	LOC119605724	XP_037814930.1	MKLQVVILLVTLALVSAKFELRNRDDALRAHEECREDNYVPDEIYEKFLNYEFPDHKRTKCYIKCWVEKM ELFNEKKGFDEKSIVYQFTHEHPNYLANVRHGLEKCIDHNEAESDVCTFAHRVFSCWIKINRPAVRKVFG EN
LserOBP36	LOC119607519	XP_037817390.1	MKFFIICVFLCLIANNLAKKHTENMTTATEECRREENISEEEYNKVIDHHFDNPTSEMKCFTACVAEKIG ILKDNIVQEDVVLEIAREVNKVKMTNIILQKCKQIQSEDRCDMAFRFHVCVQNTKKEILEAEK
LserOBP40	LOC119616382	XP_037828668.1	MKAFITLAVVCFIASTLANPLELSEEQKAKAKVHFQECVKQENVSEEDATRLRNKDFTNPSDAMKCFGTC FFEKVGTLKDSQVQEDVVLAKLGALIGEEKTKEVLHKCKDIKGADRCDTGFKIYECFENYKAQLSA
LserOBP41	LOC119616391	XP_037828677.1	MKAFITLAVVCFIASTLANPLELSEEQKAKAKVHFQECVEQEKVSEEDATRLRNKDFTNPSDAMKCFGTC FFEKVGTLKDSQVQEDVVLAKLGALIGEEKTKEVLQKCKDIKGDDRCDTGFKIYECFESYKAQLSA
LserOBP42	LOC119616392	XP_037828678.1	MKAFITLAVVCFIASTLANPLELSEEQKAKAKVHFQECVEQENVSEEDAKRLRMKDFTNPSAAMKCFGTCFFEKVGTLKDSQVQEEVVLAKLGALIGEEKTKEVLHKCKDIKGDDRCDTGFKIYECFESYKAQLSA
LserOBP43	LOC119616393	XP_037828679.1	MKAFITLAVVCFIATTLANPLELSEEQKAKAKVHFQECVQQENVSEEEATRLRNKDFANPSAAMKCFGTCFFEKVGTLKDSQVQEEVVLAKLGALIGEEKTKEVLHKCKDIKGDDRCDTGFKIYECFESFKAELTA
LserOBP49	LOC119614566	XP_037826608.1	MKFLVVIAVLTIAAAGVVNAQSPVQIPEEQKQRILEYAAVCAQENSVDKNAIQALKTGQFSNADQNAKCF TNCFLEKAGLLVNGQVQNAVISAKLGGIFGADKVSAAMAQCNDIKGADNCETAFELYKCYFKTNAALI
